# Supplementary material for: Association and predictability of major perioperative cardiovascular adverse events and elevated neutrophil percentage-to-albumin ratio in patients with stable coronary artery disease undergoing non-cardiac surgery
Source: Front Cardiovasc Med. 2025 Sep 19;12:1623731. doi: 10.3389/fcvm.2025.1623731 (PMC12491289; doi:10.3389/fcvm.2025.1623731)
Supplement: Supplementary file 1 [file Datasheet1.xlsx]

## Sheet: 1.Before interpolation
Age	Gender	BMI	Hypertension	Diabetes	Stroke	Dialysis	COPD	IHD	MI	HF	AF	VHD	PTCA	CABG	Leukocyte	Neutrophil	Lymphocytes	Monocytes	Hb	PLT	FBG	TG(mmol/L)	TC (mmol/L)	HDL(mmol/L)	LDL(mmol/L)	TB (μmol/L)	DB (μmol/L)	IB (μmol/L)	TSP (g/L)	ALB (g/L)	GLB (g/L)	ALT (U/L)	AST (U/L)	ALP (U/L)	GGT (U/L)	Scr (μmol/L)	UA (μmol/L)	eGFR	Potassium	Sodium	Chlorine	Total calcium	PT (s)	APTT (s)	FB (g/L)	D-dimer	ASA	GA	Insulin
82	2	24.1206	1	0	0	0	0	1	0	0	0	0	1	0	12.3	9.5	2.1	0.7	116	189	5.61	1.35	3.35	1.22	1.66	8.2	2.5	5.7	72.2	41.5	30.7	10	15	71	14	48	316.4	114	3.82	145.3	110.1	2.25	12.1	24.8	3.47	0.4	3	1	0
65	1	25.6165	1	0	0	0	0	0	0	0	0	0	0	0	8.3	4.2	2.6	0.9	144	218	4	1.87	2.72	0.81	1.41	8.6	3.3	5.3	69.6	43.1	26.5	23	21	149	46	77	315.1	93	4.43	141.5	105.9	2.29	11	29.1	3.5	0.5	2	1	0
77	1	24.2188	0	0	0	0	0	0	0	0	0	0	1	0	5.3	2.9	1.5	0.5	147	222	5.19	1.03	3.26	1.25	1.61	18.3	6	12.3	74.1	41.5	32.6	20	26	79	29	88	371.2	77	4.77	141.9	109.4	2.18	11.2	27	3.21	0.34	3	1	0
79	1	24.0079	1	0	1	0	1	0	0	0	0	0	1	0	8.7	5.6	1.3	0.8	109	119	4.37	1.12	2.34	0.78	1.2	3.1	1.7	1.4	68.8	34.1	34.7	43	48	91	23	59	352.3	122	3.68	142	107.8	1.94	11.5	25.9	3.65	3.11	3	1	0
72	2	26.8977	1	1	0	0	0	0	0	0	0	0	0	0	9.6	7.6	1.4	0.5	126	259	10.08	0.6	3.31	1.59	1.35	7.5	2.2	5.3	69.8	44.1	25.7	16	18	76	12	59	222.1	92	4.12	139.7	102.9	2.19	11.6	25.9	3.67	0.2	3	1	0
72	1	23.2708	0	0	0	0	0	0	0	0	0	0	1	0	4.5	2.1	1.8	0.5	129	197	4.54	1.43	3.73	1.11	2.24	5.2	1.6	3.6	53.2	34.5	18.7	11	12	69	21	64	354.7	113	3.9	142.6	107.7	2.17	12.3	29.1	3.2	0.31	2	1	0
70	2	23.4375	1	1	0	0	0	0	0	0	0	0	1	0	7	4.7	1.7	0.4	113	159	12.18	0.88	4.03	1.75	1.86	13.1	3.8	9.3	76.9	46.8	30.1	14	18	117	18	52.5	288.9	106	5.17	142.3	106.4	2.4	11.9	26.3	3.83	0.17	2	1	0
76	2	24.3818	0	0	0	0	0	0	0	0	0	0	0	0	5.1	2.8	1.6	0.5	118	297	7.1	2.29	3.88	0.99	2.33	6.4	1.8	4.6	76	39.8	36.2	18	23	85	24	62	250	86	4.06	140.2	105.4	2.12	11.2	25.1	3.15	0.85	3	1	0
67	1	22.4986	0	1	0	0	0	1	1	1	0	0	1	0	5.8	4.1	1	0.5	174	252	4.93	2.16	4.44	1.28	2.56	12.6	3.3	9.3	77.9	51.4	26.5	17	22	83	25	75	342	96	3.72	141.3	100.9	2.41	10.9	30.1	4.09	0.2	2	1	0
69	1	25.6055	1	0	0	0	0	1	0	0	0	0	1	0	7.1	4.3	1.8	0.6	159	236	5.29	0.87	4.17	1.32	2.33	11.3	3.6	7.7	69.9	44.9	25	20	26	110	119	96	550	72	5.09	140.5	103.4	2.34	11.2	26.3	3.08		2	1	0
61	1	21.8827	1	1	0	0	0	1	0	0	0	0	1	0	7.4	4.9	1.8	0.5	146	158	11.62	0.97	3.52	1.14	1.93	5.7	1.2	4.5	77.4	44.9	32.5	30	25	74	13	58	296	131	4.93	138	98.3	2.48	11.7	28.7	2.92		3	1	0
61	1	21.8827	1	1	0	0	0	1	0	0	0	0	1	0	7.4	4.9	1.8	0.5	146	158	11.62	0.97	3.52	1.14	1.93	5.7	1.2	4.5	77.4	44.9	32.5	30	25	74	13	58	296	131	4.93	138	98.3	2.48	11.7	28.7	2.92		3	1	0
71	1	21.9671	1	1	0	0	0	0	0	0	0	0	0	0	4	2.4	1.2	0.3	114	200						72.2	59.5	12.7	73.2	32.6	40.6	60	83			75	184		3.75	139.7	102	2.26	12.4	25.9	4.16	1.39	2	1	0
66	1	26.8907	0	1	0	0	0	0	0	0	0	0	0	0	8.1	4.6	2.3	0.5	176	217	5.45	1.7	4.19	1.27	2.14	16.8	2.8	14	69.5	41.7	27.8	33	28	82	24	90	390	78	3.64	141.3	101	2.32	10.3	28.3	3.14	0.25	2	1	0
66	2	20.0831	0	0	0	0	0	0	0	0	0	0	0	0	5.7	2.5	1.8	0.3	117	255	4.69	0.67	4.09	1.71	1.64	8.4	3.2	5.2	71.9	42.6	29.3	11	33	68	11	58	210	96	4.36	142.5	107.6	2.3	11.1	27	3.73	0.23	3	1	0
63	2	26.1596	1	0	0	0	0	1	0	0	0	0	1	0	4.9	2.7	1.9	0.3	129	219	6.7	2.23	4.74	1.23	2.85	12.6	2.7	9.9	81.5	48.5	33	27	31	36	23	73	414	74	4.68	139.5	102.3	2.57	10.8	24.2	3.04	0.33	2	1	0
54	2	29.34	1	1	0	0	0	0	0	0	0	0	0	0	7.8	5.7	1.7	0.3	132	286	8.67	0.71	4.75	1.03		13.2	2.1	11.1	70.4	36.7	33.7	12	14			70	374	86	4.09	142.19	109.29	2.38	10.9	24.9	3.17	0.35	2	1	0
65	2	23.4019	1	1	0	0	0	1	0	0	0	0	1	0	5.7	4.4	0.9	0.4	113	137	7.68	1.27	4.49	1.63	1.99	13	3.3	9.7	73.3	42.4	30.9	27	25	68	15	71	314	76	4.34	138.9	104.3	2.31	11.3	24.4	2.41	0.25	2	1	0
67	2	21.7011	0	0	0	0	0	0	0	0	0	0	0	0	4	2.4	1.4	0.2	125	136	4.63	1.12	4.43	1	2.67	8.2	1.7	6.5	75.1	43.6	31.5	16	26	236	24	49	254	116	4.29	140.7	104.8	2.26	11.3	25.4	3.21	0.38	3	1	0
62	2	26.1596	1	0	0	0	0	1	0	0	0	0	1	0	4.9	2.7	1.9	0.3	129	219	6.7	2.23	4.74	1.23	2.85	12.6	2.7	9.9	81.5	48.5	33	27	31	36	23	73	414	74	4.68	139.5	102.3	2.57	10.8	25.2	2.8	0.35	2	1	0
54	2	27.3438	1	0	0	0	0	0	0	0	0	0	0	0	4.9	2.5	2.1	0.3	140	231						8.7	2.6	6.1	74.5	46.2	28.3	15	17			63	273		4.34	138.79	104.75	2.46	9.9	26.1	2.7	0.16	2	1	0
62	2	23.3536	1	0	0	0	0	1	0	0	0	0	0	0	5.9	3.5	1.8	0.4	142	217	4.95	3	3.54	1.09	1.61	9.9	3.1	6.8	70.5	41.5	29	15	22	78	12	48	215	121	4.12	144.3	107.6	2.37	10.7	26.4	2.83		2	1	0
59	2	26.1066	1	0	0	0	0	1	0	0	0	0	1	0	5.2	2.9	1.8	0.4	141	202	5.67	1.42	5.73	1.55	3.63	10.4	1.8	8.6	76	45.3	30.7	15	25	103	28	74	287	74	4.22	140.2	104	2.44	10.5	23.6	3.59	0.35	2	1	0
60	2	25.0889	0	0	0	0	0	1	0	0	0	0	1	0	5.7	3.5	1.8	0.3	130	157	5.69	1.5	2.91	1	1.38	14.3	3.5	10.8	78.2	45.5	32.7	44	39	49	39	78	340	69	4.03	141.2	105.3	2.4	11.2	30	2.15	0.16	2	1	0
71	2	32.0461	0	0	0	0	0	0	0	0	0	0	0	0	4	2.7	1	0.2	144	158	6.55	1.76	2.58	1.25	0.85	10.7	2.3	8.4	69.6	45.7	23.9	14	23	76	16	54	209	103	4.04	141.8	105.1	2.35	10.5	27.8	2.15	0.16	3	1	0
74	2	28.0448	1	0	0	0	0	0	0	0	0	0	0	0	7.1	2.1	4.5	0.4	123	188	4.62	1.23	3.99	1.16	2.29	6.3	1.8	4.5	55.9	33.1	22.8	12	15	22	59	51	226	109	3.7	142.4	105.1	2.17	11.1	25.3	2.22	0.54	2	1	0
73	2	25.2764	1	0	0	0	0	1	0	0	0	0	1	0	5.2	3.2	1.6	0.3	137	204	7.53	1.45	4.77	1.29	2.62	10.9	1.8	9.1	71.8	44.9	26.9	13	22	100	17	63	244	85	3.89	140.8	103.4	2.37	10.2	25.2	2.44	0.43	2	1	0
83	2	28.7614	1	0	0	0	0	1	0	0	0	0	1	0	4.8	2.8	1.6	0.2	141	225	6.4	4.2	5.25	1.05	2.3	12.4	2	10.4	65.9	37.5	28.4	32	29	58	31	59	336	90	3.82	143.2	104.8	2.22	11.7	24.8	3.3	0.59	3	1	0
75	2	19.7778	0	0	0	0	0	1	0	0	0	0	1	0	6.2	3.9	1.9	0.3	114	242	5.17	1.48	4.47	1.57	2.28	8.1	1.3	6.8	75.6	45.9	29.7	25	28	88	16	51	294	108	4.54	141.7	104.5	2.45	12.6	26.9	2.79	0.73	3	1	0
72	2	25.3333	0	0	0	0	0	1	0	0	0	0	1	0	6.9	4.9	1.4	0.4	106	179						6.8	1.2	5.6	61.7	36.9	24.8	24	24			68	270		4.51	136.84	104.04	2.24	11	26.5	2.85	0.29	3	1	0
75	2	26.0156	1	0	0	0	0	1	0	0	0	0	1	0	4.6	3.1	1.1	0.3	143	229	6.29	1.84	3.66	1.13	2.07	7.9	1.8	6.1	74.3	47.2	27.1	22	25	91	21	58	257	93	4.27	140.1	104.2	2.42	10.1	30.4	2.95	0.14	3	1	0
53	2	25.3444	1	0	0	0	0	1	0	0	0	0	1	0	6.2	4.1	1.6	0.4	153	120	5.18	0.97	4.05	1.46	2.1	14.4	3.2	11.2	73.4	49.3	24.1	22	23	136	14	66	361	86	3.64	140.4	102.4	2.36	12.2	26.9	2.73	0.64	2	1	0
50	2	26.8006	1	0	0	0	0	0	0	0	0	0	0	0	6.8	5.3	1.1	0.3	151	215	5.4	1.67	5.27	1.53	2.94	7.5	2.7	4.8	73.7	47.3	26.4	30	22	120	27	52	373	115	4.6	139.8	102.9	2.37	11.5	28	3.41	0.09	2	1	0
58	2	23.8281	1	1	0	0	0	0	0	0	0	0	0	0	5.9	3.5	2	0.3	137	227						14.9	1.6	13.3	71.6	44.5	27.1	13	16			68	298		3.76	138.77	102.74	2.4	11.2	25.1	2.26	0.53	3	1	0
65	2	27.3063	1	0	0	0	0	0	0	0	0	0	0	0	7.2	4.6	2.2	0.3	125	192						9.3	2.1	7.2	74.3	42.9	31.4	11	16			88	368		4.17	138.08	105.77	2.31	10.3	24.2	2.92	0.83	2	1	0
73	2	29.5312	1	0	0	0	0	1	0	0	0	0	1	0	3.6	1.5	1.5	0.3	99	265	4.53	0.91	3.85	1.21	2.09	6.4	1	5.4	68.7	37.1	31.6	11	24	82	10	68	187	78	3.98	143	106.4	2.32	10.9	24.9	2.23	1.63	2	1	0
63	2	23.3091	1	0	0	0	0	0	0	0	0	0	0	0	10.7	6.8	3.1	0.5	136	166						8.8	1.9	6.9	72.3	45.7	26.6	23	23			66	407		3.67	138.71	106.46	2.35	9.4	23.9	2.33	0.38	2	1	0
48	2	25.4777	0	0	0	0	0	0	0	0	0	0	0	0	4.7	2.5	1.6	0.3	77	228						6.2	0.9	5.3	59.3	37.4	21.9	11	14			65	274	90	4.03	141.6	110.5	2.16	10.7	22.8	2.29	0.29	2	1	0
51	2	22.2222	0	0	1	0	0	0	0	0	0	0	0	0	8	5.7	1.8	0.4	124	153	6.46	1.52	3.79	1.36	1.69	5.9	2	3.9	71.4	42.5	28.9	28	28	81	13	66	240	87	3.91	140.4	107.2	2.45	9.7	27	2.61	0.14	2	1	0
48	2	28.2709	0	0	0	0	0	0	0	0	0	0	0	0	3.9	2.1	1.4	0.2	83	325	3.67	0.8	3.3	0.61	2.4	4.2	1.3	2.9	56.8	33.9	22.9	11	15	43	18	62	192	95	4.03	141.6	110.5	2.16	10.7	21.3	2.42	0.32	3	1	0
64	2	25.0761	1	0	0	0	0	0	0	0	0	0	0	0	5	2.8	1.7	0.3	125	200	5.03	1.24	4.37	1.87	2.04	15.2	3.2	12	76.1	46	30.1	24	27	84	22	58	329	96	4.15	143.5	105.2	2.49	10.4	23.1	2.44	0.14	2	1	0
71	2	32.0461	0	0	0	0	0	0	0	0	0	0	0	0	4	2.7	1	0.2	144	158	6.55	1.76	2.58	1.25	0.85	10.7	2.3	8.4	69.6	45.7	23.9	14	23	76	16	54	209	103	4.04	141.8	105.1	2.35	10.5	27.8	2.15	0.16	3	1	0
49	2	18.8889	0	0	0	0	0	0	0	0	0	0	0	0	8.4	6.8	1	0.5	89	261	5.38	1.52	3.79	2.02	1.24	6.8	2.4	4.4	66.8	39.2	27.6	19	21	69	21	40	296	156	3.72	141.5	109.6	2.28	10.7	21.7	3	0.25	2	1	0
72	2	17.9186	1	0	0	0	0	0	0	0	0	0	0	0	5.3	2.4	2	0.7	113	156	3.89	1.62	4.97	1.67	2.44	10.3	0.5	9.8	63.1	36.1	27	40	43	49	47	55	260	100	3.52	144.1	107.4	2.24	10.2	25.4	2.84	0.38	3	1	0
56	2	26.5625	0	0	0	0	0	0	0	0	1	1	0	0	7	4.2	2.1	0.6	136	220	4.06	1.76	4.83	1.59	2.64	13.2	2.3	10.9	67.6	35.7	31.9	31	34	111	52	45	361	133	3.91	139.9	107.1	2.22	24.3	39.9	2.29		2	1	0
76	2	30.1634	1	0	0	0	0	1	0	0	0	0	1	0	9.1	6.9	1.6	0.6	147	209		1.8	2.85	1.02	1.36	8.5	3.1	5.4	73.2	43.8	29.4	20	19			94	373.9		4.15	140.7	106.5	2.03	12.8	34.1	4.22		3	1	0
72	2	24.7242	1	0	0	0	0	1	0	0	0	0	1	0	4.6	3.1	1.2	0.2	123	197	6	2.81	3.32	1.04	1.51	4.9	1.1	3.8	67.9	43.8	24.1	12	19	107	10	66	291.1	81	3.89	144.5	106.5	2.29	10.2	24.1	3.53	3.36	3	1	0
75	2	29.1654	1	0	0	0	0	0	0	0	0	0	0	0	2.5	1.4	0.8	0.3	97	234	5.59	0.75	2.41	0.79	1.22	8.1	3.7	4.4	67.8	39.8	28	38	33	91	31	73	401.6	72	4.33	144.3	108	2.13	13.2	25.9	3.15	0.54	3	1	0
57	2	23.1111	0	0	0	0	0	0	0	0	0	0	0	0	4.7	2.3	1.9	0.3	130	280	5.01	0.99	3.2	1.13	1.69	8.1	2.8	5.3	77.6	46.5	31.1	22	28	48	12	48	248.1	123	4.69	146.2	107.8	2.44	11.8	26.6	1.83	0.15	2	1	0
68	2	23.5865	1	0	0	0	0	0	0	0	0	0	0	0	7.6	4.8	1.6	0.5	122	291	4.93	1.17	3.34	1.01	1.9	9.7	3.1	6.6	68.3	39.9	28.4	19	22	57	9	72	305.4	74	4.22	144.4	107.4	2.18	11.2	27.6	3.4	0.67	3	1	0
71	2	19.6763	1	0	0	0	0	0	0	0	0	0	0	0	2.4	1.1	1.1	0.2	129	137	5.43	0.69	4.28	1.43		22.4	6.3	16.1	56.3	36.3	20	13				47	157.6	120	4.39	141.3	108.8	1.93	11.4	25.7	1.92	2.02	2	1	0
71	2	24.7242	1	0	0	0	0	1	0	0	0	0	1	0	4.6	3.1	1.2	0.2	123	197	6	2.81	3.32	1.04	1.51	4.9	1.1	3.8	67.9	43.8	24.1	12	19	107	10	66	291.1	81	3.89	144.5	106.5	2.29	10.2	24.1	3.53	3.36	2	1	0
85	2	20.8117	0	0	0	0	0	0	0	0	0	0	0	0	4.2	2.4	1.2	0.4	122	223	4.34	0.85	5.25	1.38	3.68	15.5	4.2	11.3	61.8	34.1	27.7	9	13	90	10	55	245.4	97	3.76	144	108.7	2.17	11.1	26.4	3.45	2.58	3	1	0
67	2	23.642	1	0	0	0	0	1	0	0	0	0	1	0	4.6	2.3	2	0.2	104	294	5.39	1.16	5.53	1.44	3.8	9.7	2	7.7	73.3	45.3	28	11	18	73	18	60	340.3	92	4.25	141.7	103	2.32	12.7	27.8	3.67	0.57	3	1	0
48	2	30.1026	1	0	0	0	0	0	0	0	0	0	0	0	6	3.6	1.8	0.4	132	307	5.25	1.1	4.31	1.41	2.5	7.1	1.8	5.3	66.8	44.2	22.6	20	24	70	40	44	250	141	4.59	142.6	109.5	2.25	10.8	28.1	2.61	0.14	2	1	0
54	2	24.2439	1	1	0	0	0	0	0	0	0	0	0	0	4.3	3.2	0.7	0.3	118	257	12.25	2.48	2.79	0.78	1.3	4.9	1.4	3.5	80.3	41.9	38.4	23	22	73	22	46	220	131	3.93	136.4	106.2	2.27	10.6	25.2	2.65	0.34	2	1	0
70	2	26.9531	1	1	0	0	0	1	0	0	0	0	1	0	4.4	2.5	1.4	0.3	143	187	5.98	1.26	3.84	1.19	2.12	14.6	3.1	11.5	71.1	43.4	27.7	56	66	87	47	73	437	73	4.6	140.2	105.8	2.25	11.3	25.1	2.04	0.41	3	1	0
73	2	25.8876	1	0	1	0	0	0	0	0	0	0	0	0	5.5	3.7	1.4	0.3	140	263	6.72	1.79	3.24	0.93	1.53	7.3	1.8	5.5	80.3	47.5	32.8	5	13	90	23	58	362	94	3.87	138.4	102.2	2.38	10.7	22.8	3.28	0.4	3	1	0
68	2	22.5215	0	0	0	0	0	0	0	0	0	0	0	0	8.6	6.1	1.7	0.5	130	181	8.84	1.88	6.31	1.12	4.16	14.2	3.1	11.1	73.7	44.8	28.9	28	30	109	91	74	342	72	3.96	140.3	103.1	2.51	11.2	23	2.92	0.25	2	1	0
71	2	24.4009	1	0	0	0	0	1	0	0	0	0	1	0	6.6	3.2	2.7	0.4	140	202	5.77	1.02	2.71	1.34	0.99	10.1	3.5	6.6	68.7	45.3	23.4	15	19	89	17	46	243.1	123	4.01	142.7	105.4	2.24	11	25.9	3.2	0.15	3	1	0
63	2	26.5325	1	0	0	0	0	1	0	0	0	0	1	0	9.1	5.8	2.1	0.5	139	288	6.89	2.74	3.99	1.02	2.18	9.5	2.6	6.9	77.3	46.1	31.2	28	22	86	103	73.3	466.4	74	3.59	138.5	100.7	2.36	10.8	25.1	2.83	0.18	3	1	0
64	2	26	1	0	0	0	0	1	0	0	0	0	1	0	5.4	3.3	1.7	0.3	129	233	6.49	1.23	5.22	1.36	2.91	10.5	1.4	9.1	82.4	48.7	33.7	25	29	34	23	75	352	72	4.35	140.7	102.7	2.63	11.3	25.9	2.87	0.29	3	1	0
61	2	23.1247	1	0	0	0	0	0	0	0	0	0	0	0	8.7	5.7	2.4	0.5	136	207	5.33	0.88	3.44	1.2	1.9	11	3.4	7.6	72.5	41.4	31.1	18	24	84	22	83	333.3	64	4.14	144.2	106.9	2.33	13.5	34.7	3.41	0.15	2	1	0
69	2	25.3333	1	1	0	0	0	0	0	0	0	0	0	0	5.3	3.4	1.4	0.4	120	259	8.1	1.11	4.77	1.52	2.86	10	2.6	7.4	74.6	43.5	31.1	20	20	72	19	39	204.8	150	3.63	142.7	106.5	2.15	10.9	27.9	3.05	0.16	3	1	0
69	2	24.3538	0	0	0	0	0	0	0	0	0	0	0	0	10.1	8.5	1.2	0.3	126	246	5.4	1.57	4.45	1.05	1.97	8.6	2.3	6.3	55	36.5	18.5	32	21	82	17	53	204	105	3.95	141.8	105.6	2.21	11.4	24.2	3.46	0.4	2	1	0
69	2	24.3538	0	0	0	0	0	0	0	0	0	0	0	0	10.1	8.5	1.2	0.3	126	246	5.4	1.57	4.45	1.05	1.97	8.6	2.3	6.3	55	36.5	18.5	32	21	82	17	53	204	105	3.95	141.8	105.6	2.21	11.4	24.2	3.46	0.4	2	1	0
77	2	23.2577	0	0	0	0	0	0	0	0	0	0	0	0	4.9	2.7	1.8	0.3	127	193	4.51	1.44	4.43	1.15	2.66	9	2.1	6.9	63.8	41.3	22.5	18	25	66	25	71	370	74	4.38	141.9	107	2.29	13.2	28.8	3.09	0.15	3	1	0
59	2	23.9	0	0	0	0	0	0	0	0	0	0	0	0	4.3	2.8	1.2	0.3	124	174	5.68	0.95	3.78	1.35	1.99	6.9	1.6	5.3	74.8	44.5	30.3	91	93	92	21	67	395	83	3.9	141.4	107.6	2.42	12.2	25.4	2.62	0.38	2	1	0
57	2	23.6244	0	0	0	0	0	0	0	0	0	0	0	0	6	3.8	1.8	0.3	139	287	5.74	5.46	6.18	1.05	3.39	18.5	2.4	16.1	70.2	45.2	25	42	37	94	43	50	309	117	4.26	141.6	103.9	2.43	10.9	24.2	2.41	0.38	3	1	0
69	2	24.6548	0	0	0	0	0	0	0	0	0	0	0	0	9.7	5.2	3.4	1.1	112	388	3.5	1.23	3.87	1.53	1.75	13.6	3.4	10.2	64.4	41.6	22.8	18	20	104	16	63	257	86	3.69	140.6	103	2.31	11.1	22.4	2.02	1.08	2	1	0
65	2	22.0718	0	1	0	0	0	1	0	0	0	0	1	0	4.1	2	1.5	0.5	145	177	8.56	1.22	3.4	1.03	1.89	11.9	3.7	8.2	72.1	39.8	32.3	20	24	101	16	73	400.9	74	4.14	141.4	104.6	2.27	13.1	31.5	4.49	0.23	3	1	1
66	2	20.3594	0	0	0	0	0	0	0	0	0	0	0	0	4.9	2.8	1.7	0.4	142	200	4.69	1.09	3.52	1.48	1.48	19.8	4.4	15.4	74.8	46.7	28.1	26	28	97	38	58	288	96	4.47	142.7	104.8	2.48	12.1	26.9	2.97	0.17	3	1	0
76	2	24.1437	1	0	0	0	0	0	0	0	0	0	0	0	7.2	4.9	1.7	0.5	122	248						8.1	2.6	5.5	70.7	40.3	30.4	12	17			52	302.8		3.33	141.1	105.7	2.14	11.1	29.7	3.27	0.53	2	1	0
71	2	25.3333	0	0	0	0	0	1	0	0	0	0	1	0	6.9	4.9	1.4	0.4	106	179						6.8	1.2	5.6	61.7	36.9	24.8	24	24			68	270		4.51	136.84	104.04	2.24	11	26.5	2.85	0.29	3	1	0
73	1	26.5839	1	0	0	0	0	1	0	0	0	0	1	0	8.2	5.6	1.8	0.5	156	142	5.2	2.19	2.62	0.81	1.22	27.1	8.3	18.8	75.8	44.3	31.5	14	22	84	27	81	416	86	3.67	139.4	101.8	2.28	13.3	27.2	2.37		2	0	0
76	1	17.9982	0	1	0	1	0	1	0	0	0	0	1	0	7.4	5	1.6	0.6	131	197	14.5	0.67	3.44	1.43	1.37	6.6	1.3	5.3	69.1	41.8	27.3	30	28	75	17	555	390	9	6.36	136.6	99.9	2.4	11.8	27.3	2.53		2	0	1
75	2	24.0639	1	1	0	0	0	1	0	0	0	0	1	0	7.2	4.3	2.2	0.6	130	199	7.41	1.14	2.83	1.19	1.19	10	3.1	6.9	72.2	38.8	33.4	18	19	78	15	103	240	48	5.15	139.9	104.6	2.38	11.7	25.3	3.41		2	0	1
76	1	25.8166	1	1	0	0	0	1	0	0	0	0	1	0	5.9	3.9	1.3	0.3	171	168	8.1	2.05	4.17	1.24	2.48	19.5	6	13.5	75.6	50	25.6	40	28	82	26	77	302.8	91	4.58	141.8	102.4	2.56	11.4	26.8	3.17		2	0	0
53	1	24.0569	1	1	0	0	0	1	0	0	0	0	1	0	7.6	4.9	1.9	0.5	124	265	4.95	1.8	3.76	0.9	2.47	6.1	1.9	4.2	77.3	45	32.3	33	28	89	51	160	435	42	6.82	137.3	106.4	2.38	10.7	24.6	4.28		2	0	0
53	1	24.0569	1	1	0	0	0	1	0	0	0	0	1	0	7.6	4.9	1.9	0.5	124	265	4.95	1.8	3.76	0.9	2.47	6.1	1.9	4.2	77.3	45	32.3	33	28	89	51	160	435	42	6.82	137.3	106.4	2.38	10.7	24.6	4.28		2	0	0
72	2	18.5108	1	0	0	0	0	0	0	0	0	0	0	0	6.1	4.1	1.6	0.4	127	251	6	2.04	5.15	1.5	3.03	10.8	2.3	8.5	73.9	45.2	28.7	22	23	66	18	61	292	89	3.6	140.4	102.3	2.42	10.9	23.4	3.97		2	0	0
82	2	28.7268	0	1	0	0	0	1	0	0	0	0	0	0	8.6	5.2	2.4	0.6	123	181	10.5	2.29	3.89	1.18	1.97	16	3.7	12.3	69.9	42.3	27.6	24	27	89	15	83	336	61	4.42	140.5	101.8	2.48	10.8	28.5	2.81		2	0	0
61	2	21.5625	1	1	0	0	0	0	0	0	0	0	0	0	5.5	3.2	1.8	0.3	119	194	13.34	2.77	3.07	1.04	1.28	4.9	1.4	3.5	74.4	45.8	28.6	134	92	55	25	65	291	85	4.95	138.3	104.1	2.45	11.2	25.6	3.15		2	0	0
78	1	23.5078	0	0	0	0	1	1	0	0	0	0	1	1	6.5	4.2	1.7	0.5	164	192	5.57	1.57	5	1.27	3.09	11.1	2.6	8.5	69.3	44.1	25.2	43	28	71	38	71	376	99	3.97	138.8	103.3	2.3	11.7	25.4	2.22	0.15	3	1	0
73	1	25.1024	1	1	0	0	0	0	0	0	0	0	0	0	5.3	3	1.9	0.3	153	208	8.55	1.01	4.75	1.03	2.96	7.6	2.3	5.3	75.6	45.2	30.4	17	22	103	17	79	263	89	4.59	144.9	107.4	2.37	11.2	26.4	3.44		2	0	0
68	1	25	1	0	0	0	0	0	0	0	0	0	0	0	4.5	2.9	1.1	0.4	141	178	5.71	1	4.03	1.36	2.04	11.9	2.6	9.3	70.4	42.6	27.8	11	18	92	13	81	340	87	4.05	140.9	104.1	2.37	11	26.6	3.34	0.14	2	0	0
67	1	26.2994	1	1	0	0	0	1	0	0	0	0	1	1	7.2	5.2	1.3	0.5	142	167						5	1.3	3.7	66.6	39	27.6	5	15			212	556		4.73	136.74	104.36	2.23	13.6	32.8	4.24		3	0	0
75	1	23.1834	0	1	0	0	0	1	0	0	0	0	1	0	4.6	3.7	0.5	0.3	132	139	11.21	0.67	3.02	1.03	1.58	13	5.1	7.9	68.9	41.8	27.1	23	22	106	23	76	274.2	92	4.34	141.9	106.1	2.37	14.7	34.9	3.41	0.27	2	1	0
55	2	20.5693	1	1	0	0	0	1	0	0	0	0	1	0	3.3	1.8	1.2	0.2	122	169	7.38	1.41	2.59	0.83	1.35	7.5	2.3	5.2	72.7	46.7	26	18	21	109	24	56	386.1	104	3.73	145.2	106.9	2.35	12.7	36.5	3.45	0.26	3	1	0
75	2	27.5556	1	1	0	0	0	1	0	0	0	0	0	0	5.1	2.9	1.7	0.3	124	193	6.1	1.16	2.95	1.2	1.3	11.2	3.5	7.7	75.1	44.3	30.8	11	18	70	31	73	347	72	4.37	137.3	102.8	2.44	11	26.9	3.1	0.84	2	0	0
78	1	23.0104	1	0	0	0	0	0	0	0	0	0	0	0	5.9	4.1	1.3	0.4	138	156	5.48	1.08	3.34	1.18	1.74	12.1	3.5	8.6	69.8	40.8	29	13	20	72	20	79	220.3	87	4.29	143	107.2	2.2	13	32.5	2.9	0.53	2	1	0
59	1	28.6501	0	0	0	0	0	0	0	0	0	0	0	0	9.9	5.9	2.8	0.8	152	384	5.62	0.89	3.7	1.06	2.23	24.7	7.1	17.6	69.5	42.5	27	28	20	137	120	56	381.1	138	4.34	141.2	108.6	2.34	11.2	28.5	4.56	0.35	2	1	0
77	1	27.6076	1	1	0	0	0	1	1	0	0	0	1	0	6.2	3.7	1.4	0.5	125	193	5.26	2.09	2.61	0.62	1.37	8	2.9	5.1	61.7	38.4	23.3	21	16	114	52	100	303.6	67	4.17	141.8	107.3	2.11	11.4	26.8	2.86	0.23	3	1	0
77	2	23.3726	1	0	0	0	0	0	0	0	0	0	0	0	4.8	2.7	1.3	0.5	123	210	5.37	1.37	3.58	1.08	2.06	9.7	3.2	6.5	67.8	41	26.8	15	22	69	24	54	333.3	101	4.14	144.1	110.3	2.24	11.1	26	2.61	0.51	2	1	0
85	1	20.7031	1	0	0	0	1	0	0	0	0	0	0	0	4.3	3.1	0.8	0.2	115	127	8.43	0.88	3.17	1.22	1.5	5.4	2.4	3	61.5	35.8	25.7	10	18	75	30	104	201.1	63	3.5	143.1	108.3	2.03	12.1	27.7	3.34	0.32	3	1	0
70	2	18.2615	0	0	1	0	0	0	0	0	0	0	0	0	4.4	2.1	1.9	0.4	124	158	8.6	0.91	3.47	1.83	1.25	13.3	4.1	9.2	65.2	40.7	24.5	15	22	77	16	57	364.7		3.56	141.5	110.2	1.94	10.9	25.5	2.61	0.38	3	1	0
74	2	19.5312	1	0	0	0	1	0	0	0	0	0	0	0	4.7	2.4	1.7	0.4	122	214	4.83	1.43	3.96	1.36	2.08	15.4	4.3	11.1	71.4	46	25.4	24	29	135	12	50	224.8	111	3.98	142	105.2	2.3	11.1	28.7	2.38	0.3	2	1	0
84	1	17.5781	0	0	0	0	1	1	0	0	1	0	1	0	6	4.3	1.4	0.3	98	201						5.4	2.2	3.2	52.1	29.8	22.3	15	18			34	58.4		3.97	136	102.2	1.88	11.8	32.2	5.22	0.35	4	1	0
74	2	21.3593	1	0	0	0	0	0	0	0	0	0	0	0	4.9	3.2	1.3	0.3	128	157	5.02	0.86	3.14	1.45	1.32	15.5	5.8	9.7	66.5	44.9	21.6	15	18	68	27	60	248.9	90	4.13	141.1	107	2.22	11.6	30.5	2.82	0.15	3	1	0
78	1	23.4979	1	0	0	0	0	1	1	0	0	0	1	0	6.8	4.8	1.3	0.5	127	274	6.47	1.09	3.34	1.14	1.77	11.2	4	7.2	64.3	39.1	25.2	20	18	121	10	93	351.7	67	3.92	139.5	106.3	2.07	12.6	30.1	4.28	0.42	3	1	0
72	1	18.1449	0	0	0	0	0	0	0	0	0	0	0	0	11.7	9.1	1.5	0.8	119	160	5.74	0.74	4	1.08	2.17	14	5.5	8.5	56.4	31.4	25	13	15	74	12	58	271.9	127	3.36	142.3	104.1	2.04	11.5	29.3	3.27	0.85	2	1	0
82	1	27.0078	0	0	0	0	0	0	0	0	0	0	0	0	3.3	2.1	0.9	0.3	122	67	5.46	0.56	1.77	0.91	0.58	28.4	12.8	15.6	61.6	37.5	24.1	17	18	51	25	78	435	88	3.72	138.3	105.4	2.19	12.6	27	2.22	0.35	3	1	0
63	2	22.4273	1	0	0	0	0	0	0	0	0	0	0	0	2.5	1.1	1.1	0.2	122	170	4.91	0.72	3.71	1.47	1.86	9.6	3.3	6.3	67.6	40.5	27.1	16	18	70	12	61	173.1	91	4.07	141.9	104.5	2.21	11.5	29.2	3.54	0.33	2	1	0
66	2	24.3418	1	1	0	0	0	1	0	0	0	0	1	0	5.6	3.8	1.3	0.4	152	151	6.57	1.93	3.32	1.03	1.64	9.5	2.7	6.8	66.9	43.8	23.1	21	23	66	19	55	373.3	102	4	146	110.7	2.13	12.1	30.2	3.32	0.29	3	1	0
38	1	23.9395	0	0	0	0	0	1	1	0	0	0	1	0	8.5	5.8	1.6	0.6	155	304	5.1	3.91	3.58	0.92	1.52	16.4	5.2	11.2	74.7	46.8	27.9	79	44	45	57	84	590	94	4.68	142.8	103.8	2.32	11.4	28.8	3.14	0.14	2	1	0
68	1	25.1559	1	0	0	0	0	0	0	0	0	0	0	0	7.2	3.8	2.3	0.5	152	231	3.68	1.81	3.8	0.88	2.48	6.3	2.2	4.1	72.2	43.6	28.6	25	21	56	26	109	430.2	62	4.4	143.8	108.1	2.2	11.1	27	2.8	0.25	2	1	0
81	2	28.8044	1	0	0	0	0	1	0	1	1	0	1	0	6.1	4	1.4	0.4	110	228	5.36	1.49	2.85	1.08	1.2	9.4	3.1	6.3	74.9	42.7	32.2	9	19	98	7	79	328	64	4.42	140.3	103.9	2.27	12.1	21.8	4.03	1.01	3	0	0
74	1	23.8754	1	0	1	0	0	1	0	0	0	0	1	0	4.6	2.8	1.2	0.4	161	181	4.71	0.63	2.56	1.03	1.25	24.5	10.5	14	71.6	43.5	28.1	36	23	75	41	64	347.8	113	4.04	142.1	106.3	2.2	10.7	28	2.61	0.19	3	1	0
69	2	24.6656	0	0	0	0	0	0	0	0	0	0	0	0	4.9	2.8	1.5	0.4	124	187	4.52	2.36	3.96	0.99	2.55	10.1	2.5	7.6	63.1	40.2	22.9	15	19	101	19	49	377.6	115	3.78	145.4	108.1	2.22	10.8	24.2	2.8	0.15	3	1	0
68	2	17.1875	1	1	0	0	0	0	0	0	0	0	0	0	6.2	3.8	1.9	0.4	101	187		0.96	2.55	1.25	0.76	9.9	3.5	6.4	69.7	43.9	25.8	27	29	72	15	71	365.2	70	5.17	131.9	95.6	2.22	10	23.9	2.66	0.86	3	1	1
71	2	27.7344	0	0	0	0	0	0	0	0	0	0	0	0	7	5	1.6	0.3	130	265	6.96	1.02	3.67	1.61	1.59	15.2	5	10.2	67.7	40.5	27.2	24	22	73	39	47	251.3	120	4.48	139.7	102.3	2.26	11.1	26.5	3.42	0.32	3	1	0
59	1	22.68	1	0	0	0	0	0	0	0	0	0	0	0	6.4	4.2	1.6	0.5	142	294	5.13	1.63	4.49	1.19	3.01	6.7	1.7	5	65.9	40	25.9	17	18	79	17	60	330.5	127	3.92	142.1	105.7	2.12	11.3	35.4	3.92	0.17	3	1	0
81	1	23.6614	0	0	1	0	0	0	0	0	0	0	0	0	6.3	4	1.8	0.4	141	221						7.5	2.5	5	67.5	37.8	29.7	24	21			62	286.6		4.02	140	103.7	2.04	11.3	27.8	3.74	1.13	3	1	0
71	1	20.7612	0	0	0	0	1	1	0	0	0	0	1	0	6.7	4.9	1	0.6	132	244	4.56	1.45	2.79	0.92	1.4	7.1	2.6	4.5	66.6	38.6	28	11	18	122	24	88	401.7	79	3.88	140.5	104.9	2.27	12	30.8	5.07		3	1	0
69	1	22.913	0	0	1	0	0	0	0	0	0	0	0	0	7.2	4.6	2	0.5	147	182	7.15	1.82	4.26	0.86	2.94	13.1	3.7	9.4	65.1	37.2	27.9	42	34	63	43	57	279.1	131	3.26	140.7	103.2	1.81	11.4	25.4	2.75	0.55	3	1	0
75	1	24.0238	1	1	1	0	0	0	0	0	0	0	0	0	4.8	2.9	0.8	0.4	134	173	6.03	0.7	2.27	0.88	0.95	13.7	3.4	10.3	57.8	36.4	21.4	15	21	55	11	67	277	107	3.84	141.1	107.6	2.17	12.3	26.4	2.4	1.3	3	0	0
60	1	23.04	1	0	1	0	0	0	0	0	0	0	0	0	10.3	5.5	3.7	0.8	164	205	9.42	1.41	2.89	0.97	1.48	8.3	3.1	5.2	72	42.9	29.1	43	30	70	44	77	302.5	95	4.12	141.8	105.2	2.32	10.2	25.9	2.19	0.31	2	1	0
71	2	17.8324	1	1	0	0	0	0	0	0	0	0	0	0	6.2	4.1	1.7	0.3	136	237	9.25	0.47	4.97	2.01	2.75	19.3	5.5	13.8	69.8	42.4	27.4	18	20	88	24	51	244	110	3.86	139.7	102.5	2.28	10.8	23.6	3.35	0.52	3	1	0
61	1	25.3444	0	0	0	0	0	0	0	0	1	0	0	0	7.1	4.2	1.9	0.8	157	283	4.78	1.82	3.05	1.22	1.37	12.5	4.8	7.7	69.4	41.9	27.5	40	27	84	10	53	347.2	146	4.17	138.9	103.4	2.24	10.5	26.8	2.25	0.51	3	1	0
60	2	26.7503	1	1	0	0	0	0	0	0	0	0	0	0	4.3	2.5	1.4	0.3	150	298	7.73	3.04	3.29	0.86	1.7	11.3	3.5	7.8	75.6	47.7	27.9	41	54	68	27	48	369.7	122	4.19	142	106.4	2.31	10.7	26.5	3.35	0.23	3	1	0
71	1	22.7732	1	0	0	0	0	0	0	0	0	0	0	0	5	3.2	1.3	0.4	122	130						13.3	4.8	8.5	60.1	38.5	21.6	18	22			109	407.8		4.89	135.9	102.9	2.07	11.4	28.6	3.49	0.31	3	1	0
64	2	26.4381	1	0	0	0	0	0	0	0	0	0	0	0	7.4	4.3	2.1	0.5	132	286	4.94	2.69	3.8	0.74	2.32	10.1	3.1	7	79.5	42.4	37.1	14	18	73	30	84	311.4	63	4.18	140.2	104.4	2.26	11.5	27.7	3.74		3	1	0
71	2	24.0346	1	1	0	0	0	1	0	0	0	0	0	0	7.3	5.1	1.6	0.5	126	206	12.64	2.95	3.85	0.85	2.24	11.6	3.5	8.1	75.6	44.1	31.5	26	20	105	32	61	285.8	89	4.33	138.6	104.1	2.3	11.8	25.6	3.54	0.36	2	1	1
55	1	24.9459	1	0	0	0	0	0	0	0	0	0	0	0	5.4	2.2	2.3	0.7	136	233	4.39	1.27	2.3	0.59	1.21	13.1	8.6	4.5	60	35.1	24.9	144	41	189	243	67	362.8	114	3.49	143.8	109.1	2.04	12.2	27.3	1.89	0.31	2	1	0
72	2	18.75	1	0	0	0	0	0	0	0	0	0	0	0	4.2	3	0.6	0.5	82	100	5.16	1.81	4.84	1.06	2.63	3.7	1.7	2	62.6	31.9	30.7	12	29	58	38	189	289	24	4.44	141.2	114.3	2.15	11.2	25.8	5.22	1.22	3	1	0
70	1	23.8754	1	0	0	0	0	0	0	0	0	0	0	0	4.3	2.8	1	0.4	122	112	4.51	0.68	3.9	1.72	1.76	9	2.4	6.6	61.2	40.5	20.7	38	43	40	15	56	380	133	4.09	138.6	100.4	2.3	12.8	27.3	2.49	0.16	3	1	0
72	2	22.2656	1	1	0	0	0	1	0	0	0	0	1	0	5.5	3.5	1.5	0.4	123	259	10.12	1.16	3.15	1.21	1.43	6.6	2.2	4.4	61.9	38.3	23.6	18	16	60	13	72	288.7	73	3.6	145.1	106.9	2.21	10.9	25.5	3.6	0.69	3	1	0
71	2	21.7153	1	0	0	0	0	0	0	0	0	0	0	0	6.6	4	1.5	0.6	117	336	4.96	1.33	4.64	0.99	3.4	7.8	2.3	5.5	70.3	41.7	28.6	8	17	116	15	102	396.8	49	4.43	141.1	106.1	2.24	10.9	28	4.16	0.28	3	1	0
78	2	21.875	0	0	0	0	0	0	0	0	0	0	0	0	5.9	3.4	1.8	0.5	134	212	5.07	0.82	3.28	1.31	1.67	12	4.1	7.9	68.6	41.3	27.3	20	24	68	15	62	321.7	86	3.89	142.3	108.1	2.17	10.9	26.9	3.03	0.36	3	1	0
73	2	21.9146	1	1	0	0	0	0	0	0	0	0	0	0	7.8	4.1	2.8	0.6	129	218	6.88	1.03	3.4	1.22	1.85	8.9	2.4	6.5	73.3	43	30.3	22	23	56	15	39	301.2	149	4.23	139.9	105.8	2.32	10.4	28.9	2.83	0.34	3	1	0
79	1	25.3142	0	0	0	0	0	1	0	0	1	0	1	0	2	1.2	0.5	0.1	110	27						13.3	4.5	8.8	62.3	36.5	25.8	21	19			90	371		3.79	141.8	110.6	2.12	11.4	22.1	1.73		3	1	0
65	2	25.7202	1	0	0	0	0	0	0	0	0	0	0	0	11.4	9.7	0.9	0.8	132	170	5.46	0.89	2.2	0.95	0.84	12.8	5.3	7.5	59.6	39.2	20.4	11	13	74	11	66	176.5	83	4.78	140.8	105.6	2.11					2	1	0
91	1	17.301	1	1	0	0	0	0	0	0	0	0	0	0	14.3	12.3	0.9	1	100	184	6.37	0.92	3.7	1.08	2.35	7.4	2.5	4.9	77.3	38.8	38.5	13	23	81	34	83	440.5	80	5.05	138.2	100.4	2.19	11.4	26.8	4.93	4.05	2	0	0
58	2	24.0346	0	0	0	0	0	0	0	0	0	0	0	0	3.8	2	1.3	0.3	124	180	4.87	0.79	4.48	1.95	2.16	12.1	3.1	9	78	46.7	31.3	21	22	102	18	57	173.1	100	4.3	142.9	105.7	2.32	11	25	3.03	0.3	2	1	0
58	1	24.974	0	0	0	0	0	1	0	0	0	0	1	0	6.5	3.4	2.2	0.5	156	178	5.48	1.68	2.88	0.83	1.63	20.4	6.9	13.5	74.8	49.2	25.6	40	26	95	26	57	264.3	135	3.49	143.1	103.5	2.18	10.9	28.6	2.18	0.14	3	1	0
57	2	22.4323	1	1	0	0	0	0	0	0	0	0	0	0	3	1	1.7	0.2	119	194	6.65	1.12	4.54	1.61	2.55	7.7	1.3	6.4	68.7	44	24.7	23	29	52	11	47	212.4	126	4.3	138.6	102.9	2.3	10.8	29.3	2.57	0.18	3	1	0
76	2	22.6003	1	1	0	0	0	0	0	0	0	0	0	0	3.4	1.9	1.1	0.3	134	221	8.57	1.68	5.61	1.72	3.33	7.6	1.8	5.8	76	40.2	35.8	18	21	94	16	67	304.6	79	4.42	141.9	104.6	2.26	10.6	25.1	3.6	1.25	3	1	0
62	2	25.5661	1	1	0	0	0	1	0	0	1	0	1	0	5.4	3.4	1.7	0.3	153	148	5.66	1.56	3.73	1.59	1.7	11.5	3.2	8.3	76.7	47.2	29.5	32	28	64	23	53	196.5	108	4.2	142	103.6	2.34	11.8	28.2	3.24	0.14	2	1	0
60	1	23.8895	1	1	0	0	0	1	0	0	0	0	1	0	12.3	9.9	1.3	1	132	438	8.7	0.95	3.4	0.77	2.19	9.3	3	6.3	71.8	38.5	33.3	54	29	88	63	105	273.7	66	4.25	141.6	101.4	2.17	14.2	32.2	8.02	0.73	3	1	0
71	1	26.5338	1	0	0	0	0	0	0	0	0	0	0	0	6.3	4	1.3	0.4	143	163	6.38	0.8	3.06	1.17	1.57	12.8	4.6	8.2	73.2	44.7	28.5	24	27	134	36	88	502.7	79	4.19	141.1	104.8	2.26	11.1	27.1	2.74	0.29	2	1	0
67	1	23.6652	0	1	0	0	0	0	0	0	0	0	0	0	3.6	2.3	0.9	0.3	164	173	5.32	0.65	3.06	1.28	1.35	25.3	8	17.3	66.9	44.9	22	17	25	84	15	64	270	115	3.4	140.1	102.8	2.39	11.5	26.7	2.57	0.35	2	1	0
67	1	23.6652	0	1	0	0	0	0	0	0	0	0	0	0	2.8	1.9	0.6	0.3	168	205	5.66	0.44	2.83	1.31	1.29	19	7.1	11.9	69.1	46.7	22.4	18	23	90	14	73	297	99	3.92	138.6	103.8	2.28	11.6	25.2	2.57	0.33	2	0	0
70	1	25.0762	1	1	0	0	0	1	0	0	0	0	1	0	9.5	7	1.7	0.8	127	163	6.12	3.04	4.41	1.19	2.32	8.9	6.8	2.1	67.2	39.9	27.3	28	20	106	24	68	209	106	3.84	139.9	106.4	2.26	12.1	26.3	3.22	0.31	3	1	0
90	2	18.2961	0	1	0	0	0	1	1	0	0	0	0	1	4.2	2.2	1.3	0.4	98	153	4.65	0.98	3.51	1.59	1.47	5.2	1.4	3.8	62.2	35	27.2	8	16	56	28	74	280.2	68	4.08	140.9	108.4	2	12.2	27.3	2.93	0.78	3	0	0
59	2	23.9188	1	0	0	0	0	0	0	0	0	0	0	0	4.1	1.7	2	0.3	107	153	4.53	0.66	2.95	1.3	1.35	20.2	7.3	12.9	64.3	42.3	22	13	20	112	13	72	361.3	76	3.44	143.1	106.1	2.18	11.2	26.5	2.34	12.76	3	1	0
55	1	23.1834	0	0	0	0	0	0	0	0	0	0	0	0	4.3	2.2	1.5	0.5	140	164	4.88	0.57	2.69	1.11	1.27	11.7	4.4	7.3	61.7	37.6	24.1	16	21	62	14	60	356.7	129	3.82	141.9	106.8	2.12	12.4	28.2	1.67	0.22	3	1	0
69	1	17.7154	1	0	1	0	0	0	0	0	0	0	0	0	8.9	6.2	1.9	0.8	130	239	4.36	0.57	3.69	1.82	1.34	8.3	2.7	5.6	67.6	42.4	25.2	25	25	72	15	83	306.2	85	4.11	142.3	106.8	2.29	11.3	22.3	2.57	0.6	3	1	0
71	2	27.2392	1	1	0	0	0	0	0	0	0	0	0	0	5.2	3	1.8	0.3	124	94	6.16	1.36	4.14	1.15	2.5	13.6	4.2	9.4	70.3	42.3	28	44	53	88	86	54	305.3	103	3.53	144.6	107.9	2.17	13.4	27.9	2.39	0.14	3	1	0
60	2	23.1111	1	0	0	0	0	1	0	0	0	0	0	0	6.5	4.3	1.9	0.2	139	215	5.25	2.12	3.54	1.07	1.86	26.2	6.7	19.5	70.8	46.6	24.2	14	18	82	15	51.7	238.6	112	3.35	142.5	102.2	2.2	11.3	26.3	2.69	1.35	3	1	0
66	1	22.0386	0	1	0	0	0	1	0	0	0	0	1	0	4.7	2.8	1.2	0.5	140	224	11	1.02	3.22	0.99	1.65	24.1	7.4	16.7	73.4	48.8	24.6	36	30	81	92	59	350.3	127	4.58	140.8	102.1	2.39	11.4	26.1	2.94	0.14	2	1	0
83	2	23.3377	1	1	0	0	0	0	0	0	0	0	0	0	5.6	3.5	1.6	0.4	130	205	5.95	1.04	5.46	1.39	3.72	11	2.6	8.4	73.2	44.5	28.7	13	18	102	11	43	267.5	129	3.98	144	106.8	2.21	11.6	25.4	3.03	0.45	3	1	0
74	1	21.3578	0	0	0	0	1	1	0	0	0	0	1	0	4.9	2.2	2	0.5	133	178	4.89	0.86	4.33	1.53	2.45	11.8	3.5	8.3	63.4	37.3	26.1	16	25	76	26	57.2	336.4	128	4.1	143.4	107.1	2.18	12.5	28.4	2.24		3	1	0
64	1	23.0469	0	1	0	0	0	1	0	0	0	0	1	0	4.2	2.5	1	0.5	133	119	14.06	1.04	3.85	0.96	2.42	11.7	4.4	7.3	73.4	42.7	30.7	133	75	138	198	33.1	258.2	248	4.24	134.1	103.8	2.29	11.7	27.5	2.61	0.25	3	1	0
71	2	18.7305	1	0	1	0	0	1	0	0	1	0	1	0	10.9	8.9	0.9	0.8	122	185	7.74	1.14	3.21	1.44	1.29	17.3	5.5	11.8	70.1	36.5	33.6	11	23	107	10	55	336.8	100	4.12	140.2	106.9	2	30.6	51.5	5.93	0.82	3	0	0
58	2	29.2969	1	0	0	0	0	0	0	0	0	0	0	0	5.6	3.3	1.9	0.3	132	195	6.71	5.44	4.78	1.02	2.63	7	1.9	5.1	69.2	46.3	22.9	48	35	92	52	70	248.7	79	3.59	142.4	103.6	2.37	11.3	27	2.5	0.14	2	1	0
73	1	23.5294	1	1	1	0	0	1	0	0	0	0	1	0	4.1	2.8	0.6	0.3	131	198	14.24	0.69	2.58	0.88	1.35	10.9	3.9	7	63.6	40.1	23.5	34	20	72	12	133.1	307.5	49	3.66	140.8	107.5	2.1	12.1	28.6	2.53		3	1	0
78	1	26.6667	1	1	0	0	0	1	0	0	0	0	1	0	5.4	3.8	1	0.5	135	240	6.41	1.31	2.37	0.66	1.25	11.8	4.8	7	76.1	47.6	28.5	12	16	73	26	57	351	127	3.85	143.2	105.2	2.34	12.7	25.8	3.24	0.35	3	1	0
72	2	25.6745	0	0	0	0	0	0	0	0	0	0	0	0	3	1	1.7	0.3	102	186	4.94	0.92	2.95	1.44	1.08	7.5	1.9	5.6	114.6	34.7	79.9	22	23	47	16	58	306	94	3.79	129.7	100.3	2.37	12.5	27.3	2.57	0.54	2	1	0
76	2	18.026	0	0	0	0	0	1	0	0	0	0	1	0	6.4	3.7	1.9	0.5	115	239	5.31	1.95	3.44	0.95	1.86	6.4	2	4.4	75.4	41.6	33.8	12	22	71	14	75	487	69	4.32	142	106.3	2.33	12.4	26.5	4	0.85	3	1	0
65	1	19.0521	0	0	0	0	0	1	0	0	0	0	1	0	4.3	2.8	1	0.4	132	212	5.44	0.6	3.68	1.66	1.75	16.3	4.5	11.8	71.5	44.1	27.4	28	33	76	14	66	302	112	4.36	142	105.5	2.32	11.2	24.1	2.99	0.14	2	1	0
70	1	24.2215	1	0	0	0	0	1	0	0	0	0	1	0	6.1	4.9	0.8	0.4	101	120	5.88	1.49	2.62	0.88	1.26	12.8	2.2	10.6	55.7	32	23.7	31	30	68	19	102	388	67	4.23	140.5	103.1	2.03	11.9	28.8	4.84	1.16	3	1	0
56	1	21.048	0	1	1	0	0	1	0	0	0	0	1	0	4.6	3.1	0.9	0.5	131	365	11.9	0.44	1.75	0.99	0.45	11.5	4.8	6.7	74.3	45.6	28.7	39	34	72	22	67	288	124	4.46	139.8	103.2	2.45	11.5	33.9	2.04		3	1	1
67	1	26.2596	0	0	0	0	0	0	0	0	0	0	0	0	4.3	2.7	1	0.3	129	194	5.49	0.52	2.82	1.03	1.37	9.2	3.5	5.7	59.3	36.5	22.8	11	13	52	20	74	329	97	3.97	141.9	109.9	2.05	11.6	26.2	1.92	0.26	2	1	0
66	1	20.3125	0	0	0	0	1	1	0	0	0	0	1	0	5.8	4.2	0.9	0.4	108	339	4.81	1.52	2.66	0.86	1.2	5.9	2	3.9	66.6	36.7	29.9	16	43	83	29	57	373	106	3.97	136.9	108.4	2.05	11.4	26.1	3.43	1.32	3	1	0
67	2	23.6244	1	1	0	0	0	0	0	0	0	0	0	0	5.4	2.8	2.1	0.3	124	220	6	1.44	2.7	0.9	1.37	8.5	3	5.5	71.1	43.5	27.6	31	28	81	30	48	267	119	4.36	144	107.4	2.27	12	27.2	2.57	0.25	2	1	0
77	1	21.7993	0	0	0	0	1	0	0	0	0	0	0	0	3.9	2.2	1.3	0.4	133	163	4.74	1.78	4.83	0.76	3.48	9.3	3	6.3	74.5	36.1	38.4	13	18	61	26	65	298	110	4.54	137.1	101.7	2.17	12.8	30	3.89		3	1	0
77	1	29.9688	1	1	0	0	0	1	0	0	0	0	0	0	12.8	9.3	2.3	1.1	111	222	11.25	1.21	2.18	0.55	1.19	10.5	4.5	6	74.1	39.8	34.3	10	12	63	30	85	368	76	4.04	137.7	104.1	2.3	11.4	24.7	2.92	1.76	3	1	0
59	1	24.0238	0	0	0	0	0	0	0	0	0	0	0	0	5.4	3.7	1.2	0.4	145	278	6.32	0.97	4.52	1.03	3.18	12.4	3.8	8.6	71.4	46.3	25.1	10	16	97	12	86	374	84	4.39	143.5	105.5	2.35	11.7	27	5.23	0.35	2	1	0
72	1	24.3339	1	1	1	0	0	0	0	0	0	0	0	0	10.2	8.3	0.9	0.8	119	214	9.86	0.96	3.22	0.97	1.89	7.2	2.7	4.5	61.4	36.8	24.6	47	22	150	125	94	244	73	4.11	136.2	99.2	2.16	11.7	27.2	4.55	2.55	3	1	0
73	1	25.3515	1	1	0	0	0	1	0	0	0	0	0	0	8.4	6.4	1.3	0.5	135	198	9.96	2.22	4.08	1.18	2.14	9.9	2.2	7.7	75.4	44	31.4	26	23	105	23	85	397	81	4.31	137.6	102.7	2.33	10.9	30	4.82	0.51	2	1	0
67	2	23.1473	1	0	1	0	0	0	0	0	0	0	0	0	6.3	3.6	2.1	0.5	133	244	4.7	2.14	4.43	1.48	2.53	11.5	2.7	8.8	63.6	41.2	22.4	16	15	59	20	49	138	116	3.86	139.6	104.1	2.22	10.8	25.2	3.35	5.07	3	1	0
65	1	26.6299	1	1	0	0	0	1	0	0	0	0	1	0	8.5	5.8	1.8	0.7	126	159	15.76	3.03	2.72	0.57	1.37	11.6	2.8	8.8	65.2	40.3	24.9	34	34	85	26	191	563	33	4.74	135.2	103.3	2.26	11.6	26	2.53	0.12	3	1	1
60	2	24.4848	1	0	0	0	0	0	0	0	1	0	0	0	4.9	3.3	1.1	0.4	128	228	4.96	1.3	4.22	1.5	2.37	13.9	3.9	10	71.8	45.8	26	13	15	75	17	56	252	102	4.01	141.4	104.6	2.31	10.3	21.9	2.69	0.66	3	1	0
58	1	17.0068	0	1	0	0	1	1	0	0	0	0	1	0	3	1.5	1.1	0.3	104	72	4.66	1.49	2.21	0.61	0.89	7.5	3.1	4.4	61.6	35.8	25.8	8	10	145	38	437	186	13	4.69	140	101.1	2.65	12.6	29.6	2.86	10.63	3	0	0
65	1	26.5731	1	0	0	0	0	0	0	0	0	0	0	0	5.9	4.2	1.2	0.4	165	164	6.46	2.19	3.52	0.9	2.03	11.3	3.4	7.9	75.2	46.9	28.3	52	33	78	42	71	327	103	4.28	139.7	101.4	2.32	13	25.2	2.76	0.12	3	1	0
68	1	29.7576	1	0	0	0	0	1	0	0	0	0	1	0	9.9	6.9	1.7	1.1	158	167	4.9	1.32	3.11	1.14	1.59	13.1	4.5	8.6	72.1	41.4	30.7	22	24	65	40	108	283	63	3.71	141.6	106.4	2.19	11.5	26.3	3.35	1.12	3	1	0
68	1	21.7079	1	0	0	0	0	0	0	0	0	0	0	0	4.2	2.6	0.8	0.6	129	203	4.44	1.46	3.33	1.47	1.42	20.7	4.6	16.1	64.4	40.4	24	32	27	63	25	76	376	94	4.3	138	100.1	2.38	10.4	24.9	2.53		3	1	0
67	2	26.1719	1	0	0	0	0	0	0	0	0	0	0	0	5.4	3.5	1.4	0.4	131	201	4.78	1.63	4.74	1.11	2.81	26.6	6.1	20.5	73.4	39.7	33.7	16	23	108	11	56	426	100	3.6	143	105.6	2.37	11.5	26.5	2.66		3	1	0
77	1	17.8565	1	0	0	0	0	1	0	0	0	0	1	0	2.6	1.5	0.8	0.2	123	151	4.22	0.62	2.78	1.33	1.1	17.5	8.8	8.7	64.5	39.8	24.7	9	20	43	14	59	259	123	3.3	143.7	105.1	2.31	11.4	26.6	2.13		3	1	0
60	1	27.6361	1	1	0	0	0	0	0	0	0	0	0	0	7.6	6.4	0.5	0.7	137	166	5.91	0.81	1.72	0.7	0.71	10.9	5.3	5.6	64.3	37.6	26.7	50	36	49	29	134	312	50	3.76	139.8	106.1	2.15	11.9	28.6	2.13	0.13	3	1	0
77	2	22.8269	0	1	0	0	0	1	0	0	0	0	1	0	7.9	5.4	1.8	0.5	132	255	11.18	1.5	4.25	0.74	2.8	10.7	2.8	7.9	65.2	37.5	27.7	14	17	52	24	63	297	84	3.72	141.1	104	2.25	11.3	24.4	2.53	0.64	3	1	0
63	1	29.4078	1	0	0	0	0	0	0	0	0	0	0	0	8.5	4.5	2.7	0.7	146	247	5.12	1.51	2.76	0.91	1.45	8.5	3.1	5.4	69.9	43.1	26.8	24	22	138	46	84	319	85	4.75	139.6	105.3	2.29	11	28.3	3.24	0.42	2	1	0
77	2	22.83	1	1	1	0	0	0	0	0	0	0	0	0	22.1	19.4	1.3	1.3	126	271	4.85	1.03	5.21	1.55	2.92	13.2	2.7	10.5	66.1	38.5	27.6	12	24	75	15	45	193	125	3.58	140.4	101.8	2.25	11.1	25.4	2.32	0.19	3	1	0
80	1	25.3165	1	0	1	0	0	1	0	0	1	0	1	0	3.1	1.6	1	0.4	93	124	4.7	0.53	3.37	1.43	1.38	7.5	3	4.5	58.6	33.6	25	9	16	53	28	112	578	58	3.61	137.1	103.2	2.17	13.9	30	1.73	0.14	3	1	0
75	2	28.3531	1	0	0	0	0	1	0	0	0	0	0	0	6	3.3	2.1	0.5	136	264	6.59	2.91	3.61	0.95	1.57	28.7	5.4	23.3	74.3	43.8	30.5	24	27	107	30	56	352	97	4.92	143.5	105.5	2.3	12.5	26.3	4.45	0.28	2	1	0
64	1	27.6817	1	0	0	0	0	1	0	0	0	0	0	1	8	4	3.1	0.8	141	292	6.06	1.48	3.04	0.96	1.61	15.5	4.5	11	75.6	44.7	30.9	32	25	93	76	74	416.7	98	4.56	139.8	106.5	2.35	11.5	27.1	3.08	0.73	3	1	0
62	1	23.1206	0	0	0	0	0	1	0	0	0	0	1	0	5.7	3.4	1.7	0.4	134	264	4.95	0.51	3.84	1.31	2.01	5	1.5	3.5	71.7	41.6	30.1	30	22	78	32	79	326	92	5.18	142.9	107.1	2.25	10.6	25	2.92	0.16	2	1	0
70	1	26.1224	1	0	0	0	0	0	0	0	0	0	0	0	5.4	3.1	1.6	0.4	124	95	5.22	6.9	4.22	0.79	1.68	10.3	2.7	7.6	77.2	44.9	32.3	22	28	56	114	94	612	73	3.98	139.9	105.2	2.39	11	24.3	2.82	0.22	2	1	0
66	2	26.3672	1	0	0	0	0	1	0	0	0	0	1	0	8	5.3	2.1	0.6	137	189	5.31	1.05	3	1.21	1.25	9.5	2	7.5	70.7	43	27.7	13	21	87	19	70	312	77	3.69	141.9	105.1	2.34	11.7	27.1	3.08	0.18	2	1	0
56	2	24.2764	1	0	0	0	0	1	0	0	0	0	1	0	4.7	2.2	1.6	0.6	144	192	4.74	0.91	3.28	1.48	1.44	16.8	3.1	13.7	62	40.2	21.8	19	20	83	23	69	262	81	3.74	139.4	106.7	2.3	11.5	28.5	1.99	0.1	3	1	0
81	1	20.5499	0	0	1	0	0	0	0	0	0	0	0	0	9.1	6.2	1.8	0.9	125	228	4.86	0.95	4.65	1.38	3.01	16.3	4.6	11.7	65.8	39.9	25.9	12	19	49	31	58	242.6	123	4.24	138.9	105.7	2.18	12	25.2	3.38	12.69	2	0	0
74	1	25.346	0	1	0	0	0	1	0	0	0	0	1	0	4.5	3	0.9	0.5	144	120	10.78	1.32	3.38	1.02	1.63	18.9	5.6	13.3	66.5	40.1	26.4	13	13	83	18	106	264	63	3.78	138.4	106.7	2.28	12.4	32.7	2.28	0.36	3	1	1
69	1	25.7117	1	0	0	0	0	0	0	0	0	0	0	0	7.1	4.9	1.5	0.6	136	385	6.2	1.27	4.18	0.95	2.61	6.3	2.4	3.9	74.6	44.4	30.2	37	52	84	143	88	474	103	4.02	136.58	102.17	2.43	10	26.3	3.61	0.43	2	1	0
62	1	22.4609	1	0	0	0	0	1	0	0	0	0	1	0	5.9	3	2.4	0.4	119	215	5.14	1.18	3.77	0.88	2.3	7.6	1.4	6.2	72.5	44.1	28.4	38	29	120	33	115	399	59	4.79	137	104.9	2.51	10.7	31.4	2.52	0.38	2	1	0
77	1	20.7612	1	0	0	0	0	1	1	0	0	0	0	0	4.2	2.7	0.8	0.5	104	261	5.77	0.53	3.59	1.45	1.77	8.6	2.9	5.7	56.9	34.3	22.6	22	18	74	37	111	211	59	4.08	141	107.7	2.13	12.6	30.4	3.28	0.58	3	1	0
59	2	22.1981	0	0	0	0	0	0	0	0	0	0	0	0	4.3	2.7	1.1	0.4	126	286	4.18	1.21	4.64	1.08	2.63	12.2	2	10.2	61.5	37	24.5	15	25	69	16	61	236	93	3.79	141.4	104.7	2.35	12.1	28.7	2.66	0.08	2	1	0
79	2	27.8889	1	1	0	0	0	0	0	1	1	1	0	0	8	5.9	1.7	0.3	95	300	7.02	2.24	2.7	0.83	1.09	4.9	1.1	3.8	62.3	34.6	27.7	11	17	63	16	93	446	54	3.78	141.2	107.5	2.21	12.2	34.8	4.22	1.2	3	1	0
66	1	29.8505	1	1	0	0	0	0	0	0	0	0	0	0	5.2	3.9	0.8	0.3	164	176	12.28	1.56	4.33	1.04	2.56	10.2	2.5	7.7	70.4	45.4	25	18	14	91	53	113	364	70	4.27	134.98	104.24	2.39	10.6	22.7	2.65	3.91	2	1	0
58	2	19.052	1	0	0	0	0	1	0	0	0	0	1	0	4.8	3.1	1.3	0.2	136	197	5.68	0.95	3.23	1.23	1.6	8.9	2.1	6.8	87.7	48.3	39.4	20	29	61	16	65	301	86	4.25	140	104.2	2.64	11	26.6	2.97	0.16	2	1	0
67	2	20.9361	0	0	0	0	0	1	0	0	0	0	1	0	8.3	6	1.7	0.6	141	194	4.53	2.94	3.26	1.31	1.18	16.2	4.8	11.4	66.4	41.8	24.6	31	29	96	28	72	171	74	3.77	142.3	102.9	2.47	10.9	22.8	3.15	0.25	2	1	0
65	2	31.5556	1	0	0	0	0	0	0	0	0	0	0	0	5.2	3.1	1.7	0.3	129	104	4	1.49	3.88	1.46	1.84	8.6	1.8	6.8	63.2	36	27.2	30	26	68	29	63	287	87	3.97	140.9	105.6	2.23	11.2	25.5	2.07	0.45	3	1	0
87	1	23.5938	1	0	0	0	1	1	1	0	0	0	0	0	4.6	2.6	1.3	0.6	111	259	6.02	0.71	3.16	1.29	1.52	16.2	4	12.2	47.3	29.9	17.4	16	22	68	17	115	368	55	3.91	138	102.1	2.1	12	28.4	3.44	0.85	3	1	0
59	1	23.5294	0	1	0	1	0	1	0	0	0	0	1	0	5.4	3.7	1.2	0.4	117	189	5.94	2.3	2.22	0.52	0.9	6.2	1.4	4.8	58.6	38.7	19.9	12	13	85	29	1087	538	4	5.68	134.4	95.5	2.26	11.9	28.8	3.13	0.18	3	1	0
75	1	22.8928	0	1	0	0	0	0	0	0	0	0	0	0	8.1	5.8	1.1	0.8	116	296	6.77	1.37	3.01	0.74	1.76	5.3	2.1	3.2	74	33.3	40.7	64	74	70	31	56	136	131	4.47	135.2	96	2.96	14.7	25.5	5.19	0.64	3	1	0
63	1	23.9978	1	1	0	0	0	1	0	0	0	0	1	0	5.9	3.5	1.8	0.4	142	159	6.38	1.92	3.01	0.96	1.5	7.3	1.3	6	63.8	40.9	22.9	17	18	32	20	72	351	102	4.07	139.7	102.6	2.3	10.5	24.8	2.12	0.3	3	1	0
78	1	24.8952	1	1	0	0	0	0	0	0	0	0	0	0	5.3	2.8	1.8	0.5	125	126	5.47	2.3	3.34	0.69	1.94	10.7	2.1	8.6	67.2	40.7	26.5	18	26	73	24	81	390	85	4.38	140	102.6	2.27	12.4	27.4	2.82	0.35	2	1	0
76	2	25.0657	1	0	0	0	0	1	0	0	0	0	1	0	4.5	2.6	1.5	0.4	119	154	5.01	1.89	3.72	0.97	2.01	14.4	2.6	11.8	62.2	36	26.2	14	21	78	43	62	406	86	3.72	140.6	106.3	2.18	11.2	28.2	2.73	0.27	3	1	0
78	1	24.4352	0	0	0	0	0	0	0	0	0	0	0	0	6	3.1	2.1	0.5	137	161	4.77	0.64	3.23	1.42	1.45	11.8	2.1	9.7	66.2	39.5	26.7	16	21	96	29	101	282	66	4	139.8	107.1	2.27	11	26.7	2.19	0.53	2	1	0
76	2	25.0657	1	0	0	0	0	1	0	0	0	0	1	0	4.5	2.6	1.5	0.4	119	154	5.01	1.89	3.72	0.97	2.01	14.4	2.6	11.8	62.2	36	26.2	14	21	78	43	62	406	86	3.72	140.6	106.3	2.18	11.2	28.2	2.73	0.27	3	1	0
74	2	21.7555	1	0	0	0	0	1	0	0	0	0	1	0	6.5	3.9	1.7	0.6	119	177	3.84	1.14	3.15	1	1.73	16.3	2.4	13.9	61.1	36.6	24.5	16	20	104	31	67	380	79	2.92	144.1	106.1	2.16	11.9	25.7	3.68	0.45	3	1	0
59	1	23.3844	0	1	0	0	0	1	0	0	0	1	0	1	7.9	4.1	2.8	0.6	128	233	5.19	0.83	3.17	1.31	1.57	10.3	2.7	7.6	65.2	46	19.2	14	17	83	32	65	331	116	3.96	143.6	105.8	2.24	21	34.8	2.65	0.88	3	1	0
67	1	20.5761	1	0	0	0	0	0	0	0	0	0	0	0	8.8	5.5	2.5	0.7	137	448	4.64	1.59	3.44	1.23	1.82	13.6	2.8	10.8	68.6	44.9	23.7	17	21	112	30	71	377	102	3.69	143.9	102.8	2.31	11.3	25.9	2.77	0.12	2	1	0
69	1	29.0418	1	0	0	0	0	0	0	0	0	0	0	0	7.2	4.2	2.2	0.5	126	165	5.22	3.47	4.72	1.4	2.34	12.1	3.4	8.7	70.3	38	32.3	25	21	72	121	113	362	59	3.77	139.5	105.8	2.25	11.6	26.4	3.34	0.29	3	1	0
71	2	22.1311	0	0	0	0	0	0	0	0	0	0	0	0	4.6	1.9	1	0.3	129	102	4.77	1.51	4.46	1.79	1.83	12.1	2.1	10	67.3	43.4	23.9	34	31	68	16	56	267	98	4.25	143.5	106.5	2.27	11.5	26.5	2.48	0.54	2	1	0
63	1	21.6713	0	0	1	0	0	0	0	1	0	0	0	0	7.3	5	1.4	0.6	132	293	5.38	1.01	3.62	1.23	1.82	11	2.5	8.5	65.7	38.9	26.8	24	21	119	28	43	316	184	3.67	140	107.1	2.22	12.2	30.6	5.83	0.27	3	1	0
64	1	21.8043	1	0	0	0	0	1	0	0	0	0	1	0	4.6	2.2	1.8	0.3	156	116	5.51	2.49	3.18	0.99	1.17	7.4	1.8	5.6	64.8	40.9	23.9	54	46	62	18	163	234	39	4.13	141.9	107	2.25	11.2	30.5	3.06		2	0	0
67	2	20.149	0	0	0	0	0	1	0	0	0	0	1	0	7.2	4.5	1.9	0.5	118	207	4.24	1.06	3.22	1.29	1.58	16	4	12	70.5	42.9	27.6	20	26	106	22	68	301	80	4.44	141	106.6	2.3	12	27.2	1.95		3	1	0
64	1	25.9516	0	0	0	0	0	0	0	0	0	0	0	0	7.8	4.7	2.5	0.5	153	315	4.23	4.27	3.73	0.96	1.67	12.1	2	10.1	71.8	43.2	28.6	45	42	65	89	71	310	103	3.95	139.6	99.9	2.34	12.1	27.5	2.86	0.13	3	1	0
54	1	23.6652	1	0	0	0	0	0	0	0	0	0	0	0	6	4.6	0.8	0.5	149	186	5	1.05	2.95	0.96	1.55	8.6	2.2	6.4	63.7	42.5	21.2	50	32	106	31	83	300	89	4.05	141.1	106.6	2.28	11.8	25.1	3.17	0.35	3	1	0
76	1	25.9516	1	0	0	0	0	1	0	0	0	0	1	0	4.7	3.3	1.2	0.2	141	115	5.52	0.81	3.54	1.65	1.5	14.9	5.1	9.8	71.4	42.4	29	16	22	75	7	55	231.4	134	4.85	144.4	107.3	2.24	11.2	27.2	2.42	0.31	3	1	0
73	2	24.1187	1	1	0	0	0	0	0	0	0	0	0	0	5.7	3.7	1.4	0.5	130	368	6.43	2.32	4.15	0.91	2.32	7.4	2.2	5.2	72.6	45.9	26.7	22	23	137	26	54	349	102	4.36	139.3	103.5	2.34	12.3	28.2	3.73	3.83	3	1	0
76	2	27.5763	1	0	1	0	0	0	0	0	1	0	0	0	3.7	1.8	1.4	0.3	127	133	5.52	0.88	3.67	1.27	1.99	12.4	3	9.4	65.1	38.3	26.8	44	30	109	21	74	255	70	3.72	142.9	108	2.16	12.5	28.8	1.91	0.59	3	1	0
68	1	23.3067	0	0	0	0	0	1	0	0	0	0	1	0	6.5	4.3	1.6	0.4	148	189	4.46	0.82	2.73	0.85	1.6	8	2.3	5.7	66	42.2	23.8	64	53	76	30	80	383	89	4.55	141.7	104.3	2.33	11.5	31.6	4.48	1.54	3	1	0
49	1	27.6453	1	0	0	0	0	0	0	0	0	0	0	0	6	3.9	1.6	0.4	172	187	6.65	1.92	5.26	0.94	3.44	16	3.1	12.9	73.7	45.8	27.9	57	37	104	43	83	355	91	4.07	141.6	103.4	2.43	12.3	26.9	2.79	0.14	2	1	0
79	1	22.0386	1	0	0	0	0	0	0	0	0	0	0	0	7.3	6.4	0.5	0.3	148	145	5.53	0.69	3.92	1.08	2.44	21.9	5.9	16	65.5	37.1	28.4	11	22	127	10	80	278	86	3.95	139	105.8	2.05	13.5	29.6	3.73	12.76	2	1	0
46	1	22.5309	0	0	0	0	0	0	0	0	0	0	0	0	6	3.1	2.1	0.5	157	164	4.91	1.24	5.05	1.09	3	10.9	1.9	9	65	41.1	23.9	25	23	101	36	78	262	99	4.19	141.9	103.5	2.29	12	27.6	2.03	0.17	2	1	0
74	2	22.4	1	1	0	0	0	0	0	0	0	0	0	0	6.2	4.8	0.9	0.3	128	174	7.67	0.71	5.63	1.8	3.3	8.2	1.8	6.4	71.2	45.4	25.8	34	31	91	23	71	493	74	4.72	139.3	99.1	2.5	11.7	25.8	3.92	0.3	3	1	0
74	1	27.52	1	0	0	0	1	0	0	0	0	0	0	0	7.9	5.3	1.3	1.1	99	166	5.27	0.96	3.02	1.29	1.27	10.4	3.8	6.6	71.2	44.7	26.5	28	27	108	98	253	439.8	23	4.27	139.5	103.5	2.21	14	27.9	5.22	0.63	3	1	0
75	1	30.7394	1	0	0	0	1	1	0	0	0	0	0	0	7.7	5.2	1.5	0.8	160	228	5.12	1.34	3.35	1.02	1.9	12.3	2.6	9.7	67.6	41.8	25.8	15	21	100	15	77	260	91	3.95	142.8	103.2	2.33	12	27.1	2.94	0.51	3	1	0
74	1	25.9483	0	0	0	0	0	0	0	0	0	0	0	0	4	1.5	1.9	0.4	130	155	4.36	1.08	4.27	1.34	2.49	9.2	1.8	7.4	61.4	37.3	24.1	30	26	59	23	65	401	111	3.91	141.2	105	2.09	11	26.3	2.53	0.27	3	1	0
80	1	20.7612	1	0	0	0	0	0	0	0	0	0	0	0	4.8	2.7	1.4	0.4	138	164	4.59	1.9	5.1	0.66	3.79	8.7	2.1	6.6	64.8	42.3	22.5	20	31	66	32	85	343	80	4.21	142.4	106.4	2.37	12.2	24.9	2.42	1.69	3	1	0
56	1	27.0552	1	0	1	0	0	0	0	0	0	0	0	0	6.1	3.9	1.6	0.4	151	239	5.62	1.43	3.12	1.05	1.54	11.4	2	9.4	74.4	47.1	27.3	30	27	58	80	97	336	74	4.16	143.4	104.4	2.4	10.9	25.7	2.65	0.14	2	1	0
58	1	25.7959	0	0	0	0	0	1	0	0	0	0	1	0	5.4	3.9	1.1	0.4	150	164	5.59	1	4.65	1.41	2.6	12.8	2.7	10.1	74	47.7	26.3	33	24	80	50	87	283	83	3.71	137.3	98.2	2.37	11.7	26.4	2.87	0.22	2	1	0
68	1	29.7872	1	0	0	0	0	0	0	0	0	0	0	0	6.9	3.9	2.1	0.5	177	226	5.52	4.15	4.47	0.87	2.23	11	2.2	8.8	73.4	44.4	29	34	29	72	27	100	261	68	4.28	141.1	102.9	2.36	11.1	28.5	2.49	0.23	3	1	0
76	1	26.2917	0	0	0	0	0	0	0	0	0	0	0	0	11.5	7.8	2.7	0.8	150	407	7.14	2.03	3.04	0.93	1.56	19.4	6.2	13.2	73.6	43	30.6	28	46	135	93	82	339	84	4.64	137.2	95.8	2.43	11.2	24.4	2.57	0.2	3	1	0
69	1	28.6048	0	0	0	0	0	0	0	0	0	0	0	0	2.9	1.3	1	0.3	138	163	4.69	1.22	4.45	1.07	2.62	10.8	2	8.8	65.2	39.9	25.3	18	26	61	16	57	352	131	4.39	136.7	102.3	2.15	11.1	24.2	2.61		2	1	0
52	2	23.8704	0	0	0	0	0	0	0	0	0	0	0	0	6.9	4.1	2.3	0.4	126	195	4.32	0.84	4.17	1.19	2.32	17.1	4.8	12.3	78	43.1	34.9	85	82	180	99	65	235	88	3.68	138.8	104.5	2.31	11.9	26.5	3.02	0.14	2	1	0
64	2	23.5742	1	1	0	0	0	0	0	0	0	0	0	0	3.9	2.5	1	0.3	130	211	6.33	1.35	3.07	0.82	1.65	6.1	2.3	3.8	66	42	24	17	21	69	12	44	358	133	4.49	142.3	106.8	2.34	12.1	28.5	3.74	0.14	3	1	1
88	1	22.2093	1	0	0	0	0	0	0	0	0	0	0	0	5.8	3.2	1.9	0.6	122	195	4.59	1.49	3.84	0.82	2.2	9.4	1.8	7.6	64.3	37.7	26.6	11	19	72	16	107	454	60	4.28	140.7	106.1	2.19	12.2	26.7	2.99		2	1	0
75	1	24.719	0	0	0	0	0	0	0	0	0	0	0	0	5.3	2.9	1.5	0.6	134	178	4.86	1.09	4.65	0.96	2.9	13.1	2.1	11	59.6	36	23.6	12	21	97	14	59	306	123	3.75	140	103.5	2.07	11.5	28.9	2.6	0.34	3	1	0
76	1	22.0386	1	0	0	0	0	1	0	0	0	0	1	0	3.8	2.4	0.8	0.4	119	213	5.79	0.93	2.6	0.81	1.41	9.6	3.7	5.9	69.1	38.8	30.3	59	54	113	42	96	459	70	4.24	141.6	109.5	2.22	10.8	25	4.72	0.5	2	1	0
62	2	25.3906	0	0	0	0	0	1	0	0	0	0	1	0	4.6	3	1.2	0.3	128	258	5.56	2.9	5.18	1.03	2.6	10.8	2.1	8.7	76.6	43.5	33.1	27	32	77	21	54	261	105	4.23	137.9	105.7	2.34	11.9	24.8	3.14		2	1	0
71	2	21.7578	1	0	0	0	0	1	0	0	0	0	1	0	7	4.2	2.2	0.5	123	232	4.85	2.8	2.99	0.93	1.44	13.4	2.7	10.7	71.1	37.8	33.3	17	23	100	19	54	277	103	3.79	141.3	104	2.13	10.7	27	3.22		3	1	0
70	1	21.0035	0	1	0	0	0	1	0	0	0	0	1	0	3.6	2.3	0.8	0.4	116	236	5.64	0.94	3.42	1.01	1.92	4.9	1.3	3.6	63.5	34.6	28.9	10	16	89	18	104	353	65	4.03	137.2	101.9	2.27	10.8	27.8	3.93	0.56	2	1	0
80	2	30.4857	1	0	0	0	0	0	0	0	0	0	0	0	5.8	3.5	1.5	0.4	137	167	4.69	2.14	4.53	0.86	2.76	10.4	2.2	8.2	65.9	39.7	26.2	20	21	110	25	60	329	89	3.64	144.7	107.7	2.27	11.3	25	2.06	0.36	3	1	0
72	1	27.9501	1	0	0	0	0	1	0	0	0	0	1	0	4.9	2.9	1.3	0.5	148	194	5.72	4.4	2.87	0.61	1.1	6.8	2.3	4.5	68.2	39.6	28.6	18	20	74	29	82	270	85	4.12	138.4	101.3	2.3	10.7	26.7	2.46	0.14	2	1	0
71	1	23.3067	1	1	0	1	0	1	0	1	0	0	1	0	12	10.2	0.4	1.4	104	190	4.04	1.42	2.52	0.46	1.34	1.8	0.8	1	54.4	24.2	30.2	9	15	91	23	1329	630	3	4.72	136.2	91.6	1.76	13.2	31	6.11	0.49	3	1	1
70	1	25.3906	1	0	0	0	0	1	1	0	1	0	1	0	6	3	2.1	0.7	123	178	4.85	1.42	2.63	1.01	1.12	12	3.5	8.5	62.9	37.5	25.4	25	34	91	18	95	338	72	3.58	141.6	106.5	2.26	10.8	27.6	2.62	1.4	2	1	0
72	2	28.4737	1	1	0	0	0	1	0	0	0	0	1	0	6.2	4.2	1.5	0.4	112	211	8.3	5.32	5.19	0.95	2.87	6.2	1.5	4.7	79.1	41.3	37.8	11	19	101	19	90	297	57	4.69	142.9	104.4	2.47	10.9	23.3	3.67	0.98	3	1	0
67	2	21.6552	1	1	0	0	0	1	0	0	0	0	1	0	5.3	2.5	2.4	0.3	138	207	6.49	1.22	3.83	1.13	2.06	11	2.9	8.1	65.6	39.7	25.9	28	23	79	11	45	146	128	4.19	142.7	108.8	2.34	10.1	22.4	3.14	0.34	2	1	0
76	1	27.9002	1	0	1	0	1	0	0	0	0	0	0	0	6.9	5.2	1	0.5	150	144	4.23	2.08	2.84	0.85	1.49	5.2	2.2	3	62.8	38.2	24.6	20	37	85	20	72	377	98	3.2	140.8	102.2	2.25	11.4	25.9	1.79	0.13	3	1	0
70	1	25.3906	1	0	0	0	0	1	1	0	1	0	1	0	6	3	2.1	0.7	123	178	4.85	1.42	2.63	1.01	1.12	12	3.5	8.5	62.9	37.5	25.4	25	34	91	18	95	338	72	3.58	141.6	106.5	2.26	10.8	27.6	2.62	1.4	2	1	0
75	2	19.607	1	0	0	0	0	1	0	0	0	0	0	0	5.5	3.5	1.5	0.4	128	232	5.23	1.02	5.22	1.54	3.05	14.8	4	10.8	75.2	44.3	30.9	28	37	73	29	84	263	61	4.23	140.6	103.7	2.43	11.2	25.7	2.31	0.14	2	1	0
65	1	23.3067	0	0	0	0	0	1	0	0	0	0	1	0	6.1	4.1	1.2	0.4	150	303	5.75	1.22	2.71	0.87	1.42	13.2	4.2	9	72.3	45.1	27.2	30	24	85	19	67	409	110	4.3	144.8	109.7	2.29	11.5	29.2	2.75	0.3	2	1	0
74	2	27.9696	0	0	0	0	0	1	0	0	0	0	1	0	3.6	1.9	1.3	0.3	129	201	4.96	0.97	3.51	1.44	1.59	11.7	2.9	8.8	64.6	37.6	27	11	21	96	13	55	159	100	3.62	143.1	104.7	2.14	10.4	25.6	3.32	0.33	3	1	0
55	1	26.0495	1	1	0	0	0	0	0	0	0	0	0	0	4.3	2.7	1.1	0.3	136	159	6.09	2	3.41	0.86	1.99	8.2	2.9	5.3	60.9	40.4	20.5	9	12	33	27	94	310	77	3.72	144.1	105.3	2.33	10.7	23.4	1.81	0.67	3	1	0
80	1	27.1977	1	0	0	0	0	1	0	0	0	0	1	0	4.5	2.5	1.2	0.5	138	194	5.18	2.92	4.59	1.12	2.57	7.7	1.6	6.1	67.9	41.5	26.4	16	19	90	27	93	356	72	4.88	140.9	103.8	2.43	10.6	23	3.31	0.4	3	1	0
50	2	20.0288	0	0	0	0	0	0	0	0	0	0	0	0	6.3	3.7	2	0.3	117	249	5.64	0.95	7.7	2.08	4.73	6.1	1.8	4.3	71	45.6	25.4	12	22	73	14	64	188	91	4.39	138.6	101.4	2.47	9.9	21.9	2.95	0.2	2	1	0
65	1	19.902	0	0	0	0	1	1	0	0	0	0	1	0	6.7	5	0.9	0.4	157	189		1.24	3.25	1.05	1.79	9.7	1.9	7.8	69	41.9	27.1	12	28	73	16	64	298	110	4.2	139.09	105.49	2.27	11.6	27.3	2.46	0.35	2	1	0
67	1	21.2585	1	0	0	0	0	1	0	0	0	0	1	0	5.1	2.2	2.2	0.6	134	156	4.98	1.05	3.28	0.97	1.88	6.4	2.6	3.8	75	41.4	33.6	22	31	83	63	103	421	66	3.85	144.4	103.3	2.21	10.4	25.9	3.67	0.69	2	1	0
69	1	25.1103	1	0	0	0	1	0	0	0	0	0	0	0	4.1	2.2	1.4	0.2	135	190	6.58	1.16	5.37	0.84	3.93	12.8	3.6	9.2	60	37.6	22.4	23	30	70	27	76	247	94	3.49	141.3	106.2	2.21	10.4	25.1	2.39		2	1	0
64	1	25.1755	0	1	0	0	0	0	0	0	0	0	0	0	8.2	5.6	2.1	0.5	142	126	11.09	0.86	2.44	1	1.2	13.9	4.2	9.7	75.6	39.9	35.7	22	24	120	12	68	263	108	3.75	139.3	104.1	2.29	10.7	25.4	3.06		2	1	1
66	2	25.1096	1	0	0	0	0	0	0	0	0	0	0	0	5	2.5	1.9	0.6	126	203	6.28	1.49	3.49	1.17	1.94	12.5	3.3	9.2	70.3	41.2	29.1	66	72	52	60	63	344	87	3.71	144	105.8	2.3	11.3	24.7	2.23	0.14	3	1	0
84	2	19.9259	1	0	0	0	0	1	0	0	0	0	1	0	2.9	1.8	0.7	0.3	116	155	4.24	0.58	3.13	1.29	1.46	5.8	2	3.8	58.5	35.5	23	21	33	61	15	80	338	63	4.1	144.5	108.9	2.23	10.8	26.2	2.28		3	1	0
71	1	27.9501	1	0	0	0	0	1	0	0	0	0	1	0	4.9	2.9	1.3	0.5	148	194	5.72	4.4	2.87	0.61	1.1	6.8	2.3	4.5	68.2	39.6	28.6	18	20	74	29	82	270	85	4.12	138.4	101.3	2.3	10.7	26.7	2.46	0.14	2	1	0
69	1	25.6941	1	0	0	0	0	0	0	0	0	0	0	0	6.5	4.1	1.5	0.7	135	265	5.17	1.15	2.77	1.1	1.31	6.3	2.1	4.2	65	39.2	25.8	16	31	74	80	91	336	76	4.01	139.1	104.9	2.31	12.1	29.7	2.89		2	1	0
67	2	19.4734	1	0	0	0	1	0	0	0	0	0	0	0	5.5	3	1.9	0.4	128	236	6.62	3.03	5.24	1.24	2.78	6.2	2	4.2	74.4	41.7	32.7	9	24	83	12	74	370	72	4.28	139.9	106.6	2.37	9.8	23.6	2.95	0.14	2	1	0
66	1	24.1672	1	0	1	0	0	0	0	0	0	0	0	0	4.6	2.7	1.3	0.3	131	162	13.21	1.49	3.43	1.37	1.63	19.4	5.3	14.1	71.3	43.5	27.8	10	20	76	14	90	425	78	2.89	136.5	97.7	2.42	10.1	28.2	2.89	0.14	2	1	0
83	1	20.1334	1	0	0	0	0	1	0	0	1	0	1	0	6.7	4.6	1.6	0.4	133	131	4.27	2.18	4.16	1.53	1.81	7.3	1.8	5.5	51.5	31.3	20.2	10	22	50	18	100	465	66	4.27	143.3	105.1	2.29	10.5	28.7	2.98	0.39	2	1	0
56	1	22.8104	1	1	1	0	0	1	0	0	0	0	1	1	7.1	3.9	2.2	0.7	110	167	5.8	1.69	2.65	0.93	1.43	6.2	2.2	4	67	38.2	28.8	11	16	87	17	93	545	77	4.31	140.6	107	2.38	11.2	24.5	2.17		3	1	1
68	1	24.6421	1	0	0	0	0	1	0	0	0	0	1	0	5.4	3.8	1.1	0.3	137	187	5.38	1.34	3.38	1.34	1.58	14.4	3.5	10.9	69.9	40.1	29.8	22	24	102	31	89	426	78	4.11	142.3	107	2.24	10.6	28.2	3.74	0.34	3	1	0
72	1	23.9767	0	0	0	0	0	0	0	0	0	0	0	0	4.3	2.8	1	0.3	129	208	6.27	0.67	3.01	1.4	1.32	13.4	3.6	9.8	88.1	44	44.1	26	28	66	15	55	400	135	3.78	138.7	101.1	2.39	10.2	21.9	2.98	2.02	2	1	0
68	2	24.6716	1	1	0	0	0	1	0	0	0	0	0	0	5.7	3.5	1.6	0.4	118	137	5.29	0.76	4.34	2.01	1.76	12.7	3.7	9	67.6	34.2	33.4	18	25	117	13	58	202	95	3.84	143.4	105.7	2.25	10.9	27.6	2.79		3	1	1
70	2	23.4375	1	1	0	1	0	1	1	1	0	0	1	0	6.7	4.8	1.2	0.6	78	231	9.21	2.41	3.16	0.67	1.56	5.9	2.3	3.6	77.2	31.5	45.7	12	37	63	29	166	195	28	4.68	134.3	97.8	1.95	12.6	25.9	7.46	0.14	2	0	0
72	1	23.249	1	0	0	0	0	0	0	0	0	0	0	0	3.6	1.7	1.3	0.4	129	144	3.95	0.38	3.31	1.25	1.87	9.9	2.7	7.2	62.3	34.5	27.8	17	18	70	13	74	336	96	3.38	140.7	110.2	2.11	11.4	28.7	2.2		2	1	0
53	2	25.711	1	0	0	0	0	1	0	0	0	0	1	0	8.9	6.1	2.2	0.5	130	196	4.47	0.99	3.38	1.52	1.25	13.5	3.6	9.9	63	33	30	18	15			66	181	83	3.58	139.44	106.61	2.1	11.2	28.2	3.59	0.17	3	1	0
61	1	26.5641	1	0	0	0	0	1	0	0	0	1	0	1	7.8	5.3	1.8	0.5	152	174	4.71	2.26	4.14	1.1	2.31	17.5	3.9	13.6	75.6	50.5	25.1	28	29	66	33	101	353	69	4.28	140.2	103.8	2.46	12.4	27.7	2.86	0.49	3	1	0
71	2	25.5556	1	0	0	0	0	1	0	0	0	0	1	0	4.6	2.7	1.3	0.5	140	205	6.13	1.78	3.46	0.94	2.06	15	4.1	10.9	70.5	44.9	25.6	9	23	60	25	85	418	61	4.16	143.8	106	2.31	10.9	29.4	2.49	0.27	3	1	0
73	2	27.1816	0	0	0	0	0	1	0	0	0	0	1	0	6.3	4.3	1.5	0.5	133	220	6.52	0.7	3.27	1.31	1.64	6.1	2	4.1	68.7	43.1	25.6	15	20	72	17	72	251.9	73	4.39	142.3	105.5	2.08	13.4	26.5	3.67	0.41	3	1	0
71	1	24.062	1	0	0	0	0	1	0	0	0	0	1	0	6.3	3.9	1.5	0.5	127	249	7.12	3.68	4.23	0.92	2.15	5.6	2.9	2.7	61.7	37.4	24.3	104	21	88	325	89	362	78	3.65	142.6	104.1	2.29	11.3	24.2	3.51	0.77	3	1	0
77	1	23.5209	0	0	0	0	0	1	0	0	0	0	1	0	5.7	2.9	2	0.6	150	231	4.04	0.46	3.14	1.3	1.62	17.5	4.7	12.8	65.7	38.8	26.9	21	28	79	58	72	268	98	4.17	140.5	106.9	2.19	10.8	25.8	2.66	0.45	3	1	0
74	1	21.3039	1	1	0	0	0	1	0	0	0	0	1	0	6.1	3.1	2	0.7	152	174	4.38	1.85	3.63	0.72	1.96	9.3	2.4	6.9	64	38.8	25.2	31	26	45	23	82	439	85	3.89	139.7	103.8	2.21	12.2	27.5	1.78	0.24	2	1	0
57	2	21.7547	0	0	0	1	0	1	1	0	0	0	1	0	4.8	3.5	0.8	0.5	144	225	3.85	1.07	2.66	1.21	1.05	6.6	1.9	4.7	65.1	41.9	23.2	20	20	91	9	579	260.9	7	4.71	140.3	99	2.36	11.9	24.2	3.32	0.61	3	0	0
74	2	22.5827	1	1	0	0	0	1	0	0	0	0	1	0	5.2	3.6	1.2	0.2	140	160	7.01	0.94	2.98	1.07	1.58	8.7	3	5.7	78.6	43.5	35.1	33	27	89	29	71	228	74	3.95	143.2	110	2.33	12.8	25.2	3.32	0.4	2	1	0
70	1	26.4979	1	0	0	0	0	1	0	0	0	0	1	0	7.4	4.9	1.5	0.6	133	214	4.27	1.87	3.94	0.82	2.26	13	3.7	9.3	67.4	41.4	26	23	22	80	34	90	455	77	4.1	142.4	104.8	2.26	10.9	27.3	2.63	0.14	2	1	0
70	2	26.4381	1	1	0	0	0	1	0	0	0	0	1	0	5.3	3.6	1.2	0.4	127	59	9.99	3.61	2.95	0.89	1.38	17.6	4.7	12.9	73	42	31	17	25	85	25	67	275	80	3.75	138.4	104.5	2.27	9.5	19.6	1.85	2.39	3	1	0
57	2	22.3133	0	0	0	1	0	1	1	0	0	0	1	0	5.3	3.9	0.9	0.5	98	199	3.84	1.07	3	1.05	1.53	5	1.1	3.9	53.2	33.3	19.9	13	16	61	10	749	364	5	4.63	145.7	105.1	2.19	11.7	23	2.86	0.55	3	0	0
57	2	22.1422	0	0	0	1	0	1	1	0	0	0	1	0	4.9	3.7	0.6	0.5	136	189	3.36	1.18	3.76	1.04	2.04	6	2	4	58.6	36.2	22.4	14	21	60	11	569	231	7	4.73	143.2	101.9	2.27	12.3	23.4	4.12	0.59	3	1	0
82	1	23.2816	1	1	1	0	0	0	0	0	0	0	0	0	5.4	3.8	1	0.5	80	119	6.84	0.9	3.54	1.15	2	2.9	1.1	1.8	61.5	34	27.5	13	18	124	14	327	415	17	4.01	138.1	105.6	1.82	11.8	30.8	5.07	3.11	3	1	0
73	1	25.9516	1	1	1	0	0	0	0	0	0	0	0	0	6.1	4.3	1.4	0.4	106	129	5.77	2	2.88	0.88	1.5	9.3	3.5	5.8	65.4	39.5	25.9	33	20	41	30	87	447	79	3.33	142.4	104.9	2.24	11.9	23.6	1.99	2.87	3	1	0
76	2	18.026	0	0	0	0	0	1	0	0	0	0	1	0	6.4	3.7	1.9	0.5	115	239	5.31	1.95	3.44	0.95	1.86	6.4	2	4.4	75.4	41.6	33.8	12	22	71	14	75	487	69	4.32	142	106.3	2.33	12.4	26.5	4	0.85	3	1	0
62	1	22.4609	1	0	0	0	0	1	0	0	0	0	1	0	5.3	3.2	1.5	0.5	103	168	5.14	1.18	3.77	0.88	2.3	7.6	1.4	6.2	72.5	44.1	28.4	38	29	120	33	115	399	59	4.79	137	104.9	2.51	10.7	31.4	2.52	0.38	2	1	0
72	1	26.1749	1	1	0	0	0	1	0	0	0	0	1	0	8.5	6	1.4	0.7	108	184	7.66	1.03	3.64	1.04	2.2	12.6	4.1	8.5	70.4	44.4	26	26	20	140	87	104	547	65	4.33	143.6	105.2	2.28	11.3	27.9	2.98	0.4	3	1	0
61	1	31.054	1	0	0	0	0	1	0	0	0	0	1	0	4.3	2.8	1.1	0.3	152	164	5.64	2.2	2.53	0.81	1.05	14.2	4.9	9.3	69.1	42.1	27	22	18	78	14	87	337	82	4.11	141.9	106.2	2.17	11.4	27.4	3.08	0.12	2	1	0
71	1	27.6817	1	1	0	0	0	1	0	0	0	0	1	0	11.3	9.8	0.8	0.5	137	256						12.4	5	7.4	68.7	40.5	28.2	10	15			70	395.4		4.52	136.3	100.2	2.19	12.1	27	6.07		4	1	0
60	1	22.5981	0	0	0	0	0	0	0	0	0	0	0	0	4.2	2.2	1.1	0.4	130	104	5.25	0.46	2.96	1.07	1.6	13	4.2	8.8	61.5	39.1	22.4	32	38			73	474.6	101	3.87	143.3	108.6	2.09	11.8	31.5	2.12		2	1	0
61	2	27.4298	1	0	0	0	0	0	0	0	0	0	0	0	4.7	2.4	1.8	0.3	130	216	6.53	5.52	5.61	0.91	3.6	7.8	1.8	6	65.5	38.8	26.7	20	27			46	372.9	169	3.86	142.8	107.7	2.15	9.9	26.8	18.4		2	1	0
78	2	27.5312	1	0	1	0	0	0	0	0	0	0	0	0	6.5	4.5	1.1	0.7	128	276	6.1	0.68	3.45	1.18	1.9	11	4.7	6.3	71.2	42.2	29	25	23	114	24	44	126.2	127	3.54	130.8	93.6	2.33	11.2	26.4	4.61		3	1	0
69	2	19.5717	1	1	0	0	0	0	0	0	0	0	0	0	5.5	3.8	1.4	0.3	131	266	6.33	2.09	4.69	1.15	3.05	14	3.5	10.5	75	46.8	28.2	13	8	115	44	48	345.8	118	4.19	143.1	106.2	2.31	10.9	28.5	2.61	0.26	3	1	0
73	1	22.3371	1	0	0	0	0	1	0	0	0	0	1	0	8.6	6.3	1.4	0.8	89	205	7.83	0.99	2.11	0.74	0.91	3.9	1.4	2.5	71	27.1	43.9	21	18	159	46	176	360	35	4.63	139.6	107.5	1.99	13.3	31.7	5.61		2	1	0
79	2	23.7768	1	0	0	0	0	1	0	0	1	0	1	0	4.9	2.2	2.2	0.4	126	186	5.91	1.69	3.58	1.08	2.03	11.9	3.8	8.1	69.8	41.8	28	28	35	74	53	53	359.8	103	3.88	145.8	106.3	2.19	12	29.6	2.97	0.12	3	1	0
75	1	22.7219	1	0	0	0	0	1	0	0	0	0	0	1	5.3	3.7	1	0.5	124	207	5.18	0.3	2.83	1.82	0.59	5	2.2	2.8	66.9	40.8	26.1	20	13	74	56	57	164.4	128	4.23	128.1	91.3	2.09	10.5	26.5	2.17	0.35	3	1	0
69	1	26.8136	1	0	0	0	0	1	0	0	0	0	0	0	8	5.7	1.4	0.7	132	233	4.65	1.09	3.22	0.98	1.95	10.7	3.7	7	63.3	36.9	26.4	16	14	75	13	74	422.3	97	3.69	144.3	107.8	2.13	11	25.6	2.61	0.35	2	1	0
74	1	20.7612	1	0	0	0	0	0	0	0	0	0	0	0	12.5	11.4	0.5	0.6	128	121	6.52					25	9.2	15.8	68.5	43.5	25					65	323		4.09	141.1	102.8	2.16	11.2	23.9	1.79	1.72	2	1	0
57	1	23.7879	0	0	1	0	0	1	0	0	0	0	1	0	6.9	4.5	1.5	0.7	120	137	5.11	1.07	3.22	0.9	2.04	6.3	2.5	3.8	60.6	36.1	24.5	21	46	75	47	98	319.8	73	4.05	141	109	2.11	11.7	29.9	3.92		2	1	0
71	1	23.1834	0	0	0	0	0	0	0	0	0	0	0	0	4.6	2.6	1.3	0.5	119	145	4.37					8.6	3	5.6	63.7	38.4	25.3	37	22			66	510.4		3.56	140.9	105.6	2.3	12.5	29.3	3.41	0.41	2	1	0
68	1	23.2452	1	0	0	0	0	1	0	0	0	0	1	0	7.9	3.9	2.9	0.7	141	201	4.78	2.73	3.26	0.66	1.91	13.5	4.4	9.1	67.4	39.6	27.8	25	37	113	87	111	434	61	3.73	142.8	107	2.24	11.2	25.6	2.77	0.27	2	1	0
74	2	26.0146	1	0	0	0	0	0	0	0	0	0	0	0	6.4	4.5	1.4	0.4	123	179	4.92	1.31	3.58	1.4	1.81	4.7	1.6	3.1	65.2	40.2	25	19	17	93	148	49	287	114	3.75	145	108.8	2.09	10.4	26.2	3.09	0.17	2	1	0
76	1	26.1953	1	0	0	0	0	0	0	0	0	0	0	0	6.2	3.3	1.9	0.6	128	179	5.51	1.06	4.12	1.32	2.42	9.5	3	6.5	66.9	40.1	26.8	18	9	60	32	86	394	80	3.79	141.7	108.4	2.14	11.9	25.6	2.53	0.55	2	1	0
57	2	27.6817	1	0	0	0	0	0	0	0	0	0	0	0	4.3	2.6	1.3	0.3	134	157	5.05	1.43	4.32	0.91	2.78	8.6	1.7	6.9	68.1	40.1	28	17	25	52	40	50	458	117	3.91	140.4	103.4	2.4	11.6	27.9	2.33	0.12	2	1	0
76	2	34.4739	1	0	0	0	0	0	0	0	1	0	0	0	7.9	5.5	1.4	0.3	127	274	4.48	2.46	5.43	1.04	3.21	8.5	2.1	6.4	73.1	41.2	31.9	23	16	96	16	91	350	55	4.32	142.9	107.7	2.32	11.7	30.5	4.35	0.62	3	1	0
66	1	27.0258	1	0	0	0	0	0	0	0	0	0	0	0	6	2.8	2.3	0.6	128	229	4.24	5.45	4.56	0.84	1.88	13.7	3	10.7	77.7	44.4	33.3	29	27	64	100	72	331	101	3.84	137.7	100.3	2.4	11.3	26.7	2.81		2	1	0
86	1	24.4898	1	0	0	0	0	1	0	0	0	0	1	0	4.4	2.8	0.9	0.6	120	76	3.92	2.08	4.13	0.75	2.47	5.1	1.9	3.2	55.7	33.3	22.4	19	13	56	15	90	476	74	2.83	147.8	105.9	1.98	12.1	27.7	2.53	1.53	3	1	0
74	1	28.3604	1	1	0	0	0	1	0	0	0	0	1	0	8.5	5.4	2	0.8	153	160	5.6	0.94	2.57	0.76	1.42	12.9	5.1	7.8	61.6	36.2	25.4	19	20	78	25	97	326	70	3.54	141	107	2.15	12.7	26	2.92	0.9	3	1	1
74	1	28.3604	1	1	0	0	0	1	0	0	0	0	1	0	8.5	5.4	2	0.8	153	160	5.6	0.94	2.57	0.76	1.42	12.9	5.1	7.8	61.6	36.2	25.4	19	20	78	25	97	326	70	3.54	141	107	2.15	12.7	26	2.92	0.9	3	1	1
81	1	19.8141	1	1	0	0	0	1	0	1	1	0	1	0	11.1	8.4	1.7	0.9	111	373	10					6	2.6	3.4	66.8	35.4	31.4		14			85	448		4.25	131.85	101.39	2.21	13.2	27	3.98	3.49	3	0	0
82	2	24.1288	1	1	1	0	0	1	0	1	1	0	1	0	8.1	6.2	1.2	0.5	143	106	8.57	0.76	4.25	1.61	2.23	27.6	7.3	20.3	59.3	34.4	24.9	18	13	75	9	59	326.3	90	3.96	145.2	106.1	2.1	11.9	25.2	4.33	1.07	3	1	1
77	1	22.4913	0	1	0	0	0	0	0	0	0	0	0	0	9.7	8.4	1	0.3	166	112	10.82					22.1	6.6	15.5	76.3	46.3	30					68	254		3.96	139.92	102.47	2.44	11.8	24.2	3.34	0.22	4	1	0
49	1	23.1991	0	0	0	0	0	0	0	0	0	0	0	0	5	3.1	1	0.6	162	181	4.36	1.79	5.13	0.97	3.09	9.2	2.8	6.4	65.4	45.2	20.2	26	32	94	60	74	291	104	4.4	140.8	106	2.41	11.6	28.1	2.97	0.18	2	1	0
56	1	25.2363	1	0	0	0	0	0	0	0	0	0	0	0	6.9	2.5	3.8	0.4	169	207	5.1	2.28	5.76	0.91	4.02	8	1.9	6.1	70.5	41.5	29	20	22	100	35	62	264	124	3.81	141.5	105	2.35	10.9	29.6	2.86	0.29	2	1	0
81	1	21.2245	1	0	0	0	0	0	0	0	0	0	0	0	2.7	1.6	0.5	0.3	134	144	4.24	0.82	3.78	1.65	1.68	7.3	2.6	4.7	66.9	37.4	29.5	42	33	91	61	80	325	86	3.73	136.1	99.4	2.15	12.2	23.7	2.48	0.99	2	1	0
69	2	18.6667	1	1	0	0	0	0	0	0	0	0	0	0	4.6	2	2.1	0.4	116	232	7.66					3.9	1	2.9	78.5	36.8	41.7					40	84		3.61	138.67	104.44	2.12	12	30.7	5.22	1.15	3	1	0
83	1	20.794	0	1	0	0	1	1	0	0	0	0	1	0	5.9	4.2	1.1	0.4	134	205	7.91	0.93	3.82	0.91	2.38	7.5	2	5.5	70.5	45.4	25.1	31	57	89	42	56	289	128	4.25	141.5	104.9	2.36	12.7	25	2.94	0.24	2	1	0
66	1	22.4913	1	0	0	0	0	1	0	1	0	0	1	0	11.3	9.4	1.2	0.5	69	381	14.28					3.6	1.1	2.5	67	40.3	26.7		15			87	396		4.67	134.86	105.61	2.08	12.9	29.7	15.5	7.48	3	1	0
43	2	21.9076	0	0	0	0	0	0	0	0	0	1	0	0	9.4	8.1	1	0.3	108	140	7.68					8.3	2.4	5.9	65.5	35.2	30.3	18	12	53	20	48	195	130	3.71	135.9	104.5	2.03	13	22.8	1.9	14.63	2	1	0
75	1	26.8386	1	0	0	0	0	0	0	0	0	0	0	0	4.2	1.7	1.8	0.6	135	137	5.11	1.57	2.35	1.01	0.91	26	9.3	16.7	71.5	41.9	29.6	18	13	53	12	65	328.7	110	4.38	142.1	106	2.37	12.4	29.3	1.6	0.2	2	1	0
85	1	21.2295	0	0	0	0	0	1	0	0	0	0	1	0	4.9	3	1	0.7	129	176	4.71	1.24	3.78	1.1	1.94	8.2	1.5	6.7	65	37.8	27.2	22	11	76	29	82	204	82	4.07	140.1	103.7	2.25	10.8	27.1	3.08	0.48	2	1	0
62	1	23.597	0	1	0	0	0	0	0	0	0	0	0	0	3.8	2.3	1.2	0.2	153	88	9.5	2.08	3.79	1.08	1.86	11.9	2.2	9.7	73	50.4	22.6	26	38	86	92	68	365	109	4.38	139.9	104	2.39	11.7	26.2	1.55		2	0	0
59	1	29.6094	1	0	0	0	0	0	0	0	0	0	0	0	7.8	4.4	2.2	0.8	156	199	4.44	1.07	3.4	0.8	2.1	15.3	3.6	11.7	61.2	40.4	20.8	27	33	61	24	105	420	67	3.96	143.2	104.1	2.31	11.6	25.9	2.56	0.11	2	0	0
78	1	29.2304	0	0	0	0	1	0	0	0	0	0	0	0	2.9	1.6	0.8	0.4	121	94	4.96	0.73	3.12	1.16	1.68	8.1	3.1	5	55.9	34.3	21.6	24	20	82	15	73	408.7	96	4.18	141.3	108.6	2.07	11.3	27.1	2.15	2.89	2	1	0
66	2	22.6409	0	0	0	0	0	0	0	0	0	0	0	0	4.3	2.7	0.9	0.6	101	231	5.15	1.04	4.89	1.75	2.71	7.9	2.6	5.3	48.1	29.3	18.8	22	13	77	7	79	165.9	67	3.91	141.8	107.5	2.08	11.7	22.5	2.57	1.03	2	1	0
41	1	27.3797	1	0	1	0	0	1	1	0	1	0	1	0	4.2	1.7	1.9	0.5	142	139	3.84	1.06	2.44	0.61	1.42	14.5	6.1	8.4	63.2	38.3	24.9	35	61	101	47	98	322	78	2.83	143.4	106.3	2.28	11.4	26.7	1.22	0.62	3	1	0
58	2	26.5731	1	0	0	0	0	1	0	0	0	0	1	0	5.2	2.6	1.9	0.6	142	256	5.8	2.25	2.87	0.88	1.29	10.7	3.6	7.1	69.9	41.3	28.6	25	25	146	35	57	236.1	100	4.31	140.1	104.7	2.35	13.5	34.7	3.69	0.48	2	1	0
65	1	28.3124	0	0	0	0	0	0	0	0	0	0	0	0	4.6	3	1.5	0	140	129	8.62	1.21	2.65	0.86	1.45	8.2	2.3	5.9	63.7	39.1	24.6	26	21			63	352		4.21	141.54	102.07	2.25	10.8	26.8	2.46	2.32	2	1	0
75	1	22.2291	1	1	0	0	0	1	1	0	1	0	1	0	5.7	4.3	0.7	0.5	140	131	5					9.3	4.1	5.2	72.8	39.2	33.6	21	20			153	388		3.94	141.9	104.2	2.14	13.2	30.8	4.61	2.04	3	1	0
79	1	25.3945	1	0	0	0	0	1	0	0	1	0	1	0	5	3.4	1.1	0.4	140	185	5.42	1.18	3.22	1.03	1.79	10.9	3.8	7.1	67.9	41.3	26.6	21	16	89	25	109	542	60	4.08	140.8	105.4	2.19	11	27.4	2.53	0.33	3	1	0
85	1	23.4236	1	0	1	0	0	1	0	0	0	0	1	0	4.6	3.3	0.7	0.5	116	158	5.81					17	3.7	13.3	64.2	34.3	29.9	17	9			47	110		2.95	136.19	99.26	2.13	11.7	27.1	2.61	0.73	2	0	0
68	2	25.7778	1	0	0	0	0	1	0	0	0	0	1	0	6.7	4.4	1.8	0.4	133	198	5.27	1.68	3.26	1.33	1.36	19	4.8	14.2	63.9	39.6	24.3	21	16	103	18	64	298	85	3.31	143.5	108.1	2.3	11.2	31.1	3.29		2	1	0
79	2	21.4844	1	0	0	0	0	1	0	0	0	0	1	0	5.2	2.4	1.8	1	128	153	5.19	1.33	2.98	1.06	1.39	5.6	1.5	4.1	69.1	37.2	31.9	27	14	107	10	53	215	103	3.83	141.5	102.9	2.3	10.8	29.9	2.95		2	0	0
75	1	19.3772	0	0	0	0	0	1	0	0	0	0	1	1	6.2	4.4	1	0.5	124	265	6.12					8.1	3	5.1	70.7	40.3	30.4		13			103	303		4.25	136.79	106.08	2.27	11.6	26.3	16.4		2	1	0
68	1	28.3124	1	0	0	0	0	1	0	0	0	0	1	0	4.1	1.3	2.1	0.5	132	137	5.67	1.99	2.94	0.76	1.69	11.9	3.8	8.1	58	35.3	22.7	25	20	50	16	50	369.2	152	3.72	144	109.4	2.04	11.8	26.6	3.21	1.35	2	0	0
90	1	21.2245	1	0	0	0	0	1	1	1	1	0	1	0	7.5	5.7	1.1	0.5	116	349	3.74	1.2	3.2	0.98	1.74	15.4	4.2	11.2	68	35.3	32.7	20	10	67	24	74	364	92	3.99	137.6	103.2	2.27	11.7	25.3	3.1	0.88	3	1	0
64	1	22.0522	0	0	0	0	0	1	0	0	0	0	1	0	3.8	2.3	1	0.5	142	118	4.28	0.6	2.29	0.95	1.19	15.6	5	10.6	59.4	35.9	23.5	24	9	45	15	87	319	81	3.72	141.2	107.1	2.21	11.4	26	1.7	0.5	2	1	0
64	1	24.1588	1	1	1	0	0	1	0	0	0	0	1	0	5.4	3.1	1.6	0.3	139	197	6.95	10.9	3.5			10.9	3.5	7.4	63	41.1	21.9		21			63	293		3.97	140.58	106.58	2.36	9.9	26.6	2.19		3	1	0
62	2	25.3906	1	0	1	0	0	0	0	0	0	0	0	0	5.3	2.6	2.2	0.4	128	297	6.39	2.03	4.2	1.16	2.32	8.9	2.2	6.7	64.6	41	23.6	22	23	94	19	42	304	141	4.13	143.1	106	2.32	10.9	29.1	2.46	0.21	3	1	0
65	1	27.1809	1	0	0	0	0	1	0	0	0	0	1	0	3.2	1.8	1.1	0.3	142	173	4.92	0.93	3.46	1.35	1.64	14.6	5.2	9.4	65.3	43.4	21.9	19	24	66	73	71	334.3	103	3.84	135.2	98.2	2.06	11.1	27.6	2.41	0.12	2	1	0
72	1	27.6224	0	0	1	0	0	1	0	0	0	0	1	0	6.3	3.2	2.3	0.5	120	291	4.99	2.32	1.75	0.68	0.54	5.7	2.3	3.4	59.5	37.4	22.1		27	59	23	87	518.9	80	4.03	144.3	107.4	2.18	11.4	26.9	2.61	0.41	2	1	0
69	1	23.2872	0	0	1	0	0	1	0	1	0	0	1	0	4.8	2.6	1.8	0.3	127	338	4.2	1.47	3.99	0.65	2.64	10.7	5.5	5.2	63.6	34.3	29.3	21	17	80	150	71	172	101	3.54	140.7	104.4	1.97	12.9	35.5	4.41	1.52	2	1	0
56	1	26.2246	1	0	0	0	0	0	0	1	0	0	0	0	5.6	2.9	2.1	0.5	126	141	5.11	6.27	3.68	0.82	1.01	17.7	6.6	11.1	64.5	38	26.5	79	48	126	913	66	575	115	2.59	142.7	105.7	2.1	11.8	23.4	1.38	0.12	3	1	0
77	1	18.0697	0	0	0	0	0	1	0	1	0	0	1	0	9	7.3	0.8	0.7	108	345	9.44					7.8	1.9	5.9	58	27	31	49	21			49	140		4.08	133.38	99.93	1.99	11.1	21.9	4.98	4.09	2	1	0
76	1	22.9854	1	0	0	0	0	1	0	0	0	0	1	0	5.9	4.5	0.9	0.5	126	89	4.94	1.04	3.28	1.11	1.68	15.3	5.2	10.1	69.8	40.7	29.1	123	184	54	52	77	234	91	4.16	142.5	103.2	2.34	13.5	32.2	2.42	0.36	2	1	0
79	1	20.9042	0	0	0	1	0	1	0	0	1	1	1	1	4.7	3.5	0.9	0.2	119	123	4.77	1.28	3.14	0.77	1.97	12	3.9	8.1	59.1	37.2	21.9	34	30	53	15	96	427	70	3.4	141.5	106.7	2.16	11.4	28.9	2.18	0.23	2	0	0
76	1	22.4913	1	1	1	0	0	1	1	0	1	0	1	0	9.2	8	0.8	0.3	92	193	9.31					8.3	3.2	5.1	66.6	35.1	31.5		13			216	647.2		3.82	140.3	112.3	2	12.2	30	1.76	0.61	4	1	0
71	1	24.0955	1	1	1	0	0	1	0	1	0	0	0	0	7	4.5	1.8	0.6	134	146	6.67	2.21	4.94	1.13	3.22	15.7	4.3	11.4	66.5	38.8	27.7		36	55	27	71.2	427.7	100	4.8	138.4	103.5	2.21	12.6	26.2	3.6		3	1	0
73	1	32.4836	1	0	0	0	1	1	0	0	0	0	1	0	5.3	3.2	1.3	0.5	83	298	4.91	1.49	3.16	1.31	1.39	6.8	2.3	4.5	66.2	36.9	29.3	107	96	64	16	75	300	65	4.87	139.2	97.8	2.26	11.6	27	3.37	0.61	3	1	0
72	1	25.4055	0	0	0	0	0	0	0	0	0	0	0	0	7.2	4.4	1.9	0.7	151	150	5.14	1.12	4.39	1.21	2.86	11.6	3.8	7.8	65.6	40.6	25		18	81	20	54	338.6	138	3.85	143	107.4	2.23	11	25.8	2.8	0.46	2	0	0
87	2	20.4491	1	0	1	0	0	0	0	1	1	0	0	0	6.6	6	0.3	0.3	111	109	8.28					9.7	2.7	7	74.5	43.7	30.8		23			54	263		3.74	138.33	101.81	2.15	10.6	23.1	2.22	9.58	3	1	0
73	2	26.8386	1	0	0	0	0	1	0	0	0	0	1	0	4.8	3.1	1.3	0.3	136	200	4.35	1.42	3.32	1.18	1.51	12.9	3.3	9.6	72.5	43.9	28.6	23	17	120	26	51	317	109	4.04	143.4	106.3	2.24	10.8	26.3	2.39	0.26	2	1	0
59	2	23.0681	1	1	0	0	0	1	0	0	0	0	1	0	7	4.9	1.5	0.4	126	187	7.41	0.89	3.46	1.79	1.17	11	1.8	9.2	71.1	41.4	29.7	20	20	51	26	56	220	102	4.66	139.4	104.3	2.31	10.7	25.6	1.94	0.26	3	1	0
53	2	22.5827	1	0	0	0	0	0	0	0	0	0	0	0	4.2	2.1	1.6	0.3	136	233	4.01	0.8	4.35	1.52	2.32	13.9	2.6	11.3	73.4	41.4	32	24	15	86	15	68	280	83	3.85	140.8	103.4	2.37	11.9	25.8	2.62	0.2	2	1	0
63	1	23.1084	1	0	0	0	0	1	0	0	0	0	1	0	5.2	2.9	1.8	0.5	141	195	4.68	0.74	3.76	1.18	2.16	13	2.7	10.3	69	42.4	26.6	22	17	56	20	73	350	100	4.05	140.4	105.9	2.32	11.3	22.8	3.15	0.6	2	0	0
63	1	23.6336	1	0	0	0	0	0	0	0	0	0	0	0	6.3	3.8	1.7	0.6	149	272	5.32	0.94	3.19	1.25	1.61	14.1	3	11.1	74.9	43.4	31.5	36	18	112	48	83	286	86	3.57	139.6	102.5	2.39	10.6	24.9	2.28	0.34	2	0	0
63	1	26.1286	0	0	0	0	0	0	0	0	0	0	0	0	3.6	2.2	1.1	0.3	143	104	5.1					14	2.7	11.3	64.2	40.3	23.9	25	28			61	315		3.44	137.59	104.99	2.28	12.3	29.6	1.81	0.12	2	1	0
70	1	27.1809	1	0	0	0	0	0	0	0	0	0	0	0	8.7	5.4	2.3	0.5	167	286	4.65	3.34	4.61	1.12	2.46	15.5	2.6	12.9	75	46.9	28.1	26	19	78	36	104	598	65	4.75	139.8	101.5	2.47	11.3	28.8	3.31	0.32	2	1	0
79	1	25.7117	1	0	1	0	0	1	0	1	1	0	1	0	3.1	1.6	1	0.4	93	124	4.7	0.53	3.37	1.43	1.38	7.5	3	4.5	58.6	33.6	25	16	9	53	28	112	578	58	3.61	137.1	103.2	2.17	13.9	30	1.73	0.12	3	1	0
62	2	21.0799	1	0	0	0	0	1	0	0	0	0	1	0	11.9	9.5	1.7	0.7	121	215	5.85					15.8	4.2	11.6	65.2	39.2	26	27	18			52	254		3.9	134.91	103.22	2.27					2	1	0
66	1	29.1545	1	0	0	0	0	0	0	0	0	0	0	0	6.4	4.3	1.7	0.3	157	193	4.59	1.39	2.97	1.35	1.25	17.3	3.6	13.7	79.5	48	31.5	30	24	98	18	93	474	75	4.1	141.2	102.6	2.42	11.7	26.1	3.17	1.54	2	1	0
64	2	23.4375	0	0	0	0	0	1	0	0	0	0	1	0	6.3	3.6	2.2	0.4	129	311	7.26	1.26	4.79	1.83	2.34	10.7	2.4	8.3	73.6	42.5	31.1	19	17	108	23	58	251	96	4.57	140.4	106.2	2.45	10.4	28.5	2.04	1.37	2	1	0
78	1	20.5619	1	0	0	0	0	1	0	0	0	0	1	0	4.5	2.7	1.1	0.6	140	153	5.14	0.43	2.08	0.88	1.01	11.9	3.3	8.6	66.5	37.5	29		51	112	27	96	300	70	4.81	142.2	109.5	2.23	17.7	34.7	2.25	0.39	2	1	0
80	2	28.6993	1	0	0	0	0	0	0	0	0	0	0	0	5.8	3.6	1.4	0.5	128	201	5.97	0.83	2.52	0.95	1.34	10.6	3	7.6	66.4	39.2	27.2	16	13	66	16	71	336	73	3.86	140.9	105.5	2.16	12	28.2	3.47	0.81	2	1	0
74	1	22.9591	1	0	0	0	0	1	0	0	1	0	1	0	9.1	7.8	1.1	0.2	83	146	9.95	0.68	3.28	1.01	1.9	9.5	2.8	6.7	60.2	34.7	25.5	15	12	93	22	277	372	23	4.03	137.29	111.89	2.28	13	36.4	2.37	3.45	3	1	0
71	1	18.3391	1	0	1	0	0	1	0	0	0	0	1	0	6.4	3.6	2	0.5	97	245	5.34					4.4	1.3	3.1	66.9	37.7	29.2		14			108	448		4.25	136.14	110.38	2.19	10.6	28.5	3.05	1.13	3	1	0
75	1	21.4536	1	1	1	0	0	1	0	0	0	0	1	0	2.1	1.3	0.5	0.2	119	88	6.02					8.3	3.2	5.1	68.3	39.6	28.7	37	23			118	283		3.67	137.45	108.6	2.18	12.6	27.1	2.2		3	1	1
54	1	25.0995	1	1	0	1	0	1	0	1	0	0	0	1	6.8	4.8	1.2	0.5	141	219	6.8	2.69	2.52	0.59	1.22	6.1	2.5	3.6	78.6	41.7	36.9	14	15	97	38	685	287.1	8	5.02	137.1	97.4	2.47	13.2	32.2	4.66	0.25	3	0	1
54	1	25.0995	1	1	0	1	0	1	0	1	0	0	0	1	6.2	4.3	1.2	0.4	126	213	5.48	1.8	2.39	0.62	1.26	7.7	3.2	4.5	82.5	41.3	41.2	12	8	107	33	722	268.3	7	4.8	139.9	100.3	2.3	12.9	31.4	4.42	0.56	3	0	1
67	2	26.2985	1	0	0	0	0	0	0	0	0	0	0	0	6.7	3.3	2.9	0.3	125	211	4.22	1.38	5.87	1.39	3.69	21.1	3.4	17.7	71.2	40.9	30.3	28	16	95	19	57	314	98	3.84	139.4	104.7	2.32	11.5	26.6	3.34	1.21	2	1	0
70	1	26.2188	1	0	0	0	0	0	0	0	0	0	0	0	4.7	2.4	1.8	0.4	125	164	5.25	2.58	3.93	1.11	1.83	12.7	1.9	10.8	66.2	42.7	23.5	22	15	82	24	147	551	44	4.21	144.3	108.8	2.16	11.2	26.8	3.11	5.16	2	1	0
74	1	24.281	1	0	0	0	0	1	1	0	0	0	1	0	4.1	2.6	1.2	0.3	116	165	4.35	1.08	3.65	1.43	1.85	13	2.8	10.2	68.6	38.6	30	25	28	76	17	64	251	113	3.85	140.1	103.7	2.31	12.1	26.2	2.91	1.12	3	1	0
66	2	20.5442	1	1	0	0	0	0	0	0	0	0	0	0	5.7	3.6	1.5	0.4	136	249	6.48					11	4.9	6.1	70.3	41.3	29	595	580			55	125		3.83	136.57	101.85	2.34	10.9	27.1	4.71	0.45	3	1	1
68	1	21.1292	0	0	0	0	0	0	0	0	0	0	0	0	4.6	3.3	1	0.2	129	135	6.19	0.82	2.26	1.1	0.99	14	3.5	10.5	63.5	41.9	21.6	29	20	80	25	62	253	119	3.66	143.7	110.1	2.22	13.4	32	2.05	0.12	2	1	0
71	1	23.5355	1	1	0	0	1	1	0	0	0	0	1	0	6.3	4.3	1.5	0.4	142	189	6.85	1.17	2.81	1.48	1.06	8.3	2.1	6.2	66.8	44.9	21.9	23	21	75	46	75	221	95	4.01	137.6	103.6	2.2	10.9	26.9	5.41	0.7	3	1	1
81	1	25.5588	1	0	1	0	1	0	0	0	0	0	0	0	3.8	2.8	0.6	0.3	100	111	5.59	1.24	3.38	1.1	1.78	7.3	2.9	4.4	62.6	39.9	22.7	55	91	92	45	84	392.4	81	4.28	144.7	107.9	2.21	11.4	27.1	3.76	0.44	3	1	0
70	1	23.8751	1	1	0	1	0	1	1	1	0	0	1	0	9.4	7.6	0.7	0.9	110	224	11	1.11	3.05	0.69	1.63	7	2.6	4.4	68.6	29.9	38.7	12	9			1001	492		5.22	129.15	93.91	2.11	13.8	28.5	8.47		4	1	1
84	2	21.6885	1	0	0	0	0	0	0	0	0	0	0	0	8.6	5.9	1.9	0.5	142	255	7.15					8.2	1.9	6.3	80.7	40	40.7	19	8			55	196		3.77	138.85	104.93	2.27	12.7	31	3.83	1.4	2	1	0
90	1	25.3076	1	0	0	0	0	1	0	0	1	0	1	0	8.1	5.7	1.5	0.6	121	355	3.46	1.46	3.3	0.98	1.67	14.7	5.1	9.6	68.1	35.8	32.3	17	9	72	17	73	370	93	3.74	138.6	107.5	2.11	14	31.3	2.86	0.79	3	1	0
90	1	26.1224	1	0	1	0	0	1	0	0	0	0	1	0	6.6	4.7	1.2	0.5	119	377	4.36	0.8	2.5	0.87	1.3	18.9	7.1	11.8	59.6	33	26.6	14	8	61	16	85	314	78	3.93	140.8	108.2	2	13.3	32.7	5.22	1.08	3	1	0
83	2	21.6885	1	0	0	0	0	0	0	0	0	0	0	0	8.6	5.9	1.9	0.5	142	255	7.15					8.2	1.9	6.3	80.7	40	40.7	19	8			55	196		3.77	138.85	104.93	2.27	12.7	31	3.83	1.4	2	1	0
57	1	30.4218	1	1	0	0	0	0	0	0	0	0	0	0	3.5	1.6	1.5	0.3	138	174	7.52	3.11	3.81	1.12	1.51	11.5	1.9	9.6	66.8	39	27.8	20	24	90	24	80	308	92	4.76	139.1	101.7	2.24	11.7	33.5	2.36		2	1	0
62	2	22.4323	0	0	0	0	0	0	0	0	0	0	0	0	5.5	3.3	1.7	0.3	138	306	4.68	1.55	5.63	1.57	3.23	11	1.7	9.3	79.4	44.7	34.7	22	18	98	22	52	337	110	4.51	140.2	104	2.45	10.9	25.6	3.06	0.68	2	0	0
76	2	26.0262	1	0	0	0	0	0	0	0	0	0	0	0	6.5	3.8	2.1	0.4	139	244	4.5	2.76	4.82	1.36	2.46	6.6	1.6	5	70.3	42.4	27.9	16	13	154	20	59	322	91	3.49	146.2	104.5	2.33	10.9	27.7	3.08	0.44	2	1	0
52	1	25.3906	0	0	0	0	0	0	0	0	0	0	0	0	13.6	10.1	2.2	0.9	145	259	4.48	3.14	4.16	0.85	2.13	9.8	2.1	7.7	74.1	43.9	30.2	20	33	116	34	109	411	65	4	139.1	102	2.23	11	27.8	3.74	0.32	2	1	0
53	1	28.4403	1	0	0	0	0	0	0	0	0	0	0	0	7.5	4.7	2	0.6	157	220	4.53	3.95	2.79	0.82	0.97	11.7	2.1	9.6	68.7	41.9	26.8	18	22	76	43	134	429	51	4.02	139.9	103	2.39	11.9	28.1	2.73	0.09	2	1	0
56	2	23.9188	1	0	1	0	0	1	0	0	0	0	1	0	4.1	1.7	2	0.3	107	153	4.53	0.66	2.95	1.3	1.35	20.2	7.3	12.9	64.3	42.3	22	20	13	112	13	72	361.3	76	3.44	143.1	106.1	2.18	11.2	26.5	2.34	12.76	3	1	0
48	1	28.0899	1	0	0	0	0	1	0	0	0	0	1	0	7.3	4.7	1.9	0.5	139	176	3.95	1.19	2.4	0.66	1.3	15.1	4	11.1	60.5	39.5	21	18	19	75	24	84	465	90	3.31	143.7	108.5	2.18	11.9	27.6	2.69	0.26	2	1	0
55	2	24.0583	0	0	0	0	0	1	0	0	0	0	1	0	6.6	4	2.1	0.5	111	322	4.73	3.61	4.35	1.04	2.16	5.8	0.9	4.9	73.6	44.7	28.9	22	20			59	295	98	4.71	141.2	107.8	2.48	11	26.5	2.75	0.55	2	1	0
70	1	32.3468	1	0	0	0	0	1	0	1	0	0	1	0	7.4	5.4	1.1	0.6	129	192	6	2.01	3.08	1	1.43	19.3	9.6	9.7	69.1	39.7	29.4	39	25	90	334	55	258	136	3.43	138.4	102	2.29	13	27.3	4.03	0.2	3	1	0
78	1	20.7612	1	0	0	0	0	1	1	0	1	0	1	0	4	2.3	1.4	0.2	148	167	5.08	1.39	3.75	1	2.17	13.2	4.2	9	70.4	39.5	30.9	24	12			78	410	89	4.39	140.1	105.7	2.62	15.3	30.2	2.61	0.41	3	1	0
57	1	22.4323	1	0	0	0	0	1	0	1	0	0	1	0	5.7	2.9	2	0.4	142	124	6.78	1.51	3.68	1.11	1.79	23.3	5.8	17.5	64.8	39.6	25.2	29	24	103	34	68	302	111	4.34	138.3	102.9	2.31	12.1	27.8	2.48	0.36	3	0	0
70	1	19.2302	1	1	1	0	0	0	0	0	0	0	0	0	6.2	4.3	1.4	0.4	122	158	6.53	0.48	2.41	1.08	1.08	6.5	2.4	4.1	71.4	40.8	30.6	28	30	53	12	95	359	72	4.37	143.8	107.4	2.29	11	25.7	3.2	0.4	3	1	1
71	1	28.617	1	1	0	1	0	0	0	1	0	0	0	0	4.1	2.9	0.7	0.3	90	110	5.46	2.37	2.41	0.52	1.28	5.7	2.1	3.6	65.7	37.5	28.2	12	14	74	35	546	341.6	10	4.69	143.6	109.1	1.97	11.2	28.9	4.65	0.79	3	0	0
99	1	19.5312	1	0	0	0	0	1	0	0	0	0	1	0	16.6	14.6	1	0.9	81	170	6.11					19	6.2	12.8	60.1	35.4	24.7	39	35			123	311		3.76	137.17	108.46	2.16				0.98	2	1	0
85	1	23.4236	1	0	1	0	0	1	0	1	0	0	1	0	4.6	3.3	0.7	0.5	116	158	5.81					17	3.7	13.3	64.2	34.3	29.9	17	9			47	110		2.95	136.19	99.26	2.13	11.7	27.1	2.61	0.73	3	0	0
73	1	23.7387	1	1	0	0	0	1	0	0	0	0	1	0	9.3	6.3	2	0.9	147	167	5.29					30.8	8.4	22.4	65	39.4	25.6	72	60			89	344		3.78	136.1	104.79	2.08					3	1	0
58	2	20.1739	0	0	0	0	0	0	0	0	0	0	0	0	4.4	2.2	1.8	0.4	128	293	4.69					7.7	1.7	6	65.3	38.9	26.4	57	53			71	187		4.02	137.75	105.75	2.3					2	1	0
83	1	23.2005	1	1	0	0	1	0	0	1	0	0	0	0	8.9	6.8	1.1	0.7	118	191	4.36					17.2	4.4	12.8	63.4	33.2	30.2	30	18			65	178		4.42	139.46	102.82	2.06				0.55	3	1	0
88	1	24.6097	1	0	0	0	0	1	0	0	0	0	1	0	5.8	3.8	1.2	0.6	105	247	4.02	0.86	2.8	1.06	1.38	7	1.9	5.1	65.5	34.9	30.6	16	7	55	17	99	383	66	4.11	137.2	102	2.26	13.5	28.5	3.22	0.21	2	1	0
87	2	26.9357	1	0	0	0	1	0	0	0	0	0	0	0	6.5	4.3	1.5	0.4	138	295	5.76					14.2	1.2	13	55.2	32.4	22.8	18	9	86	9	58	245	91	4.11	141.2	109.6	2.11	14	30.2	3.73	1.58	3	1	0
78	2	22.2222	1	0	0	0	0	0	0	0	0	0	0	0	4.1	2.2	1.4	0.3	141	115	6.22	1.07	2.45	0.95	1.23	18.1	4.3	13.8	68.4	40	28.4	31	19	74	29	52	376	105	3.98	140.1	101.4	2.45	13.5	26.2	2.38	0.56	2	1	0
74	1	23.5883	1	1	0	0	0	1	0	0	0	0	1	0	5.5	4	1	0.3	87	276	6.59	0.85	2.05	0.58	1.14	17.3	7.9	9.4	48.5	27.6	20.9	9	5	66	11	107	298	62	3.33	144.5	110.5	1.9	13.2	20.2	4.36	0.53	3	1	0
81	2	22.0428	1	1	0	0	0	1	0	0	0	0	1	0	3.2	2.4	0.5	0.3	104	122	6.7	0.8	2.84	1.08	1.33	13.9	1.1	12.8	54.1	33	21.1	37	28			89	283	55	4.01	138.83	109.64	1.96	12.9	27.8	2.91	0.49	3	1	0
79	1	21.7334	0	0	0	0	1	0	0	0	0	0	0	0	12.7	8.4	3	1.1	133	228	5.69	1	4.89	1.03	3.29	13.7	2.8	10.9	68.6	38.1	30.5	21	10	89	11	148	374	42	4.22	135.2	97.2	2.32	12.3	28.7	6.07	0.93	2	1	0
76	1	22.2266	1	0	0	0	0	0	0	1	1	0	0	0	11.7	9.5	0.6	0.9	125	600	3.58	1.55	3.44	1.15	1.51	9.4	2.3	7.1	68.1	37.7	30.4	60	24	108	118	143	513	44	4.49	142.3	102.1	2.23	13.6	29.4	3.06	0.41	3	1	0
70	1	23.6652	0	0	0	0	0	1	0	0	0	0	1	0	3	1.9	0.8	0.3	144	125	7.77					13	1.9	11.1	58.5	35.7	22.8	16	12			99	356		3.52	138.06	106.9	2	12.3	29.4	2.09	0.19	2	1	0
87	2	23.0112	1	1	0	0	0	1	0	1	0	0	1	0	4.6	3.5	0.9	0.1	86	220	6.28	1.27	3.79	0.61	2.67	12.9	2.7	10.2	71.5	43.2	28.3	24	8	61	12	49	333	77	3.75	135.78	97.98	2.35	11.8	29.8	2.29	4.6	3	1	0
64	1	27.4406	1	0	0	0	0	0	0	0	0	0	0	0	7	4.6	1.3	0.7	161	253	5.24	1.89	4.3	1.2	2.24	11.6	3	8.6	70.9	45.4	25.5	21	31	95	55	74	218	98	4.6	141.6	105.8	2.23	11.1	25.3	2.66	0.21	2	1	0
73	1	25.2363	0	0	0	0	0	1	0	0	0	0	1	0	6.9	4.4	1.8	0.5	163	155	5.4	0.73	3.04	1.09	1.56	13.7	4.7	9	62.2	39.1	23.1	23	24	61	14	80	196	87	3.3	142.4	108.2	2.16	12.5	26.6	2.71	0.67	2	1	0
63	2	25.5036	1	0	0	0	0	0	0	0	0	0	0	0	5.4	3.3	1.7	0.3	113	189	6.08	3.91	4.24	0.9	1.97	4.3	1.2	3.1	74	39.7	34.3	18	17	81	28	90	370	58	4.15	138.6	105.4	2.26	11.7	26.5	3.3	0.26	2	1	0
76	1	24.4039	1	1	0	0	0	0	0	0	0	0	0	0	4.3	2.3	1.5	0.4	144	169	5.18	0.9	3.28	1.29	1.51	12.4	2.6	9.8	67.8	39.5	28.3	50	61	86	17	87	407	79	4.54	141.8	106	2.36	11.8	27.2	2.45	0.22	3	1	0
59	2	22.8928	1	0	0	0	0	0	0	0	0	0	0	0	3.7	2.3	1.1	0.2	115	233	7.04	1.76	3.7	1.23	1.77	10.5	2.1	8.4	77.5	44.1	33.4	70	20	52	17	71	263	78	4.18	142.7	105	2.47	12.8	25.4	4.67	0.21	2	1	0
70	2	23.2335	1	0	0	0	0	0	0	0	0	0	0	0	3.9	2.4	1.2	0.3	95	297	4.64	1.11	4.41	1.42	2.33	6.2	1.1	5.1	72.9	43.1	29.8	36	31	82	27	68	327	79	5.06	142.8	109.3	2.29	12.2	25.6	4.11	0.46	2	1	0
69	1	26.0771	1	0	0	0	0	1	0	0	0	0	1	0	5.3	2.4	2	0.5	120	247	5.97					8.6	2.4	6.2	73.3	42.5	30.8	23	16			88	326		4.13	137.52	107.56	2.35	11.5	29.3	1.98	0.3	2	1	0
67	2	24.4646	1	1	0	0	0	0	0	0	0	0	0	0	5.9	4	1.6	0.3	128	261	6.22	1.99	4.37	1.15	2.49	12.9	2	10.9	67.4	42.5	24.9	18	10	107	52	61	293	90	3.87	140	102.7	2.35	11	27.2	2.92	0.18	3	1	0
65	1	22.3094	1	1	0	0	0	0	0	0	0	0	0	0	4	2.3	1.3	0.3	140	134	5.53	0.37	3.23	1.37	1.57	13	3.4	9.6	66.4	43.3	23.1	26	24	72	13	83	182	86	4.24	141.3	105.2	2.35	12.9	27.9	2.93	0.23	3	1	0
67	1	29.1696	0	0	0	0	0	1	0	0	0	0	1	0	4.4	2.8	1.3	0.3	132	113	5.34	0.83	4.94	2.09	2.3	11	2.7	8.3	67.5	41.3	26.2	85	146	58	33	80	211	89	4.49	139.5	103.3	2.24	11.3	23.8	1.87	1.64	2	1	0
68	1	23.2196	1	0	0	0	0	0	0	0	0	0	0	0	5.6	4	1	0.4	107	170	4.7	1.23	2.51	0.78	1.39	4.9	1.7	3.2	62.1	38.2	23.9	12	8	87	39	152	421	42	3.92	143.7	111.5	2.04	11.4	28	2.82		2	1	0
76	1	27.4756	1	1	1	0	1	1	0	0	0	0	1	0	7.3	4.7	1.3	0.9	124	281	4.62	2.06	4.12	0.82	2.46	6	1.5	4.5	62.4	36.1	26.3	19	17	64	52	112	335	59	4.24	140.7	108.1	2.16	11.8	24.8	4.12	0.26	3	1	0
82	2	26.7094	0	0	0	0	0	1	0	1	0	0	1	0	9.9	7.6	1.6	0.7	147	193	5.95					40.1	14.8	25.3	68.4	42.5	25.9	74	131			54	286		3.9	141.9	111.9	2.13	13.3	28.7	16.6	0.64	2	1	0
63	1	26.5338	1	1	0	0	0	1	0	0	0	0	1	0	5.1	3.1	1.4	0.4	141	161	7.44	1.29	3.63	1.04	2.13	9.5	2.2	7.3	65.4	39.4	26	25	25	114	23	91	374	78	4.2	140	102.4	2.28	11.4	25.2	3.5	0.42	3	1	0
90	2	24.7475	0	0	0	0	0	0	0	1	1	0	0	0	6.2	3.5	2	0.5	118	226	5.52					21.5	5.8	15.7	65.1	35.5	29.6	19	10			57	294		3.67	140.17	107.76	2.17	11.9	28.7	4.12	4.59	2	1	0
69	1	27.8159	1	1	0	0	0	1	0	0	0	0	1	0	5.7	3.3	1.1	0.3	136	220	15.61					5.2	1.6	3.6	60.9	39.5	21.4	15	13			87	296		3.48	141.08	109.65	2.12	11.9	34.6	1.88	0.25	3	1	0
63	2	24.308	0	1	1	0	0	1	0	0	0	0	1	0	4.4	2.5	1.4	0.4	133	168	6.15					8	2.4	5.6	66.1	40.9	25.2	49	34			62	151.9		4.02	140.6	104.5	2.11	12.9	31.4	2.83		2	0	1
59	1	26.0617	0	1	0	0	0	1	0	0	0	0	0	0	4	2	1.3	0.5	95	205	6.14	0.62	3.11	1.26	1.49	6.4	2	4.4	68.2	41.6	26.6	21	19	79	6.19	55	203	141	3.98	140.4	102.7	2.18	12	23.5	2.87	4.45	2	1	0
69	1	21.0077	1	0	0	0	0	0	0	0	0	0	0	0	4.4	2.8	0.9	0.4	119	186	4.15	1.39	4.39	1.3	2.37	9.6	1.8	7.8	66.7	39.2	27.5	32	24	100	20	132	276	50	4.34	140.3	106.7	2.24	11.8	23.9	2.25	1.12	2	1	0
76	1	29.3776	1	1	0	0	0	1	1	0	0	0	1	0	5.8	3	1.9	0.5	132	282	6.05	1.09	2.27	0.54	1.36	6.2	2.1	4.1	64.8	35.4	29.4	22	19	76	17	87	346	79	4.38	138.1	102.5	2.19	12.5	24.8	4.24	0.39	3	1	0
59	1	20.6434	1	0	0	0	0	1	0	0	0	0	1	0	7.9	6	1.1	0.6	132	197	5.78	1.51	4.22	0.81	2.85	4.8	1.4	3.4	74.1	43.4	30.7	16	13	115	27	75	408	98	4.77	140.8	104.1	2.33	11	30.6	4.32	0.36	2	1	0
80	1	23.3242	1	0	0	0	0	1	0	1	0	0	1	0	23.4	22.3	0.6	0.5	86	198	5.43					16	10.5	5.5	58	30.5	27.5	35	10			192	482		4.65	146.89	115.76	1.79	11.6	30.2	3.9	6.93	3	1	0
63	2	27.8876	1	0	0	0	0	1	0	0	0	0	1	0	6.8	4	2.2	0.5	125	324	4.75	1.12	4.95	0.96	3.25	16.7	3.3	13.4	71.7	41.6	30.1	26	18	135	19	51	266	112	3.42	142	107.3	2.29	11.9	25.6	4.16	0.58	2	1	0
69	2	25.7117	1	0	0	0	0	1	0	0	0	0	1	0	7.7	4	3	0.5	141	189	5.22	1.37	4.11	1.68	1.88	12.8	1.6	11.2	70.4	43.4	27	19	13	114	14	68	294	79	3.94	144.5	109.7	2.37	11.5	24.2	3.38	1.08	2	1	0
88	1	29.7056	1	0	1	0	0	0	0	0	0	0	0	0	7.3	4.3	1.8	0.6	110	323	5.46	0.97	2.19	0.87	0.95	8.8	2.5	6.3	63.4	34.5	28.9	22	15	65	58	86	374	77	3.64	137.4	99	2.14	11.9	25.6	2.26	0.33	3	1	0
83	1	24.2424	1	0	0	0	0	1	0	0	0	0	1	0	4.3	2.3	1.3	0.4	132	155	4.51	0.64	2.62	0.96	1.35	10.8	3	7.8	63.7	38	25.7	27	14	67	12	64	285	110	3.66	143.6	108.6	2.24	12.8	27.3	2.29	0.55	2	1	0
73	1	21.2585	1	1	0	0	0	0	0	0	0	0	0	0	7	4.7	1.4	0.8	109	101	6.86	0.86	3.83	1.05	2.11	21.4	4.3	17.1	53.5	33.4	20.1	21	11	62	22	73	210	97	4	141.3	107.2	2.08	12.1	26.7	3.28	12.05	3	0	0
73	2	24.5578	1	1	0	0	0	0	0	0	0	0	0	0	8.9	4.9	3.4	0.4	123	202	7.28	1.82	4.4	0.83	2.63	10.7	2.1	8.6	71.6	39.3	32.3	53	55	114	216	89	262	57	4.61	138.9	106.5	2.29	11.3	23.2	2.96	0.4	3	1	1
57	2	26.4792	1	0	0	0	0	1	0	0	0	0	1	0	6.9	4.8	1.4	0.6	133	295	5.78	1.27	4.39	1.64	2.06	24.6	4.7	19.9	69.9	44.4	25.5	27	30	93	18	67	291	84	4.4	137.7	100.5	2.33	10.1	25.9	2.44	0.61	2	1	0
86	2	16.494	1	0	0	0	0	0	0	0	0	0	0	0	11.1	5.5	4.8	0.8	93	270	3.71	1.36	2.82	0.68	1.59	14.7	7.8	6.9	68.8	31	37.8	26	18	253	300	142	517	32	2.97	139.2	99.4	2.16	12.1	25.4	4.04	2.11	2	1	0
65	1	24.9108	1	0	0	0	0	1	0	0	0	0	1	0	4.7	2.4	1.3	0.8	142	228	6.71	0.7	4.38	1.01	2.76	27	5.3	21.7	67.2	40.9	26.3	31	18	72	13	80	359	89	4.25	139.9	104.1	2.27	11.9	26.8	2.23	0.62	2	1	0
63	1	22.0386	0	1	0	0	0	0	0	0	0	0	0	0	5.7	3.7	1.4	0.6	112	178	2.69	0.51	2.52	0.91	1.35	11.6	3.3	8.3	60.5	38.6	21.9	27	22	63	16	60	257	125	3.92	137.6	101.6	2.24	11	26	1.85	0.22	2	1	0
68	1	19.8413	1	0	0	0	0	0	0	1	1	0	0	0	3.5	2.2	0.8	0.3	139	199	9	0.89	3.74	1.24	1.94	6.7	1.6	5.1	64.9	35.9	29	27	22	129	150	260	303	38	4.05	130.52	96.06	2.36	12.1	25.7	3.49	0.44	3	1	0
83	1	24.9219	1	0	0	0	0	1	0	0	0	0	0	0	6.9	4.7	1.3	0.8	142	189	5.89	1.09	4.4	1.2	2.35	19.3	4.6	14.7	67.8	42	25.8	22	16	85	28	78	276	88	4.32	139.4	104	2.34	10.8	24.7	3.74	0.26	2	0	0
81	1	25.2454	1	0	0	0	0	1	0	0	0	0	1	0	3.1	2.2	0.7	0.2	140	76	4.7	1.27	4.34	1.64	1.92	19.2	4.3	14.9	75.5	37.5	38	33	21	94	57	76	271	91	3.92	140.3	107.1	2.51	12.1	27.6	2.65		2	1	0
43	1	30.6392	1	0	0	0	0	1	1	0	0	0	1	0	10.8	7.4	2.5	0.6	174	218	4.41	0.92	2.98	0.9	1.68	10	2.5	7.5	69.6	46.6	23	29	47	66	37	75	327	105	4.53	138	103	2.44	11.3	32.2	2.1	0.16	3	1	0
73	1	23.9158	1	1	0	0	0	1	1	0	0	0	1	0	6.2	4.3	1	0.6	144	126	6.37	0.9	2.72	1.18		10.7	4.5	6.2	66.7	43.4	23.3		22			66	223.7	109	4.64	140.4	101.9		10.6	27.8	2.98	0.12	3	1	0
63	1	32.6294	1	0	0	0	0	1	0	0	0	0	1	0	6	3.1	2.2	0.5	153	192	5.14	2.13	3.82	0.83	2.22	9.3	1.8	7.5	61.9	37.9	24	25	30	73	42	53	272	145	3.57	142.7	106.8	2.15	11.5	25.7	2.91	0.12	2	1	0
64	1	24.2215	0	1	0	0	0	1	0	0	0	0	1	0	2.7	1.6	0.7	0.2	144	200	7.01	1.34	3.54	1.1	1.81	8.2	2.2	6	75	45.6	29.4	37	49	41	24	80	244	90	4.95	140.3	103.9	2.38	10.4	25.4	2.91	0.27	2	1	0
71	1	25.7449	1	0	0	0	0	1	0	0	0	0	1	0	4.3	2.7	1.1	0.4	148	132	4.9	1.13	2.12	0.8	0.88	25.1	5.3	19.8	62.2	42.1	20.1	41	29	81	34	83	518	84	3.55	140	107.4	2.34	12.4	26.8	1.95	0.31	2	1	0
73	1	23.366	0	1	0	0	0	0	0	0	0	0	0	0	6.4	4.7	1	0.5	150	174	6	0.73	3.02	1.07	1.5	9.3	2.9	6.4	71.3	43.8	27.5	29	27	74	38	73	374	97	4.81	142.5	106.9	2.24	11.5	27.6	3.49	0.65	2	1	0
57	2	20.3954	1	1	0	0	0	0	0	0	0	0	0	0	10.3	7.1	2.1	0.8	131	396	9.05	0.87	4.59	1.72	2.04	6.8	1.5	5.3	82.1	47.5	34.6	26	33	91	30	92	292	58	4.45	138.5	99.2	2.66	10.9	26.7	4.56	0.26	3	1	0
76	1	25.7657	1	0	0	0	0	1	1	0	0	0	1	1	6.6	4.6	1.4	0.4	165	198	5.38	1.69	5.49	1.06	3.7	11.6	2.7	8.9	71	41.6	29.4	28	22	77	19	69	327	103	4.52	141.4	105.4	2.3	10.9	26.4	3.27	1.04	3	1	0
78	1	22.9931	1	0	0	0	0	0	0	0	0	0	0	0	7.6	4.4	2.4	0.5	158	186	5.59	2.77	3.86	0.82	2.14	18.1	3	15.1	79.1	45.4	33.7	42	26	86	28	103	458	64	4.5	140.4	103.1	2.34	11.4	25.6	3.14	0.43	2	1	0
67	1	27.31	1	0	0	0	0	0	0	0	0	0	0	0	4.8	2.4	1.8	0.4	171	177	4.63	1.16	3.77	1.04	2.13	16.2	3.9	12.3	74.3	43.6	30.7	38	41	77	23	76	364	94	4.31	142.2	104.7	2.3	11.7	24.2	2.8	0.52	2	1	0
83	1	24.8301	0	0	0	0	0	0	0	0	0	0	0	0	4.5	2.7	1.2	0.5	132	136	5.43	0.86	2.54	0.78	1.25	20.3	7	13.3	69.9	42.4	27.5	25	14	85	18	82	323	83	4.28	141.5	107.3	2.29	13.1	26.9	3.33	0.95	2	1	0
76	2	25.1096	1	0	1	0	0	0	0	0	0	0	0	0	4.9	3	1.4	0.4	139	197	4.73	1.22	5.09	1.68	2.72	10.6	1.8	8.8	72.7	43.8	28.9	28	16	92	41	81	347	63	4.87	140.7	104	2.41	10.4	24.5	2.91	0.23	3	0	0
61	1	23.9188	0	1	0	0	0	1	0	0	0	0	1	0	6.2	3.2	2.5	0.4	137	261	6.25	0.79	3.95	1.42	1.89	25.1	7.9	17.2	80.3	52.5	27.8	31	30	63	29	80	215	91	4.09	137.7	98.1	2.66	12	26.1	3.27	0.13	2	1	0
71	1	22.4913	0	0	0	0	1	1	0	0	0	0	1	0	6.7	5	1.1	0.5	144	161	6.74	0.87	2.64	0.94	1.2	10.7	4.1	6.6	73.3	39.7	33.6	47	34	77	16	88	368	79	4.01	138.1	103.9	2.17	11.6	27.6	2.9	2.06	2	1	0
64	2	21.717	1	0	0	0	0	0	0	0	0	0	0	0	5.3	2.5	2.2	0.5	144	222	4.55	1.16	3.6	1.79	1.28	17.2	3.8	13.4	66.6	41.7	24.9	31	24	84	19	63	262	88	4.78	141.3	105.4	2.41	11.7	26.6	2.27	0.08	2	1	0
59	1	27.231	1	0	0	0	0	1	0	0	0	0	1	0	6.7	3.4	2.3	0.6	149	127	5.28	2.11	4.29	0.76	2.8	30.3	4.4	25.9	76.9	40.6	36.3	38	47	81	35	69	474	108	3.9	138.3	104.4	2.26	12.2	28.1	1.7	3.74	2	1	0
67	1	23.1837	1	0	0	0	0	1	0	0	0	0	1	0	4.5	3	1	0.3	135	98	4.14	2.11	3.38	0.86	1.54	15.4	3.3	12.1	63.5	37.9	25.6	21	14	91	23	72	393	100	3.52	143.2	106.6	2.27	12	25	2.74		2	0	0
66	1	26.5397	0	0	0	0	0	0	0	0	0	0	0	0	3.5	1.6	1.6	0.2	146	291	5.45	2.34	4.15	0.77	2.59	12.4	2.6	9.8	73.8	43.3	30.5	29	37	80	29	76	412	95	3.86	139.8	104.9	2.42	10.4	29.4	2.75	0.98	2	1	0
92	1	22.8571	1	0	1	0	0	0	0	0	1	0	0	0	3.5	1.8	1.2	0.3	142	113	5.02	1.09	2.58	0.99	1.15	15.6	6.1	9.5	66.7	38.2	28.5	24	16	76	28	100	248	65	4.13	140.2	104.1	2.35	11.7	30.5	1.76	0.32	3	1	0
63	2	34.8288	1	0	0	0	0	0	0	0	0	0	0	0	5.8	3.4	1.8	0.5	133	202	6.24	1.41	3.51	1.08	1.77	11	3.3	7.7	69.5	44	25.5	24	13	83	21	62	286	90	4.51	144.1	105.6	2.28	11.4	24.3	2.62	0.25	2	1	0
83	1	25.7117	1	0	0	0	0	1	0	0	0	0	1	0	4.3	2.8	1	0.4	129	102	4.93	0.57	4.44	1.78	2.27	11.5	4.6	6.9	71.6	37.8	33.8	22	17	142	95	65	166.2	108	3.23	143.5	108.7	2.45	11.9	27.1	2.83	1.8	2	1	0
74	1	17.7734	0	0	0	0	0	1	0	0	0	0	1	0	5.6	3.4	1.7	0.3	127	163	4.17	0.52	3.61	1.25	1.84	6.6	2	4.6	61.7	39.8	21.9	21	10	96	12	66	248	109	4.48	141.4	104.7	2.17	10.6	24.9	3.75	0.36	2	1	0
83	1	15.7943	1	0	1	0	0	1	0	1	0	0	1	0	4.8	3.5	0.8	0.2	91	161	6.09					6.5	2.4	4.1	59.8	35.8	24	20	15			142	259		5.33	127.54	103.89	2.33	10.7	27.7	2.57	1.36	3	1	0
80	1	21.0772	1	0	0	0	0	1	0	0	0	0	1	0	6.9	4.7	1.5	0.5	152	175	4.63	0.92	2.03	0.81	0.83	10.3	3.8	6.5	80.8	40.2	40.6	32	17			102	288	65	4.34	137.8	104.8	2.33	11.2	27.2	2.67	1.93	2	1	0
71	2	25.7232	1	0	0	0	0	0	0	0	0	0	0	0	5.4	3.3	1.5	0.5	120	286	4.8	3.02	5.33	0.88	2.98	4.5	1.4	3.1	64.3	36	28.3	21	15	64	15	64	326	84	3.49	142	102	2.22	9.9	24	3.39		2	1	0
62	1	24.481	1	1	0	0	0	1	0	0	0	0	1	0	6.6	3.5	2.3	0.6	133	143	7.59	1.22	2.28	0.86	1.02	15.9	7.4	8.5	70.1	42.7	27.4	19	18	101	15	102	279	68	4.15	142.2	108.7	2.28	11.4	27.5	2.5	0.14	3	1	0
70	1	26.8358	0	0	1	0	0	1	0	0	1	0	1	0	7.1	4.3	1.9	0.8	132	235	3.57	0.87	2.96	1.11	1.46	19.6	6.9	12.7	68.8	44.2	24.6	26	17	52	30	73	399	98	4.01	142.6	102.8	2.25	26.5	37	2.88	0.07	2	1	0
61	1	24.9609	1	0	0	0	0	0	0	0	0	0	0	0	6.4	3.4	2.3	0.4	151	159	4.54	0.82	2.59	0.86	1.34	21	7.4	13.6	69.1	45.3	23.8	22	21	59	24	69	349	107	4.25	140.3	103.3	2.42	12.1	28.4	2.93	0.85	2	1	0
68	1	20.0773	0	0	0	0	0	1	0	0	0	0	0	0	5.4	2.9	2	0.3	121	169	4.31	0.89	3.29	1.08	1.84	8.2	1.7	6.5	62.3	39.1	23.2	20	12	85	6.78	77	333	93	3.85	141.2	104.6	2.22	10.9	25.9	2.7	0.31	2	1	0
71	1	23.9069	1	0	0	0	0	1	0	0	0	0	1	0	5.2	3.5	1.1	0.4	127	187	4.43	1.16	3.91	0.97	2.3	10.3	2.6	7.7	72.8	44.6	28.2	29	18	104	22	79	322	89	4.64	140.2	106.9	2.34	10.9	26.7	3.22	0.3	2	1	0
68	2	27.5321	1	0	0	0	0	0	0	0	0	0	0	0	6.3	3.1	2.6	0.4	135	291	5.71	3.62	5.47	0.91	2.83	6.3	1.4	4.9	67.9	39.1	28.8	31	23	117	45	61	614	90	4.04	141.9	104.3	2.29	9.7	23.3	2.35	0.43	2	0	0
70	1	24.093	1	0	0	0	0	1	0	0	0	0	1	0	4.3	2.8	1	0.3	139	224	4.84	0.92	2.12	0.8	1.06	11	4.9	6.1	60.6	38.9	21.7	23	44	77	19	76	367	93	4.12	143.4	105.6	2.22	10.8	26.2	1.98	0.12	2	1	0
56	1	24.3141	0	0	0	0	0	1	1	0	0	0	1	0	4.4	2.5	1.3	0.3	163	147	4.53	1.62	6.61	0.77	4.84	10.4	1.5	8.9	72.2	42.3	29.9	24	18	78	24	75	317	99	4.42	141.3	106	2.39	11.5	31.4	2.32	0.13	2	1	0
59	1	21.1918	0	0	0	0	0	1	0	0	0	0	1	0	5.3	2.6	2.2	0.4	154	172	4.14	2.29	3.59	0.96	1.99	25.6	7.2	18.4	70	45.4	24.6	27	20	44	16	74	271	100	3.55	142.6	102	2.34	11.3	29.3	1.96	0.1	2	1	0
61	2	25.7031	1	0	0	0	0	1	0	0	0	0	1	0	5.3	2.9	1.9	0.4	122	212	5.5	1.32	4.14	1.45	2.26	10	2.2	7.8	68.6	41.3	27.3	23	13	64	18	64	294	87	4.2	142.8	108.6	2.22	9.3	24.2	2.63	0.6	2	1	0
41	1	24.977	1	0	0	0	0	1	0	0	0	0	1	0	13.4	10.4	2.3	0.6	151	407	4.07	3.04	5.34	1.11	2.94	9	2.7	6.3	68.2	44.9	23.3	34	58	34	58	65	365	125	4.14	138.3	100.7	2.37	9.3	25.5	3.93	0.12	2	1	0
82	2	22.6129	1	0	0	0	0	1	0	0	0	0	0	0	7.1	4.3	2.1	0.5	93	256	5.31	2.01	3.43	1.4	1.46	4.8	1	3.8	69	38.9	30.1	22	14	123	14	57	444	94	4.26	143.7	106.4	2.24	10.2	23.2	2.93		2	1	0
85	2	23.1111	1	0	1	0	0	1	0	1	0	0	1	0	8.5	7	0.8	0.6	109	191	4.95	1.05	3.73	1	2.24	8.6	2.5	6.1	61.9	35.7	26.2	23	14	78	22	97	343	50	3.9	141.2	109.3	2.19	11	25.9	3.52	1.95	3	1	0
68	1	27.0416	1	0	0	0	0	0	0	0	0	0	0	0	8.6	6.8	1.1	0.5	145	179	9.23					33	7	26	69.6	41	28.6	23	30			67	380		3.21	131.04	96.42	2.21	10.7	26.2	2.24	0.1	2	1	0
56	1	27.7551	0	0	0	0	0	1	0	0	0	0	1	0	5.5	3.4	1.3	0.6	150	182	4.64	0.98	2.82	1.04	1.42	10.4	3.3	7.1	73.6	42.2	31.4	28	33	104	19	94	664	77	4.38	140.3	105.8	2.32	10.1	28.4	2.79	0.12	2	1	0
72	1	20.4122	1	0	0	1	1	1	0	1	0	0	1	0	4.4	2.9	1	0.4	128	104	5.35	0.67	2.88	0.86	1.58	10.7	7	3.7	70.1	37.4	32.7	19	17	241	207	520	336.3	10	4.74	141	101.4	2.37	13	31.3	3.41	0.51	3	0	0
67	2	30.3302	1	0	0	0	0	1	0	0	0	0	1	0	4.2	2.4	1.3	0.3	101	252	4.24	3.05	4.64	0.69	2.94	5.6	2.2	3.4	66.4	40.4	26	24	17	73	13	65	288	84	4.57	142.9	105.8	2.23	11.2	27.5	2.8	0.49	2	1	0
54	1	25.8525	1	0	0	0	0	0	0	0	0	0	0	0	6.3	3.7	2	0.5	170	170	6.08	1.08	4.46	1.32	2.53	34.7	8	26.7	74.9	46.8	28.1	32	30	91	34	66	198	116	3.32	142	100.6	2.36	11	29.6	2.83	0.16	2	1	0
61	1	21.6263	0	0	0	0	0	1	0	0	0	0	1	0	5.7	3.8	1.5	0.3	152	161	5.03	1.05	3.73	2.02	1.24	21.1	7.8	13.3	66.4	44.4	22	40	41	84	51	73	454	101	3.69	143	108.8	2.35	11	24	1.71	0.31	2	1	0
72	2	24.7475	1	0	0	0	0	1	0	0	0	0	1	0	4.8	3	1.4	0.4	105	236	4.84	1.56	3.77	1.11	1.99	4.6	1.5	3.1	70.4	42.6	27.8	23	13	105	13	91	401	56	4.81	140.7	105.8	2.32	10.5	27.6	3.95	0.52	2	1	0
65	2	27.0258	1	0	0	0	0	1	0	0	0	0	1	0	3.1	1.3	1.6	0.2	124	203	5.1	0.77	3.02	0.99	1.75	22.5	7.6	14.9	59.8	37.6	22.2	13	11	52	11	51	171	112	2.94	143.3	106.5	2.13	10.6	24.2	4.03	0.48	2	1	0
58	1	24.1672	1	0	0	0	0	1	0	0	0	0	1	0	5.5	2.9	1.7	0.6	128	251	4.76	3.71	3.8	1.02	2	5.7	1.9	3.8	64.1	41	23.1	45	35	78	54	86	309	84	4.2	142.8	103.6	2.56	10.8	29.9	3.75	0.12	2	1	0
67	2	23.3275	1	0	0	0	0	1	0	0	0	0	1	1	4.4	2.4	1.5	0.3	139	184	4.56	1.76	3.98	1.16	2.21	24.3	6.7	17.6	72	43.9	28.1	46	38	95	21	60	255	92	3.9	142.4	105.3	2.39	11.2	27	3.18	0.38	3	1	0
65	1	17.4694	1	1	1	0	0	0	0	1	0	0	0	0	6.5	5.7	0.5	0.3	109	131	9.06	0.78	3.11	0.97	1.71	12.5	3.6	8.9	51.4	30	21.4	21	10	64	15	77	283	93	4.22	141.9	102.6	1.97	10.7	27.9	1.84	2.28	3	1	0
76	2	25.1096	1	0	1	0	0	0	0	0	0	0	0	0	4.4	2.6	1.2	0.4	115	191	4.63	0.86	3.85	1.37	1.98	12.6	2.8	9.8	63.7	36.4	27.3	21	12	67	27	81	292	63	3.91	140.2	106.5	2.25	11.5	26.6	2.79	0.24	3	0	0
77	2	25.1096	1	0	0	0	0	0	0	1	0	0	0	0	5.8	3.9	1.1	0.5	111	196	5.33	1.15	3.6	1.04	1.83	7	2	5	64.2	34.9	29.3	24	19	161	107	77	261	67	3.65	141.1	105.2	2	10.9	24.4	3.92	0.97	3	1	0
72	1	17.9688	1	0	1	0	0	1	1	0	0	0	1	0	4	3	0.7	0.1	114	66	4.35	1.06	1.94	0.55	0.89	8.7	2.2	6.5	47.8	28.5	19.3	18	9	52	7	132	278	49	3.75	141.7	113.6	2.01	11.4	36.7	3.34	6.21	3	1	0
77	1	19.1406	1	0	0	0	0	1	0	0	0	0	1	0	4	2.2	1.7	0.1	102	188	7.65	1.19	3.45	1.27	1.57	14.9	2.6	12.3	64	36.6	27.4	34	31	139	69	78	235	85	5.26	137.73	104.87	2.31	10.2	27.5	3.75	3.68	2	1	0
76	2	25.8997	1	0	0	0	0	1	0	0	0	0	0	0	5.7	3.2	1.9	0.3	112	426	5.76	3	3.33	0.75	1.43	3.4	1.1	2.3	69.8	34.2	35.6	27	19	108	33	67	298	79	4.27	140.8	104.6	2.22	12	26.8	3.59	0.72	2	1	0
81	1	26.3889	1	1	0	0	0	0	0	0	0	0	0	0	7.9	3.1	2.2	0.4	141	138	5.37	0.89	3.23	1.17	1.57	8.7	1.9	6.8	65.4	37.5	27.9	35	27	84	27	98	220	68	4.26	141.7	106.9	2.13	10.7	24.8	2.35	1.88	3	0	0
65	1	24.8852	1	0	0	0	0	1	0	0	0	0	1	0	4.4	2.7	1.4	0.3	126	191	6.05	1.57	3.76	1.03	2.1	7.2	0.9	6.3	67.3	42.1	25.2	26	25	50	39	77	313	93	4.13	140.8	105.3	2.2	10	24.8	2.35	0.11	2	1	0
77	1	24.0882	1	1	0	0	0	1	1	0	0	0	1	0	5.1	4	0.8	0.2	101	204	8.08					8.2	2.1	6.1	68.9	41.9	27	22	22			50	203		3.68	137.1	102.94	2.25	11.5	28.9	2.57	0.7	3	1	0
71	1	22.8374	1	0	0	0	0	0	0	0	0	0	0	0	5.2	4	0.8	0.3	158	217	6.07	0.57	2.76	1.36	1.09	66.3	42.2	24.1	66.3	42.2	24.1	29	17	56	24	73	297	98	4.35	140.8	107.4	2.32	11.1	27.1	3.29	0.18	2	1	0
78	1	25.1205	0	0	0	0	0	1	0	0	0	0	1	0	4.5	1.9	2	0.5	129	271	7.54	2.27	4.62	0.85	3.29	9.3	2.5	6.8	69.6	42.2	27.4	31	33	69	34	73	370	96	3.77	141.7	106.1	2.26	10.9	28.6	1.88		2	1	0
63	2	25.1486	0	0	0	0	0	0	0	0	0	0	0	0	4.7	2.6	1.8	0.2	132	200	5.66	1.15	4.21	1.25	2.36	9.4	2.4	7	76.3	43.9	32.4	22	14	67	20	76	225	71	4.28	141.2	105.7	2.43	10.6	28.2	2.5	0.2	2	1	0
72	1	25.3303	1	0	0	0	0	1	0	0	0	0	1	0	6.1	4.3	1	0.7	108	197	4.25	0.75	3.06	0.81	1.75	7.5	2.3	5.2	57.8	32.5	25.3	30	21	81	29	58	299	127	3.59	142.6	109.6	2.07	13	34.2	5.41	0.36	2	1	0
62	2	29.1363	1	1	0	0	0	1	1	0	0	0	0	0	9.5	6.2	2.1	0.9	115	388	4.81	2.53	4.97	1.19	2.77	6.7	1.4	5.3	67.6	37.4	30.2	16	12	84	21	112	393	45	3.97	141.7	104.6	2.29	11.3	34.7	4.36	0.52	3	1	0
62	1	28.0863	0	0	0	0	0	1	0	0	0	0	1	0	5	3.1	1.3	0.5	122	280	6.34	2.48	6.17	1	4.23	18.2	3.3	14.9	63.2	38.9	24.3	52	48	56	12	70	366	105	3.76	144.4	105.9	2.29	12.1	26.5	2.32		2	1	0
76	1	28.049	1	0	1	0	0	1	0	1	0	1	1	0	4.1	2.6	0.9	0.4	94	161	4.5					10.1	4.6	5.5	61.4	39.1	22.3	20	17			201	385		4.04	139.82	111.14	2.21	11.5	28.6	2.47	1.3	3	1	0
71	1	33.6889	1	0	0	0	0	1	0	0	0	0	1	0	5.6	4	1.1	0.3	150	206	5.51					14.1	3.1	11	63.7	39	24.7	11	10			98	294		4.2	137.71	102.99	2.34	11.2	28.8	3.59	0.11	2	1	0
68	1	24.4473	0	0	0	0	0	0	0	0	0	0	0	0	5	2.5	1.8	0.6	155	202	5.39	0.56	3.18	1.54	1.31	11.1	3.6	7.5	65.1	42.1	23	25	39	68	20	68	341.1	107	4.69	142	106.1	2.26	12.1	27.4	2.3	0.11	2	1	0
69	1	22.6757	0	1	0	0	0	1	1	1	0	0	1	0	3.3	2.3	0.6	0.4	123	85	6.15	1.01	2.91	1.42	1.21	14.1	4.7	9.4	64.7	36	28.7	23	18	105	114	75	303	95	3.53	140.3	104.5	2.29	11	31.8	3.14	0.23	2	1	0
84	1	26.2976	1	0	0	0	0	1	0	0	0	0	1	0	4.5	3.2	1	0.3	123	126	5.66					7.9	3.7	4.2	74.8	39.9	34.9		16			74	237		3.99	137.72	103.14	2.32	10.8	26.4	2.58	0.35	2	0	0
79	1	24.1672	0	0	0	0	0	1	0	0	0	0	1	0	8.1	5.8	1	0.6	142	284	4.94					11.9	6.4	5.5	68.4	39.2	29.2		31			77	174		4.66	132.3	96.96	2.2	11.2	27.2	3.99	5.45	2	1	0
71	1	26.4236	1	0	0	0	0	1	0	0	0	0	1	0	6.6	4.4	1.6	0.5	154	269	6.39	0.84	2.7	0.9	1.51	23.3	9.9	13.4	72.6	43.2	29.4	30	35	97	47	84	333	89	3.66	137.21	104.16	2.33	10.7	27.9	2.55	0.3	2	0	0
78	1	24.7721	1	0	0	0	0	1	0	0	0	0	1	0	6.2	3.8	1.5	0.7	130	208	5.43	1.63	2.9	1.05	1.41	10.6	3.8	6.8	68	44	24	31	22	67	20	83	359	83	4.02	140.2	102.5	2.28	10.5	25.9	3.2	0.22	2	0	0
60	1	26.5839	1	1	0	0	0	0	0	0	0	0	0	0	6.6	3.3	2.4	0.7	136	184	10.02	2.81	4.25	1.41	2.09	17.1	2.8	14.3	63.3	39.1	24.2	21	17	54	40	70	255	106	3.93	140.7	104.2	2.3	10.6	27.5	2.39	0.11	3	1	0
65	2	21.8741	0	0	0	0	0	1	0	0	0	0	1	0	4.3	2.2	1.5	0.3	121	244	4.85	1.06	3.06	1.31	1.42	12.6	3.1	9.5	74.6	44.8	29.8	35	27	103	27	64	469	86	4.29	140.9	108.1	2.44	11.8	28.3	3.35	0.62	2	0	0
68	2	26.1392	1	0	0	0	0	1	0	0	0	0	1	0	5.8	3	2.2	0.3	117	265	6.39	3.27	4.47	1.42	2.17	8.6	2.3	6.3	71.1	36.2	34.9	18	14	72	26	81	465	65	4.07	143.1	102.3	2.31	9.9	25.9	3.5	0.32	2	1	0
71	1	22.2041	1	1	0	0	0	0	0	0	0	0	0	0	4	2.3	1.1	0.4	128	197	5.4	1.22	2.58	0.93	1.17	11	3.1	7.9	71.7	39.1	32.6	19	21	98	25	71	291	101	3.49	140.4	103.1	2.25	12.1	30.8	4.09	0.91	3	1	0
64	2	28.0404	1	1	1	0	0	1	0	1	0	0	1	0	4.8	2.5	1.6	0.5	115	240	6.48					14	3.5	10.5	72.1	38.8	33.3	69	102			116	304		3.32	134.68	103.22	2.45	12	29.4	2.37	1.05	3	1	1
67	2	23.7332	1	0	0	0	0	0	0	0	0	0	0	0	6.2	4.1	1.7	0.3	139	226	5.25	2.59	4.13	0.97	2.27	16.8	3.5	13.3	74.8	47.4	27.4	29	25	102	23	87	354	60	4.43	143.3	105.2	2.46	11.1	24	3.1	0.92	2	1	0
62	1	22.5606	1	0	0	0	0	0	0	0	0	0	0	0	7.2	4.2	2.1	0.6	156	229	5.18	0.97	4.58	1.29	2.7	19.3	3.5	15.8	74.7	44.4	30.3	37	50	77	32	78	431	93	4.69	142.8	104.9	2.46	10	26.7	2.16	0.11	2	1	0
69	2	21.3251	1	1	0	0	0	1	0	0	0	0	1	0	8.2	6.8	0.8	0.6	104	199	7.79					17.1	4	13.1	63.9	38.2	25.7	28	9			64	185		3.14	139.8	106.52	2.25	10.1	22.5	3.67		3	1	0
71	2	24.2215	0	0	0	0	0	0	0	0	0	0	0	0	3.3	1.8	1.3	0.2	123	208	5.18	0.9	4.23	1.36	2.41	10	2.2	7.8	71.3	43.2	28.1	20	14	83	13	54	263	103	4.13	140.1	102.7	2.31	10.3	26.2	2.98	0.18	2	1	0
73	1	23.0148	0	0	0	0	0	1	0	0	0	0	1	0	5.4	3.3	1.5	0.3	148	147	6.2	1.26	3.62	1.11	1.95	11.7	3.4	8.3	69.3	42.5	26.8	29	28	144	131	83	322	84	4.44	141.2	106	2.3	10.3	25	2.95	0.22	2	1	0
80	1	21.0772	1	0	0	0	0	1	0	0	0	0	1	0	6.9	4.7	1.5	0.5	152	175	4.63	0.92	2.03	0.81	0.83	10.3	3.8	6.5	80.8	40.2	40.6	32	17	93	22	102	288	65	4.34	137.8	104.8	2.33	11.2	27.2	2.67	1.93	2	1	0
53	2	24.4352	0	0	0	0	0	0	0	0	0	0	0	0	6.2	4.1	1.5	0.5	132	388	6.35	0.93	2.89	1.42	1.38	5.6	1.8	3.8	75.3	46.5	28.8	21	21	135	48	49	275	122	4.56	141.7	101.8	2.46	9.7	26.6	3.17	0.25	2	1	0
73	1	25.7117	1	0	0	0	0	0	0	1	0	0	0	0	9.1	8	0.6	0.4	150	176	4.37	0.83	4.52	2.21	1.57	10.8	4.7	6.1	66.3	40.6	25.7	23	30	81	59	134	429	48	4.9	141.7	102.5	2.25	10.9	23.1	1.98	0.56	3	1	0
55	1	27.7177	1	1	0	0	0	1	0	0	0	0	1	0	4.7	3	1.2	0.3	160	70	6.14	1.58	3.11	0.74	1.6	21.6	4.7	16.9	69.2	43.1	26.1	23	26	72	15	73	329	103	3.66	141.9	105.8	2.32	11.6	29.3	2.91	0.35	3	1	0
76	1	22.7734	1	0	0	0	0	1	0	0	0	0	1	0	5.2	3.6	0.8	0.7	80	157	5.17					5.7	1.1	4.6	56.8	32.2	24.6	44	77			82	295		4.22	135.38	105.62	1.97	12.6	31.8	2.57		2	1	0
51	1	27.8159	0	0	0	0	0	1	0	0	0	0	1	1	8.5	5.7	2	0.5	149	222	5	1.88	3.86	1.05	2.14	6	1.6	4.4	82	44.5	37.5	22	17	115	31	83	538	90	4.34	138.5	104.2	2.31	12	27.4	4.79	0.64	2	1	0
74	1	24.281	1	0	0	0	0	1	0	1	0	0	1	0	4.1	2.6	1.2	0.3	116	165	4.35	1.08	3.65	1.43	1.85	13	2.8	10.2	68.6	38.6	30	25	28	76	17	64	251	113	3.85	140.1	103.7	2.31	12.1	26.2	2.91	1.12	3	1	0
77	1	24.0882	1	1	0	0	0	1	0	0	0	0	1	0	5.1	4	0.8	0.2	101	204	8.08					8.2	2.1	6.1	68.9	41.9	27	22	22			50	203		3.68	137.1	102.94	2.25	11.5	28.9	2.58	0.7	3	1	0
66	2	23.7253	0	0	0	0	0	1	0	0	0	0	1	0	6.5	4.2	1.7	0.5	94	314	4.31	1.58	3.26	0.9	1.6	5.5	1	4.5	57.1	34.1	23	21	15	54	21	63	235	87	3.84	141.8	107.2	2.12	12.4	25.5	3.76	1.99	2	1	0
75	1	22.0386	1	0	1	0	0	1	0	0	0	0	0	0	6	3.5	1.9	0.5	164	174	4.72	1.89	3.62	1.43	1.73	11.8	3.5	8.3	71.2	44.1	27.1	21	15	94	52	73	413.2	96	4.84	140.5	105.7	2.37	11.6	27.3	2.5	0.19	3	1	0
70	1	27.852	0	0	1	0	0	0	0	0	0	0	0	0	4.3	2.6	1.3	0.3	145	178	4.6	1.48	4.1	1.31	2.4	15.2	4.5	10.7	72	46.3	25.7	19	20	70	21	51	284	148	4.38	136.6	101	2.18	11.7	26.3	2.41	0.12	2	1	0
77	2	25.1486	1	1	0	1	0	1	0	0	0	0	1	0	8.7	6.4	1.6	0.6	131	83	8.17					5.6	1.7	3.9	71	41.6	29.4	28	14			287	116		3.4	137.26	103.87	2.35	11	37.6	2.78		3	1	0
79	1	26.4822	1	0	0	0	0	1	0	1	0	0	1	0	4.2	2.6	1.1	0.3	82	217	5.38	0.96	2.54	0.75	1.29	3.6	1	2.6	67.9	37.1	30.8	16	14	72	16	143	329	44	4.66	138	111.4	2.14	12.5	25.4	4.56	2.33	3	1	0
79	2	30.5859	1	1	0	0	0	1	0	1	0	0	1	0	6.8	4.9	1.1	0.6	104	117	14.18					7.3	2.8	4.5	69.8	40.1	29.7		13			400	163.9		3.88	139.2	100.7	2.2	11.7	29.1	3.91		3	1	0
51	1	24.5065	0	0	0	0	0	1	0	0	0	0	1	0	5.2	3.5	1.3	0.4	145	141	6.89					11.3	1.9	9.4	56.3	36.8	19.5	31	35			92	230		3.99	137.7	104.36	2.12	12.7	29.5	4.87	0.69	2	1	0
86	1	25.1974	1	0	0	0	0	1	0	0	0	0	1	0	4.5	3	1.1	0.3	111	194	4.94	1.39	2.7	1.03	1.23	13.1	4	9.1	74.7	39.5	35.2	29	14	108	56	105	526	62	3.84	136.3	99.3	2.18	12.8	25.6	2.57	1.04	2	1	0
76	1	22.9854	1	0	0	0	0	1	0	0	0	0	1	0	3.3	1.4	1.4	0.4	140	151	4.94	1.04	3.28	1.11	1.68	15.3	5.2	10.1	69.8	40.7	29.1	123	184	54	52	77	234	91	4.16	142.5	103.2	2.34	13.5	32.2	2.42	0.36	2	1	0
69	2	26.2985	1	1	0	0	0	1	0	0	0	0	1	0	7.3	4.3	2.5	0.4	109	273	16.2	1.5	5.14	1.09	3.36	11.3	2.6	8.7	75.7	38.9	36.8	23	23	126	33	61	264	89	4.57	133.1	96.5	2.3	11.5	23.9	16.4		3	1	0
69	2	26.2985	1	1	0	0	0	1	0	0	0	0	1	0	7.3	4.3	2.5	0.4	109	273	16.2	1.5	5.14	1.09	3.36	11.3	2.6	8.7	75.7	38.9	36.8	23	23	126	33	61	264	89	4.57	133.1	96.5	2.3	11.5	23.9	4.9		3	1	0
63	2	17.9204	0	0	0	0	0	1	0	0	0	0	1	0	2.9	1.6	1	0.2	137	140	5.33	0.45	2.97	1.38	1.26	18.8	5	13.8	69.5	46.2	23.3	59	65	77	19	64	222	86	4.62	145.9	109.8	2.31	12.2	28	2.61	0.23	2	1	0
58	1	24.8591	0	0	0	0	0	1	0	0	0	0	1	0	4.2	2.4	1.3	0.2	153	182	4.63	1.02	3.33	1.17	1.52	11.5	3	8.5	65.3	38.9	26.4	21	22	69	15	63	319	121	3.43	140.7	105.9	2.23	12.2	29.8	2.23	0.13	2	1	0
75	1	31.6158	1	0	0	0	1	1	0	0	0	0	1	0	6.4	4.7	1.2	0.3	139	199	4.08	1.58	2.84	0.85	1.33	6.6	1.5	5.1	64.4	40.7	23.7	27	28	63	40	79	175	88	3.68	143.3	107.4	2.27	11.4	27.3	2.79	0.28	3	1	0
64	1	24.4995	0	0	0	0	0	1	0	0	0	0	1	0	5.9	4.1	1.3	0.4	133	197	4.68	1.41	4.89	1.08	3.23	11.1	2	9.1	68.6	37.1	31.5	23	15	82	18	85	379	84	3.6	137.7	103.8	2.13	11.1	26.7	2.72	2.18	2	1	0
92	1	24.6904	1	1	0	0	1	1	0	0	0	0	1	0	8.3	5.4	2.1	0.7	143	178	5.83	1	3.96	1.38	2.04	8.2	1.8	6.4	67.8	40	27.8	34	64	68	35	71	285	96	3.53	135	95.2	2.29	10.6	24.3	2.66	1.1	3	0	0
91	1	24.6094	1	0	0	0	0	1	0	0	0	0	1	0	7.3	5.1	1.2	0.6	113	224	4.84	1.22	3.51	1.08	1.89	12.9	2.8	10.1	75.6	40.3	35.3	29	19	95	49	98	60	66	4.1	143.7	104.8	2.15	12.1	27.5	3.67	0.87	2	1	0
78	1	20.512	1	0	0	0	0	1	1	0	0	0	1	0	15.4	12.4	1.6	1.2	161	316	4.32	0.87	3.18	1.16	1.72	31.9	12.6	19.3	69.2	38.3	30.9	18	16	105	22	103	302	64	4.45	137.8	98.7	2.35	11.8	27	5.48	0.41	3	1	0
83	1	26.6436	1	0	0	0	0	1	0	0	0	0	1	0	7.4	4.4	1.8	0.8	97	232	5.32	1.04	4.3	1.02	2.94	22.2	9.2	13	75.7	43.8	31.9	24	10	112	34	84	481	80	4.52	134.2	98.1	2.37	11.5	25.6	3.06	1.03	2	1	0
76	1	26.5338	1	1	0	0	0	1	0	1	0	0	1	0	7.9	4.8	2.5	0.4	168	224	6.8	1.06	4.43	1.26	2.91	13.8	2.5	11.3	71.5	44.2	27.3	26	16	84	22	74	292	95	3.69	140.8	103.1	2.39	10.3	27.9	3	0.27	3	1	0
61	1	23.6626	1	0	0	0	0	1	1	0	0	0	1	0	6	2.9	2.4	0.6	131	327	4.59	3.33	3.29	0.61	1.66	9.5	2.3	7.2	69.3	35.6	33.7	20	15	88	33	75	382	98	3.29	140.1	101.1	2.3	10.9	26.9	2.58	0.59	3	1	0
69	1	24.4473	1	1	0	0	0	1	0	0	0	0	1	0	6.7	4.5	1.1	0.5	101	292	5.91	1.05	5.37	1.22	3.83	6.3	1.7	4.6	65.2	35.2	30	19	12	70	36	100	287	68	4.66	138.2	102.9	2.23	10.7	29.3	3.73	0.34	3	1	0
71	1	27.9501	1	0	0	0	0	1	0	0	0	0	1	0	4.9	2.9	1.3	0.5	148	194	5.72	4.4	2.87	0.61	1.1	6.8	2.3	4.5	68.2	39.6	28.6	20	18	74	29	82	270	85	4.12	138.4	101.3	2.3	10.7	26.7	2.46		2	1	0
48	1	22.5896	1	1	1	0	0	1	0	0	0	0	1	0	4.4	3	1.1	0.2	132	177	4.42	1.16	4.8	1.02	3.16	8.6	1.9	6.7	68.8	45.6	23.2	13	10	79	25	314	604	20	4.78	141.6	109.7	2.25	10.8	29	3.06	0.19	3	0	0
77	1	27.5482	0	0	0	0	0	0	0	0	0	0	0	0	6	4.3	0.6	1.1	110	62	6.44					16.7	8.2	8.5	54.1	29.5	24.6	21	21			53	155		3.34	140	106.6	2.03	12.1	27.1	2.96	0.84	2	1	0
72	1	26.539	1	0	0	0	0	1	0	0	0	0	1	0	6.1	3.5	2.1	0.5	144	269	4.35	0.98	3.24	1.04	1.67	14.1	3	11.1	72.1	43.1	29	34	22	114	29	91	388	75	5.15	143.2	105.2	2.26	11	26.2	3.34	0.5	2	1	0
69	2	26.7094	0	0	0	0	0	0	0	0	0	0	0	0	6.2	3.9	1.7	0.4	120	276	4.07	5.43	3.35	0.56	1.45	5.9	1.7	4.2	67	39.6	27.4	25	20	131	35	46	319	124	4.18	143.7	107.4	2.16	10.7	22.2	3.11	0.57	2	1	0
64	2	25.204	0	0	0	0	0	0	0	0	0	0	0	0	3.9	2.1	1.4	0.3	131	91	6.11	0.99	2.66	1.14	1.09	9.3	3.6	5.7	76.7	45.1	31.6	20	19	81	25	60	241	93	3.98	141.2	106.3	2.32	12	25.9	2.53	0.2	2	1	0
67	2	24.1965	1	0	0	0	0	0	0	0	0	0	0	0	8.3	6.3	1.5	0.4	138	340	5.82	1.8	4.45	1.19	2.66	21.6	5.8	15.8	77.8	48.2	29.6	76	59	81	50	58	397	96	4.23	141.1	101.6	2.47	11	23	2.57	3.69	2	1	0
64	2	23.3091	1	0	0	0	0	1	0	0	0	0	1	0	8.2	6	1.5	0.5	129	166	5.81	1.55	3.92	1.19	2	4.8	1.9	2.9	70.1	42.8	27.3	28	28	96	105	61	344	91	4.51	140.4	104.9	2.34	10.7	23.5	3.13	1.15	2	1	0
64	2	28.0404	1	1	1	0	0	1	0	1	0	0	1	0	4.8	2.5	1.6	0.5	115	240	6.48					14	3.5	10.5	72.1	38.8	33.3	69	102			116	304		3.32	134.68	103.22	2.45	12	29.4	2.37	1.05	3	1	1
65	1	20.9366	1	1	0	0	0	0	0	0	0	0	0	0	5.3	3.7	1.2	0.4	153	108	5.23	0.9	3.07	1.12	1.57	19.8	6.3	13.5	66.7	43.7	23	17	12	67	12	68	320	108	4.02	142.4	105.9	2.27	11.4	28.2	2.35	0.64	3	1	0
73	1	32.4836	1	0	0	0	1	1	0	0	0	0	1	0	5.3	3.2	1.3	0.5	83	298	5.32	1.49	3.16	1.31	1.39	6.8	2.3	4.5	66.2	36.9	29.3	107	96	64	16	103	466	65	4.28	140.5	101.7	2.19	11.6	27	3.37	0.61	3	1	0
53	2	26.1427	1	0	0	0	0	0	0	0	0	0	0	0	5.5	3.7	1.4	0.3	134	262	5.37	0.98	3.48	1.08	1.95	16.4	3.1	13.3	65.8	42.8	23	25	21	95	21	51	279	116	4.2	137.7	106.2	2.4	11.2	25.4	2.86	0.26	2	1	0
76	1	27.4589	1	0	0	0	0	0	0	0	0	0	0	0	6.6	4.2	1.7	0.6	143	252	6.32	1.07	3.53	1.32	1.82	12.7	4.4	8.3	72.3	44.6	27.7	14	11	77	18	68	410	105	3.7	141.7	102.5	2.14	11.4	24.8	2.22	0.18	2	1	0
75	1	22.2291	1	1	0	0	0	1	1	0	0	0	1	0	5.7	4.3	0.7	0.5	140	131	5					9.3	4.1	5.2	72.8	39.2	33.6	21	20			153	388		3.94	141.9	104.2	2.14	13.2	30.8	4.61	2.04	3	1	0
55	1	28.3447	1	0	0	0	0	0	0	0	0	0	0	0	8.3	4.4	2.9	0.8	169	189	4.57					8.4	3.3	5.1	70.9	43.7	27.2	26	34			80	257		3.88	142.1	108.8	2.24	9.9	31.2	2.77		2	1	0
56	1	24.2215	1	0	0	0	0	0	0	0	0	0	0	0	5.5	3.8	1	0.4	145	214	4.87	1.04	2.18	0.73	1.1	9.8	3.9	5.9	73	45.3	27.7	24	24	105	38	101	236	70	4.4	140.7	105	2.25	11.7	27	2.93	0.28	2	1	0
69	1	12.7044	0	1	0	0	0	1	0	0	0	0	1	0	5.3	2.6	2	0.5	131	104	13.5					14.1	4.2	9.9	65.1	35.4	29.7	16	12			67	288		3.95	136.4	104.9	2.2	10.4	30.2	3.31	0.38	2	1	0
62	1	24.0055	1	0	0	0	0	1	0	0	0	0	1	0	7.2	3.7	2.5	0.6	142	312	5.2	1.79	3.29	0.68	1.83	11.6	2.7	8.9	69.6	37.4	32.2	21	15	79	28	64	403	117	3.09	139.2	101.1	2.23	10.4	27.1	3.27	0.53	2	1	0
75	1	26.1224	1	0	0	0	0	1	0	0	1	0	1	0	5.1	3.5	0.9	0.5	118	90	4.89					61.6	47.5	14.1	56.1	32.2	23.9	38	61			109	326		3.5	141.7	106.4	2.09	15.3	28.7	4.08	1.05	3	1	0
57	2	23.4375	1	1	0	0	0	1	0	0	0	0	1	0	4.1	2.5	1.1	0.4	101	136	3.92	0.51	2.42	1.07	1.04	21.6	8.5	13.1	75.4	41.7	33.7	23	13	59	9	46	242	129	4.47	142	106.4	2.27	13.4	28.8	2.53	0.2	3	1	0
74	2	22.0386	1	0	0	0	0	0	0	0	0	0	0	0	6.1	4.2	1.5	0.3	114	276	5					11.2	3.5	7.7	65.7	36.1	29.6	13	8			54	333		3.56	143.3	107.1	2.16	10.6	26.9	3.37		2	1	0
71	1	20.1362	1	0	1	0	0	0	0	0	0	0	0	0	6.1	4.2	1.2	0.5	114	153	5.45	1.49	2.49	0.68	1.4	13.8	5.1	8.7	74.8	44.7	30.1	32	46	74	15	75	403	95	3.69	143.2	105	2.23	11.8	25.6	2.53	0.35	3	1	0
67	1	24.2424	1	0	0	0	0	0	0	0	0	0	0	0	4.9	4.6	0.3	0	130	162	8.61					32.2	20.9	11.3	72.8	42.4	30.4	45	22			116	472		3.58	140	103.9	2.32	11.1	28	4.22	4.1	2	1	0
66	2	25.5859	0	0	0	0	0	0	0	0	0	0	0	0	7	4.9	1.5	0.3	134	199	5.33	1.24	5.73	1.28	4.17	8.8	2.1	6.7	68.9	40.4	28.5	17	18	69	23	58	179.5	96	3.39	141.1	107.9	2.1	12.3	26	2.41	4.31	2	1	0
59	1	20.9511	0	1	0	0	0	1	0	1	0	0	1	0	6.5	4	1.5	0.6	145	232	10.3	1.34	3.5	0.94	1.96	6.2	1.5	4.7	69.2	40.3	28.9	18	19	84	28	99	345	71	3.99	140.3	108.8	2.29	11.3	25.2	4.12	0.35	2	1	1
65	1	25	0	0	0	0	0	0	0	0	1	0	0	0	7.8	5.7	1.3	0.5	131	278	4.51	0.75	3.96	1.33	2.25	18.4	5.9	12.5	73.7	39.1	34.6	46	21	63	24	74	384	98	3.59	137.3	99	2.17	12.7	28.9	6.55	1.31	2	1	0
63	1	19.2672	1	0	0	0	0	0	0	0	0	0	0	0	5.1	3.8	1	0.2	139	103	6.79	0.58	2.53	1.33	1.09	7.2	1.9	5.3	72	45.3	26.7	32	31	61	14	73	323	100	4.2	140	102.9	2.49	13.3	26.5	2.66	0.58	2	1	0
72	1	21.2245	0	0	0	0	0	0	0	0	0	0	0	0	6.9	4.5	1.8	0.6	130	151	4.56	1.29	3.09	0.84	1.87	9.4	3.5	5.9	68.9	42.1	26.8	20	12	102	31	77	323	92	3.95	144.3	108.8	2.2	11.6	25.2	2.81	0.86	2	1	0
75	1	25.7117	1	0	0	0	0	0	0	0	0	0	0	0	5.5	3.7	1.3	0.4	137	260	5	1.25	3.56	1.24	1.96	11.5	3.3	8.2	71.2	43.3	27.9	17	11	72	24	78	315	89	3.66	141.3	103	2.49	12.8	27.4	3.49	0.4	2	1	0
78	2	21.0938	1	1	0	0	0	0	0	0	0	0	0	0	4.1	2.9	0.9	0.2	87	253	7.61					3.2	1.1	2.1	63.4	38.3	25.1	27	12			43	153		4.65	139.7	107.8	2.17	11.4	23.7	2.97	1.1	3	1	0
85	1	21.4083	1	0	0	0	0	1	0	0	1	0	1	0	5.3	3.4	1.4	0.3	119	143	5.13	1.3	2.86	0.87	1.45	10.4	4.2	6.2	56.6	33.3	23.3	12	16	72	20	90	414	79	3.45	139.06	109.4	2.24	13.1	34.1	2.73	0.54	3	1	0
60	2	24.1656	0	1	0	0	0	1	0	0	0	0	1	0	2.4	0.9	1.3	0.2	105	118	8.56	1.73	2.53	0.98	1.1	7	0.7	6.3	79.1	46	33.1	29	17	102	53	63	216	89	4.38	139.2	102.5	2.34	12.6	28.8	4.68	0.5	3	1	0
78	1	22.8928	0	1	0	0	1	0	0	0	0	0	0	0	8.5	5.4	2.3	0.5	103	219	13.5	1.21	2.3	0.76	1.09	5.5	2.6	2.9	69.8	39.3	30.5	8	10	108	19	57	193	83	3.89	138.3	101.8	2.26	12	24.5	4.5	0.3	3	1	1
67	1	20.7008	1	1	0	0	0	0	0	0	0	0	0	0	5.6	4.2	0.9	0.4	148	180	7.09	2.67	3.11	1.03	1.49	11.2	2	9.2	64.6	38.9	25.7	39	40	86	20	163	457	39	5.09	141.3	110.6	2.22	12.1	24.2	3.28	0.41	3	1	1
66	1	23.1473	1	0	1	0	0	0	0	0	0	0	0	0	2.4	1.2	0.9	0.2	83	205	4.41	0.86	1.84	0.58	0.98	3.7	1.4	2.3	62.3	34.8	27.5	31	24	62	25	94	258	74	3.89	139.2	107.6	2.21	12.3	25.1	2.33	0.45	3	1	0
72	1	28.3673	1	0	0	0	0	1	1	0	0	0	1	0	4.7	3.2	1	0.4	127	142	5.21					15	5.7	9.3	62.8	38.3	24.5	14	17			114	459		4.21	145.8	112.5		12.3	28.6	2.85	0.57	3	1	0
77	2	24.0796	1	0	0	0	0	0	0	0	0	0	0	0	6.5	4.3	1.4	0.5	117	252	5.5	1.54	2.97	0.85	1.65	10	2.2	7.8	64.7	39.5	25.2	24	26	66	21	80	361	64	4.69	145.7	106.1	2.29	11.9	24.7	2.86	0.48	2	1	0
68	2	24.841	0	0	0	0	0	1	0	0	0	0	1	0	5.9	3.6	1.6	0.5	116	237	4.82	1.77	2.62	1.03	1.08	7.3	2.2	5.1	71.4	41.2	30.2	14	23	83	15	57	321	97	4.04	141.8	106	2.38	11.6	25	2.91	0.27	3	1	0
75	1	24.4857	0	0	0	0	0	0	0	0	0	0	0	0	6.9	3.7	1.3	0.4	135	173	4.11	1.32	4.21	2.09	1.85	16.3	4.6	11.7	73.7	46.7	27	39	27	100	25	67	290	107	4.25	139.3	102.2	2.43	12.4	26.8	3.49	0.11	2	1	0
67	1	24.4978	0	1	1	0	0	1	0	0	0	0	1	0	6.3	3.9	1.6	0.7	158	262	7.17	0.92	2.88	0.95	1.54	11	3.3	7.7	69.8	43.8	26	41	28	80	43	72	298	100	4.36	138.1	104.3	2.33	12.5	26	3.65	0.33	3	1	0
65	1	22.4913	1	1	0	0	0	0	0	0	0	0	0	0	9.1	6	2.1	0.8	171	242	5.72					20.9	8.6	12.3	62.8	37.5	25.3	16	15			63	312		3.76	142	110.7		11.1	26.7	3.03	0.09	2	0	0
75	1	25.2493	1	0	0	0	0	0	0	0	1	0	0	0	4.7	3.6	0.5	0.5	146	120	6.12	1.34	2.78	0.82	1.47	9.6	2.8	6.8	64.9	42.5	22.4	18	17	121	23	67	259	107	3.47	140.11	103.12	2.32	12.1	27.6	2.5	0.07	3	1	0
63	2	28.1337	1	0	0	0	0	0	0	0	0	0	0	0	5	2	2.6	0.4	145	212	4.87	1.87	3.87	0.97	2.13	14.9	4.6	10.3	76.7	42.1	34.6	93	77	120	61	52	325	105	3.72	141.4	108.4	2.32	11.9	24.8	2.76	0.58	2	1	0
60	1	27.5652	1	0	0	0	0	0	0	0	0	1	0	0	4	2.3	1.3	0.3	147	98	5.28	1.24	3.17	1.07	1.41	32.2	8.6	23.6	70.3	42.3	28	32	24	60	32	96	433	74	3.98	142.4	107.6	2.3	12.6	27.1	2.33	0.2	2	0	0
57	1	27.0899	0	0	0	0	0	0	0	0	0	0	0	0	5.4	3	1.8	0.4	154	227	4.66	1.22	4.82	1.1	3.2	20	3.2	16.8	70.3	39.6	30.7	16	21	82	24	87	449	83	3.94	140	106	2.37	11.9	30.2	3.11	0.24	2	1	0
53	2	23.3091	0	1	0	0	0	1	0	0	0	0	1	0	5.7	3.2	2	0.3	139	206	6.07	1.16	3.94	1.37	2.11	9.5	2.4	7.1	77.1	45.3	31.8	33	25	59	18	51	252	116	3.9	141.3	104.4	2.42	11.2	24.8	2.2	0.11	3	1	0
85	1	25.6373	1	1	0	0	0	1	0	0	0	0	1	0	7.6	5.1	1.7	0.7	112	250						6	2.4	3.6	74.1	38.9	35.2	25				152	558		4.46	141.2	104.2	2.45	12.4	27.3	3.66	0.48	3	1	0
58	2	26.4855	1	0	0	0	0	1	0	0	0	0	1	0	4.7	2.9	1.5	0.2	115	193						9.1	3	6.1	67.9	41	26.9	27	24			135	414		4.26	140.1	108.5	2.34	10.2	26.9	2.6		3	1	0
74	1	23.5294	1	0	0	0	0	0	0	0	0	0	0	0	5.6	3.5	1.5	0.4	132	289	5.35					4.3	1.3	3	65.9	36.5	29.4	12	16	64	22	82	399	87	4.3	139.6	103.7	2.23	12.2	28.3	4.54	0.56	2	1	0
69	1	21.678	1	1	1	0	0	0	0	0	0	0	0	0	7	3.9	2.4	0.6	139	184	6.45	1.27	3.39	0.93	1.84	8.7	2.4	6.3	71.7	41.6	30.1	25	23	66	20	81	437	87	4.61	138.2	102.7	2.21	10.7	24.8	3.76	0.21	3	1	0
69	1	25.5102	1	0	0	0	0	1	0	0	1	0	1	0	6.1	4.5	1	0.5	159	159	4.81	0.91	3.79	1.29	1.92	20.3	6.2	14.1	68.5	40.6	27.9	22	24	55	41	96	391	72	3.72	139.9	103	2.35	12.7	29.6	5.25	0.23	3	1	0
55	1	23.255	0	0	0	0	0	0	0	0	0	0	0	0	4.2	2.3	1.5	0.3	162	173	5.29	0.67	2.68	1.15	1.32	12.7	4.3	8.4	76.4	44.7	31.7	36	31	132	35	72	359	104	3.89	140.8	102.8	2.43	10.5	27.2	2.69	0.11	3	1	0
77	1	24.6755	0	0	0	0	0	0	0	0	0	0	0	0	6.1	3	2.4	0.4	134	211	5.5	1.05	3.09	0.94	1.77	17.3	6.4	10.9	66.6	41.4	25.2	23	27	42	18	65	371.7	110	3.85	142.9	107.9	2.2	11.8	25.1	2.42	0.76	3	1	0
76	1	26.4381	0	0	0	0	0	1	0	1	0	0	1	1	5.1	2.9	1.3	0.6	112	164	5.21	0.53	2.92	0.91	1.62	11	4.1	6.9	49.3	29.2	20.1	19	33	102	50	73	213	96	3.75	139.2	108.4	2.04	12.2	23.8	2.06	2.77	3	0	0
44	1	23.7332	1	1	1	0	0	1	0	0	0	0	0	0	6.8	3.7	2.1	0.6	132	307	4.69	1.29	3.8	0.94	2.21	17.2	4.2	13	75.8	43.4	32.4	29	29	68	26	79	381	98	3.87	134.2	101.1	2.46	11.3	97	2.87	0.46	3	0	0
69	1	24.8358	1	0	1	0	0	0	0	0	0	0	0	0	8.7	7.2	0.7	0.7	110	309						19.5	6.8	12.7	56.6	35.5	21.1	14	15			66	198.6		3.89	141.8	107	1.85	14.6	39	7.05	1.99	3	1	0
66	1	24.2215	0	0	0	0	0	1	0	0	0	0	1	0	5.8	3.5	1.6	0.4	151	97	4.52	0.85	2.57	0.95	1.36	9.2	3.4	5.8	63.7	41.1	22.6	36	30	149	8	81	326	88	4.4	139.4	103.1	2.18	11.7	27.1	3.25	0.11	3	1	0
77	1	21.9899	0	0	1	0	0	1	0	0	0	0	1	0	4.9	2.5	1.7	0.5	122	94	5.19	0.97	3.38	0.99	1.99	8	2.1	5.9	68.5	45.5	23	13	20	76	21	84	345	82	3.89	144.1	107.3	2.3	12.3	25.6	2.1	0.24	3	0	0
89	2	22.4323	1	0	0	0	0	0	0	0	0	0	0	0	4.9	3.2	1.1	0.4	131	372	5.65	2.36	5.64	1.68	2.96	10.2	2.6	7.6	67	42	25	55	20	209	334	75	323	67	4.71	139.4	102.5	2.54	11.4	24.9	3.66	0.51	3	1	0
75	2	24.3418	0	0	1	0	1	0	0	0	1	0	0	0	4.4	3	1	0.3	113	315	3.88	0.69	3.72	1.27	2.02	20	6.2	13.8	70.6	43.4	27.2	26	27	93	37	59	365	92	3.99	141.1	106.9	2.34	12.7	26	3.25	0.26	3	1	0
64	1	21.1073	0	0	0	0	0	0	0	0	0	0	0	0	4.2	2.7	1.2	0.2	141	160	4.62	0.81	3.21	1.27	1.44	19.1	6.2	12.9	74.1	45.9	28.2	26	26	68	21	63	315	118	3.86	139.7	103.7	2.33	11.9	26.6	2.38	1.66	3	1	0
73	2	23.4375	1	0	0	0	0	1	0	0	0	0	1	0	7.1	5.4	1.2	0.4	83	316	4.52					6.7	1	5.7	61.9	35.8	26.1	5	18			44	205		3.73	139.44	109.28	2.06	12	25.4	4.83	2.17	2	1	0
65	1	26.5625	1	0	0	0	0	0	0	0	0	0	0	0	4.8	2.6	1.3	0.6	136	182	3.86	0.8	2.86	1.27	1.34	11	3.9	7.1	62.3	38.5	23.8	19	21	51	14	76	292	95	3.86	139.3	105.3	2.28	11.3	24.7	2.42	0.16	3	1	0
65	2	24.3418	1	1	0	0	0	0	0	0	0	0	0	0	6.2	2.9	2.8	0.4	128	162	7.79	1.18	3.3	1.53	1.42	9	2.5	6.5	72.5	42.2	30.3	19	21	88	14	60	336	92	4.07	141.1	103.6	2.42	11.1	30.8	2.97	0.28	3	1	1
73	1	24.5312	1	0	0	0	0	0	0	0	0	0	0	0	7	4.5	1.6	0.7	136	299	5.14	1.04	6.73	1.54	4.17	22.8	3.1	19.7	78.5	44.4	34.1	14	22	67	32	73	501	97	4.17	138.2	102.6	2.42	11.7	27.1	15.2	0.27	2	1	0
79	2	20.5457	1	0	0	0	0	0	0	0	0	0	0	0	8.6	7.3	0.8	0.5	124	171						10.6	2.2	8.4	61.4	36.9	24.5	8	18			60	194		3.93	139.17	105.95	2.16	12.8	26.1	1.99	0.51	2	1	0
63	2	19.6283	1	1	0	0	0	1	0	0	0	0	1	0	4.8	3	1.3	0.4	119	183	6.36	0.75	2.57	1.1	1.17	11.1	3.7	7.4	71.3	47.3	24	12	16	56	18	47	306	123	3.86	141.6	103.3	2.34	10.8	23.2	3.14	0.32	3	1	0
52	2	26.1719	1	0	0	0	0	0	0	0	0	0	0	0	5.8	3.5	1.8	0.4	136	215	4.67	1.92	6.86	1.37	4.14	12.2	1.5	10.7	74.4	44.6	29.8	15	18	104	34	65	263	88	3.88	141.5	104.8	2.48	11.7	25.1	3.25	0.14	2	1	0
79	1	25.7117	1	1	0	0	0	0	0	0	0	0	0	0	3.9	1.9	1.3	0.4	120	233	7.01	0.87	4.04	1.24	2.49	15	4.2	10.8	67.3	41.8	25.5	13	19	80	18	66	337.3	107	4.42	141.4	104.7	2.32	10.8	27.3	2.61	0.39	3	1	0
56	1	23.9188	0	0	0	0	0	0	0	0	0	0	0	0	4.7	3	1.2	0.5	147	149	4.72	2.13	3.12	1.32	1.09	15.6	5.7	9.9	73.5	46.5	27	41	50	66	107	77	341	96	3.61	142.4	105.6	2.36	12.1	22	1.73	0.14	3	1	0
44	2	20.7008	1	0	0	0	0	0	0	0	0	0	0	0	4.7	2.9	1.4	0.3	117	292	4.57	0.8	3.52	1.21	1.89	7.1	2.1	5	71.2	45.4	25.8	22	24	69	16	87	309	65	3.61	139.8	104	2.37	11.7	25.8	2.24	0.14	2	1	0
73	1	27.1046	1	0	0	0	1	0	0	0	0	0	0	0	13.4	10.8	1	1.4	99	519	4.75					7	2.2	4.8	61.6	35	26.6	28	29			133	368		3.83	139.58	103.95	2.01	14.7	28.5	6.03	2.78	3	1	0
57	2	21.0962	0	0	0	0	0	1	0	0	0	0	1	0	5.2	3.3	1.4	0.4	122	195	4.82	2.48	5.34	1.39	2.63	10.3	2.3	8	72	42.6	29.4	18	23	91	16	64	209	88	3.66	142.8	106.6	2.42	11.7	24.3	2.45	0.77	3	1	0
70	1	20.7612	0	0	0	0	0	0	0	0	0	0	0	0	5.4	3.4	1.5	0.3	78	237	4.82					5.4	1.7	3.7	56.4	30.7	25.7	15	21			89	283		4.1	140.45	111.18	2.13	11.1	23.2	2.53	0.7	3	1	0
84	1	19.2894	0	0	0	0	0	0	0	0	0	0	0	0	5.2	4	0.8	0.3	147	179	5.09	0.74	3.67	1.44	1.73	8.7	2.5	6.2	66.9	43.4	23.5	14	19	56	11	75	233	91	4.09	142.6	103.8	2.3	11.9	27.6	2.15		3	1	0
69	1	27.102	1	0	0	0	0	0	0	0	0	0	0	0	4.3	2.4	1.4	0.4	140	178	4.92	1.14	2.87	1.06	1.31	14.6	4.1	10.5	68.4	45.3	23.1	15	23	49	52	65	296	112	4.16	140.4	107.3	2.12	11.6	24.2	2.87	0.61	2	1	0
48	2	31.2175	0	0	0	0	0	1	0	0	0	0	1	0	8.9	5.8	2.3	0.6	150	294	4.17	1.78	4.21	1.38	2.18	12	2.4	9.6	72.7	45.3	27.4	30	34	90	25	71	369	81	4.24	140.6	104	2.43	11.7	27.9	2.45	0.14	3	1	0
60	1	24.2215	0	0	0	0	0	0	0	0	0	0	0	0	7.3	3.6	2.9	0.5	177	262	7.09	1.24	4.77	1.27	2.68	16.9	4.4	12.5	74.5	41.9	32.6	48	31	94	46	74	202	99	4.58	139.1	101	2.54	10.9	24.4	2.73		2	1	0
68	1	24.1881	1	1	0	0	0	0	0	0	0	0	0	0	5	2.9	1.6	0.4	147	174	6.72	0.76	3.83	1.38	1.91	12.5	2.8	9.7	72.7	46.7	26	20	21	83	30	74	311	97	4.24	137.2	102.9	2.38	12.1	26.6	2.45		3	1	0
73	1	17.6616	1	0	0	0	0	1	0	0	0	0	1	0	7.1	4.1	2	0.5	150	255	4.94	1.01	4.21	1.31	2.38	10	3	7	75.3	42.1	33.2	30	26	130	46	74	332	96	3.76	143.1	103.4	2.47	11.4	26.6	3.49	0.99	3	0	0
71	1	20.6575	0	0	0	0	0	0	0	0	0	0	0	0	4.8	2.6	1.7	0.4	148	184	5.44	1	3.49	1.66	1.12	14.7	5	9.7	70.3	42.4	27.9	30	33	85	29	59	211	125	3.65	141.4	101.6	2.34	11.6	30.8	2.49	0.17	3	1	0
67	1	21.2306	0	0	0	0	0	1	0	0	0	0	1	0	4.2	2.4	1.3	0.3	136	215	5	1.05	4.36	1.15	2.91	13.1	3.3	9.8	70	41.9	28.1	29	31	111	19	52	246	146	3.9	143.4	106.7	2.26	11.6	28.2	2.49	0.23	3	1	0
54	2	25.5983	0	0	0	0	0	0	0	0	0	0	0	0	3.8	2	1.3	0.3	117	236	4.82	1.87	3.98	0.8	2.36	7.5	1	6.5	61.5	37	24.5	17	18	66	17	54	406	108	3.22	141.2	105.9	2.17	11.3	26.4	2.69	0.12	2	0	0
60	1	21.048	1	0	0	0	0	0	0	0	0	0	0	0	5.1	3.1	1.7	0.2	126	176	6.15	0.57	4.02	1.46	2.25	13.4	4.3	9.1	71.6	41.4	30.2	36	25	117	30	63	287.9	119	4.7	140.1	103.3	2.24	11.2	26.5	3.45		2	1	0
64	2	22.6003	1	0	0	0	0	0	0	0	0	0	0	0	6.5	4.9	1.2	0.4	135	267	6.42	1.55	4.4	1.16	2.36	8.3	2.7	5.6	75.5	44.2	31.3	27	26	90	22	68	299	80	3.72	142.4	107.5	2.46	11.2	24.8	2.61	0.57	3	1	0
72	2	22.3133	1	0	1	0	0	0	0	0	0	0	0	0	3.8	2	1.4	0.3	117	168	5.15	1.17	4.87	1.43	2.56	5.8	1.4	4.4	63.2	38.3	24.9	9	18	89	11	63	231	86	4.22	142	109.4	2.11	11.2	25.3	2.97	0.38	2	0	0
66	1	20.9568	0	0	0	0	0	0	0	0	0	0	0	0	7.2	4.6	1.6	0.5	138	183	3.82	1.24	3.03	1.08	1.39	9.2	2.4	6.8	70.6	43.1	27.5	24	30	83	16	91	347	77	3.95	140.2	105.6	2.39	12	28.2	2.49	0.13	3	1	0
79	1	26.9557	1	1	0	0	0	1	0	0	0	0	1	0	8.2	5.5	1.9	0.5	119	224	6.33	1.79	3.15	0.92	1.59	7.3	1.9	5.4	65	38.4	26.6	16	21	124	24	286	470	20	3.84	139.4	107.8	2.13	11.4	28	3.02		3	0	0
70	2	22.4323	0	0	0	0	0	0	0	0	0	0	0	0	5.1	3	1.7	0.3	135	198	4.83	1.19	3.4	1.11	1.59	13.1	2.8	10.3	74.4	43.3	31.1	14	26	93	16	65	229	83	4.15	139.6	104.4	2.26	11.3	25	2.61	0.34	2	0	0
81	1	23.7118	0	1	0	0	0	1	0	0	0	0	1	0	5	2.9	1.6	0.3	135	151	4.85	0.48	2.35	0.99	1.12	15.2	5.5	9.7	60.9	37.7	23.2	24	19	61	25	80	206	86	3.38	141.5	105.2	2.2	13.4	28.8	2.31	0.35	3	1	0
69	1	28.306	1	0	0	0	0	0	0	0	0	0	0	0	6.6	4.2	1.4	0.5	147	398	4.42	1.29	3.64	1.03	1.83	19.4	4.1	15.3	73.3	43.1	30.2	15	24	85	25	81	378	87	4.42	140.3	106.8	2.81	12	27.4	2.38	0.33	3	1	0
76	1	23.939	1	1	0	0	0	1	0	0	0	0	1	0	7.4	5.1	1.5	0.5	149	221	8.21	1.78	4.57	1.02	2.66	8.3	1.6	6.7	73.4	43.9	29.5	37	30	72	26	89	517	77	4.22	139.6	103.3	2.54	11.1	24.6	3.31	0.44	3	1	0
57	1	22.4913	0	0	0	0	0	1	1	1	0	0	1	0	9.4	6.4	1.9	0.8	70	350	5.22	0.98	4.09	0.82	2.74	7.8	1.2	6.6	56.6	36.2	20.4	10	18	50	12	77	284	96	4.03	139	102.3	2.13	12.2	25.6	2.97	0.85	3	1	0
71	1	32.7442	1	1	0	0	0	1	1	0	0	0	1	0	6.7	4	1.8	0.6	161	166	6.94	2.35	4.92	0.8	3.08	11.9	3.2	8.7	61.2	37.5	23.7	24	20	82	44	88	313	79	4.05	140.2	107	2.15	11.4	27.6	3.13	0.79	3	0	0
67	1	26.5731	1	0	0	0	0	1	0	0	0	0	0	0	5	3	1.5	0.4	139	283	5.31	0.89	3.56	1.5	1.52	22.4	6.5	15.9	67.8	41.8	26	15	22	101	14	86	259	82	4.33	141.3	105.7	2.28	11	25.7	2.78	0.4	2	1	0
52	1	24.4898	0	0	0	0	0	0	0	0	0	0	0	0	6.1	4.1	1.3	0.6	158	215	5	0.83	3.38	1.08	1.82	21.1	4.8	16.3	71.5	41.3	30.2	13	20	62	19	84	363	88	3.9	142	105.4	2.26	12.1	27.2	3.38	0.1	2	1	0
65	1	23.8281	0	0	0	0	0	1	0	0	0	0	1	0	3.2	2	0.8	0.3	123	142						24.6	18	6.6	55.7	32.5	23.2	255	122			107			3.94	141.1	109	2.16	11.5	30.5	4.31	0.95	3	1	0
84	1	22.2063	1	0	0	0	0	1	0	1	1	0	1	0	5.9	2.5	2.7	0.5	130	142	6.16	0.75	5.17	2	2.51	14.5	3.4	11.1	74.4	46.4	28	9	19	63	20	57	130	126	3.97	138	102	2.47	11.2	28	16.5	1.74	3	0	0
65	1	24.8016	1	0	0	0	0	0	0	0	0	0	0	0	3.9	2.5	0.9	0.4	142	294	7.23	0.93	3.79	1.38	1.99	10.1	3.4	6.7	74.6	40.2	34.4	6	16	73	19	83	363	86	4.05	134	92	2.43	11.2	25.8	5.47	2.02	3	1	0
86	1	26.7969	1	0	0	0	1	0	0	1	0	0	0	0	4.5	3	1.1	0.3	111	194	4.94	1.39	2.7	1.03	1.23	13.1	4	9.1	74.7	39.5	35.2	14	29	108	56	105	526	62	3.84	136.3	99.3	2.18	12.8	25.6	2.57	1.04	3	1	0
74	1	23.0699	1	0	0	0	0	1	0	0	0	0	1	0	4.2	2.7	0.8	0.3	96	152	5.03					6	2.5	3.5	70.2	40.5	29.7	11	28			105	367.7		3.96	141.1	105.6	2.42	11.7	27.3	3.73		2	0	0
49	1	24.9135	0	0	0	0	0	1	0	0	0	0	1	0	24.7	23	1.2	0.4	85	321	6.87					13.2	3.5	9.7	67.1	38.9	28.2	34	34			72	159		4.4	129.71	99.28	2.24	11.8	26	5.41	0.37	3	1	0
77	1	17.7154	1	0	0	0	0	1	0	0	0	0	1	0	6.4	5.3	0.6	0.2	77	131	6.56					4.4	1.1	3.3	49.5	32.4	17.1	6	12			44	143		3.71	141.3	113.06	1.99	12.3	27.5	2.68	3.7	2	1	0
64	2	26.2222	1	0	0	0	0	0	0	0	0	0	0	0	9.5	6.3	2.3	0.7	126	341	4.29	0.78	3.69	1.64	1.71	11.4	2.3	9.1	67.9	38.5	29.4	20	24	83	43	49	309	117	3.72	144.7	107.3	2.2	11	23.9	3.57	0.21	2	1	0
55	1	24.2709	1	1	0	0	0	0	0	0	0	0	0	0	5	3.4	1.2	0.4	131	143	6.75	0.45	2.83	1.25	1.3	11.1	3.4	7.7	70	44.4	25.6	45	37	94	21	117	353	60	4.41	140.2	103.6	2.4	12.5	24.6	2.28	0.13	2	1	0
75	2	27.7671	1	0	0	0	0	1	0	0	0	0	1	0	4.5	1.7	2.2	0.4	127	252						5.9	1.7	4.2	75	39.9	35.1	19				68	387		3.81	136.54	107.43	2.31	11.7	26.9	3.21	0.45	2	1	0
74	1	21.9204	1	0	0	0	0	1	0	0	0	0	1	0	4.1	2.5	0.8	0.3	130	166	4.21	1.49	4.3	0.96	2.65	8.6	2.4	6.2	71.6	40.6	31	9	17	89	19	100	371	67	3.57	140.4	105.3	2.25	11.8	25.3	3.28		3	0	0
84	1	21.0938	1	0	0	0	0	0	0	1	0	0	0	0	6	4.3	1.1	0.6	89	251	5	1.7	5.63	1.06	3.82	5	1.4	3.6	70.6	44.1	26.5	7	21	68	15	147	584	42	4.63	138.4	100.5	2.43	11.4	26.6	3.21	0.41	3	0	0
68	1	28.2007	1	0	0	0	0	0	0	0	0	0	0	0	6.1	3.8	1.3	0.6	162	212	4.67	1.08	2.59	0.92	1.4	18.5	5.5	13	67.4	41.2	26.2	36	30	92	31	85	372	83	3.91	139.4	106.1	2.27	11.6	25.7	2.86	0.17	2	1	0
71	1	24.2215	1	0	0	0	0	0	0	0	0	0	0	0	5.2	3.3	1.4	0.4	138	184	4.85	1.99	4.86	1.06	2.82	20.2	2.6	17.6	63.2	38	25.2	14	18	65	81	88	456	79	4.19	139.01	109.08	2.17	10.9	25.4	2.16	0.32	2	1	0
60	1	23.597	1	1	0	0	0	1	0	0	0	0	1	0	7.9	4.3	2.7	0.5	118	202	5.18					10.7	4.8	5.9	62.2	42.4	19.8	10	11			60	295		3.73	145.8	107.3	2.15	10.9	27.7	2.29	0.21	2	1	0
67	1	22.3214	0	1	0	0	0	1	0	0	0	0	1	0	4.8	3.1	1.2	0.3	155	137	5.99	0.88	2.75	0.94	1.47	15.3	2.8	12.5	68.4	45.8	22.6	38	28	90	19	73	242	99	4.76	140.5	105.8	2.37	11	26.5	2.22	0.1	3	1	0
78	2	22.2222	1	1	0	0	0	0	0	0	0	0	0	0	4.1	2.2	1.4	0.3	141	115	6.22	1.07	2.45	0.95	1.23	18.1	4.3	13.8	68.4	40	28.4	19	31	74	29	52	376	105	3.98	140.1	101.4	2.45	13.5	26.2	2.38	0.56	2	1	0
84	1	20.2812	0	0	0	0	0	1	0	0	0	0	0	0	6.4	3.2	2.3	0.7	127	153	5.16	0.56	3.43	1.7	1.35	11	3.3	7.7	68	39.9	28.1	16	30	89	40	74	281	93	4.91	141.2	107	2.44	11.7	28	3.03	0.6	3	0	0
72	2	28.3987	1	0	0	0	0	1	0	0	0	0	1	0	3.4	1.7	1.1	0.5	108	105	5.37	1.26	2.66	1.02	1.18	10.4	4	6.4	58.5	37.3	21.2	26	30	53	73	45	279.3	126	3.84	145.3	107.5	2	12.2	24.5	2.41	3.73	3	1	0
73	2	21.9226	0	0	0	0	0	0	0	0	0	0	0	0	8.8	6.9	1.3	0.6	128	153						8.7	2.4	6.3	69.5	41.8	27.7	13	21			57	281		3.67	140.4	105.3	2.33	11.6	24.6	3.03	0.21	3	1	0
68	1	45.5418	1	1	0	0	0	1	0	0	0	0	1	0	4.7	2.9	1.5	0.3	132	132	5.7	4.33	3.23	0.58	1.58	4.5	1.5	3	62.7	39.2	23.5	15	15	64	39	74	302.2	97	3.26	145.8	106	2.08	11	26.1	3.26		3	1	0
68	1	24.7934	1	1	0	0	0	1	0	0	0	0	1	0	4.1	2.4	1.3	0.3	126	161	5.6	1.48	2.6	0.74	1.35	4.9	1.9	3	60.6	37.5	23.1	16	16	57	41	70	284	103	3.24	144.8	104.6	2.07	10.6	27.1	3.15	0.39	3	1	0
73	1	24.841	1	0	0	0	0	1	0	0	0	0	1	0	4.9	3.3	1	0.4	130	163	4.32	0.78	3.84	1.6	1.77	12.9	4.2	8.7	70.1	45	25.1	17	25	66	13	82	319	85	3.84	132.5	97.9	2.36	11.3	27.1	3.41	0.29	2	1	0
78	1	26.7759	1	0	0	0	0	1	0	0	0	0	1	0	5.2	2.8	1.9	0.4	126	184	5.52	1.1	3.46	1.04	2.04	14.7	4.6	10.1	74.2	42.9	31.3	13	20	61	13	69	362	102	3.62	140.9	106.5	2.2	11.4	27.4	2.74	0.48	2	1	0
74	1	21.3382	1	0	0	0	0	1	0	0	0	0	1	0	6.8	4.1	1.9	0.6	114	247	3.93	0.51	2.42	0.78	1.3	18.8	7.7	11.1	59.3	32.1	27.2	31	43	66	20	76	349	92	3.91	141.4	106.1	2.02	12.2	26.9	2.97	0.24	3	1	0
75	2	22.5341	0	0	0	0	0	1	0	0	0	0	1	0	3.9	2.4	1.1	0.3	123	235	4.18	1.1	3.98	1.18	2.43	11.2	2.8	8.4	62.9	37.3	25.6	18	30	72	16	73	306	72	4.15	141.2	102.9	2.16	11.3	26.1	2.86	0.31	3	0	0
49	1	27.6989	0	0	0	0	0	1	0	0	0	0	1	0	5.1	2.6	2	0.4	166	248	6	1.36	3.89	1.01	2.48	16.7	5	11.7	74.9	42.8	32.1	69	31	102	50	64	378	123	4.17	139.5	104.6	2.24	11.1	25	1.86	0.55	3	1	0
69	1	24.5741	1	0	1	0	0	1	0	0	0	0	0	1	7.6	5.2	1.4	0.8	145	210	5.03	0.94	3.38	1.01	2.01	8.4	3.1	5.3	63.2	35.5	27.7	18	19	95	19	93	373.1	74	4.18	140.4	104.7	2.16	11.5	27.9	2.44	0.66	2	1	0
75	2	17.6254	0	0	0	0	0	1	1	0	0	0	1	0	6.4	4.6	1.3	0.4	114	202	5.23	1.05	4.12	1.69	1.98	7.7	2.1	5.6	68.4	39.1	29.3	17	24	82	31	80	400	64	4.83	144.6	107.5	2.18	11.2	25.4	3.35	0.4	3	1	0
79	2	29.6875	1	1	0	1	0	0	0	1	1	0	0	0	4.7	2.1	1.7	0.7	120	146	4.27	0.6	2.1	0.92	0.68	10	4.9	5.1	61.4	29.4	32	8	15	121	15	505	177	8	5.32	139.2	104.9	2.44	12.2	28.6	2.86	3.56	3	0	0
75	2	20.9275	0	0	0	0	0	0	0	0	0	0	0	0	3.5	2.5	0.8	0.2	121	192	6.09	0.66	3.22	2.24	0.47	17.4	5.9	11.5	70.2	41.8	28.4	16	21	97	17	40	210	143	4.21	134.6	99.2	2.22	11.8	28.5	3.9	1.02	2	0	0
59	1	23.6678	0	0	0	0	0	1	0	0	0	0	1	0	4.5	2.4	1.6	0.3	150	94	3.84	0.74	4.28	2.19	1.53	16.1	5.5	10.6	73.1	44.6	28.5	16	34	65	33	106	545	66	4.4	140.4	102.4	2.29	11.3	26.5	2.66	0.27	2	1	0
80	2	31.5625	1	1	0	1	0	0	0	1	1	0	0	0	3.6	2.1	1	0.3	107	51	6.21					13.5	5.6	7.9	57.8	31	26.8	9	26			498	221.1		4.83	129.7	97.5	1.94	13.3	34.4	1.62	2.18	3	1	0
58	2	21.875	1	0	0	0	0	1	0	0	0	0	1	0	4.5	3	1	0.3	117	176	5.76	0.78	4.39	1.27	2.58	9.4	2.9	6.5	71.7	44.8	26.9	19	22	75	13	45	218	132	4.19	140.2	105.2	2.38	11	26.5	3.25	0.17	2	1	0
66	1	23.1363	1	1	0	0	0	1	0	0	0	0	1	0	5.8	3.6	1.6	0.4	155	145	10.37	2.35	3.58	0.76	1.85	19.7	6.3	13.4	75.9	48.6	27.3	37	24	92	48	94	376	74	3.91	136.3	102.4	2.46	10.6	25.1	2.53	0.19	2	1	0
55	1	28.6501	0	0	0	0	0	1	0	0	0	0	1	0	4.2	2.1	1.7	0.3	151	194	5.13	1.45	4.1	1.27	2.21	12.9	2.4	10.5	72.8	45.1	27.7	25	31	59	28	77	361	97	4.29	140.1	105.7	2.37	10.5	25.4	17.5	0.1	2	1	0
76	2	20.8117	1	0	1	0	0	0	0	1	0	0	0	0	3.6	2.7	0.4	0.4	113	217	4.84	0.91	3.09	1.2	1.36	11.3	3.5	7.8	60.7	39	21.7	20	33	65	17	44	136	128	3.91	141.6	108	2.18	11.2	24.7	2.83	0.96	3	1	0
54	1	25.1559	1	0	0	0	0	1	0	0	0	0	1	0	7.8	5.3	1.7	0.5	159	299	5.96	1.43	3.03	1.34	1.24	13.4	3.3	10.1	71.8	44.6	27.2	52	32	63	51	66	210	116	4.13	141.2	103.7	2.35	10.6	25.7	2.1		3	1	0
66	2	25.0361	1	0	1	0	0	0	0	0	0	0	0	0	4.6	2	2.1	0.3	119	211	5.32	1.89	5.23	1.25	3.69	7.7	1.7	6	65.6	40.6	25	20	15	68	21	59	316.5	94	4.38	141.9	105.9	2.17	10.8	27.8	2.85	0.29	3	0	0
63	1	29.0123	1	1	1	0	0	1	1	0	0	0	1	0	8.1	4.8	2.6	0.5	158	205	6.74	1.81	2.96	1.16	1.5	14.4	2.9	11.5	73.2	46.6	26.6	30	21	61	22	108	533	64	3.9	142.5	102.1	2.43	9.9	26.7	3.15	0.25	3	1	0
71	1	19.0264	1	0	1	0	0	0	0	0	0	0	0	0	3.4	2.1	0.9	0.4	128	179	4.8	1.26	7.09	2.28	3.71	11.6	4.6	7	75.4	40.8	34.6	18	29	137	25	66	411	110	3.86	143.5	106.9	2.12	11.3	29.8	4.12	2.52	3	1	0
68	2	19.9555	0	0	0	0	0	1	0	0	0	0	1	0	7.3	4.9	2	0.3	133	205	4.84	1.44	4.45	1.29	2.53	8.3	1.7	6.6	75.9	45.8	30.1	14	23	73	23	54	292	103	3.98	143.1	105.2	2.44	11.2	23.7	2.38	0.3	3	1	0
64	1	24.093	1	1	0	0	0	0	0	0	0	0	0	0	5.3	3.2	1.4	0.5	144	285	5.41	1.67	3.48	1.01	1.92	13.1	3.9	9.2	67.6	38.6	29	41	26	66	15	64	268.6	116	4.11	138.2	101.1	2.16	11.1	26.7	2.27	0.19	2	0	0
77	1	24.4561	1	0	1	0	0	1	1	0	0	0	1	0	3.9	2.1	1.3	0.4	139	228	4.69	2.31	4.35	0.88	2.14	15.7	3.3	12.4	62	41.1	20.9	21	24	84	22	66	184	108	3.83	139	102.4	2.31	11.3	28.4	16.9	0.27	2	1	0
78	2	24.4444	1	0	1	0	0	1	0	1	0	0	1	0	4	3	0.5	0.5	106	264	6.55	0.68	3.14	1.53	1.22	15.5	4.2	11.3	72	46.1	25.9	14	23	65	19	59	224	91	3.75	138.1	101.1	2.36	12.4	25.6	3.35	1.6	3	0	0
63	1	26.5641	1	0	0	0	0	1	0	0	0	1	0	1	7.8	5.3	1.8	0.5	152	174	4.71	2.26	4.14	1.1	2.31	17.5	3.9	13.6	75.6	50.5	25.1	28	29	66	33	101	353	69	4.28	140.2	103.8	2.46	12.4	27.7	2.86	0.49	3	1	0
77	1	23.8123	1	0	1	0	0	0	0	0	0	0	0	0	3	1.7	0.9	0.3	125	173	5.04	1.25	4.22	0.94	2.7	15	3.5	11.5	57.5	40.5	17	14	20	16	11.5	65	218	110	3.61	140.8	104.5	2.26	12	25.9	1.85	0.2	2	1	0
76	2	33.5484	1	1	0	0	0	0	0	1	0	0	0	0	5.4	3.2	1.7	0.4	94	159	8.26	1.31	3.26	0.9	1.93	7.9	2.1	5.8	67.5	38.7	28.8	27	24	92	21	92	427	55	4.33	139	106.3	2.22	11.6	23.5	3.32	1.12	3	1	0
59	2	18.7069	0	0	0	0	0	0	0	0	0	0	0	0	4.6	2.1	2.1	0.3	127	132	4.65	1.1	2.82	0.82	1.59	9.7	4.3	5.4	68.9	45	23.9	70	29	134	158	39	174.3	39	4.43	144.7	106.8	2.28	13.3	40.1	3.39	0.26	2	1	0
61	1	24.0055	1	0	0	0	0	1	0	0	0	0	1	0	5	3.1	1.4	0.4	151	265	5.16	0.71	4.05	1.16	2.57	11.6	3.7	7.9	70.2	43.6	26.6	20	18	71	15	69	226.5	107	3.99	141.1	104.7	2.21	13.7	33.6	3.19	0.13	3	1	0
63	1	25.1851	1	1	1	0	0	1	0	0	0	0	1	0	7.9	4.1	2.4	0.9	159	224	7.03	5.31	3.11	0.57	1.2	9.5	2.4	7.1	70.5	39.3	31.2	49	46	70	68	110	437	62	3.61	135	98.9	2.37	11.9	25.6	3.21	0.26	2	1	0
60	1	22.8625	1	0	0	0	0	1	1	0	0	0	1	0	5.1	2.4	2.1	0.4	103	135	6.9	1.79	2.88	0.93	1.39	17.7	7	10.7	59.2	36.6	22.6	34	37	78	64	85	436.9	85	4.13	141.3	107.7	2.03	13.9	33.7	3.34	0.21	3	1	0
58	2	26.5731	1	0	0	0	0	1	0	0	0	0	1	0	5.2	2.6	1.9	0.6	142	256	5.8	2.25	2.87	0.88	1.29	10.7	3.6	7.1	69.9	41.3	28.6	25	25	146	35	57	236.1	100	4.31	140.1	104.7	2.35	13.5	34.7	3.69	0.48	3	1	0
62	1	16.1415	1	1	0	0	0	1	0	0	0	0	1	0	7.9	5.1	1.6	0.6	130	191	6.59	1.09	1.8	1.01	0.48	11.3	4.2	7.1	69.1	45	24.1	17	25	60	12	88	517.6	81	4.5	144.4	109.4	2.25	13.7	39.8	2.5	0.18	3	1	0
69	1	19.5038	1	0	0	0	0	1	0	0	0	0	1	0	11	9.7	0.9	0.3	126	138						21.3	8.4	12.9	60.7	41.5	19.2	18	19			82	274.2		4.1	140.6	107.4	2.07	12.1	27.7	2.57		3	0	0
89	1	22.0386	1	0	1	0	0	1	0	0	0	0	1	0	7.2	4.8	1.8	0.5	150	283	5.64	1.18	2.43	0.85	1.14	8	2.9	5.1	65.6	40.6	25	26	22	85	12	83	251.5	80	4.45	144.3	107.5	2.14	13	35.3	3.36		3	0	0
58	1	23.9995	1	0	0	0	0	1	0	0	0	0	1	0	4.9	3.5	0.7	0.4	147	166	5.09					31.7	15.1	16.6	57.6	35.9	21.7	577	315			77	196.1		4.41	141.5	109.7	1.94	13	33.3	3.17	0.77	2	1	0
48	1	25.053	1	1	0	0	0	0	0	0	0	0	0	0	6	4.1	1.3	0.4	145	256	9.96	1.22	4.21	1.06	2.71	12.3	3.7	8.6	72	46.5	25.5	16	14	82	32	72	401.4	107	4.62	141.8	102.7	2.5	12.5	28.5	3.09	0.13	2	1	0
72	2	20	1	0	0	0	0	1	0	0	0	0	1	0	5.5	3.7	1.3	0.4	124	171	4.57	0.58	2.81	1.28	1.2	16.3	5.9	10.4	64.1	42	22.1	14	19	52	9	67	296	80	4.07	139.9	104.3	2.19	13	37.4	2.8	0.54	3	1	0
68	1	23.9158	1	1	0	0	0	1	0	0	0	0	1	1	6.4	3.7	2.1	0.4	174	157	7.09	1.03	3.01	1.18	1.39	16.1	5.5	10.6	76	47.3	28.7	35	30	96	21	77	301.7	93	3.92	142.3	104.3	2.28	13.3	33.7	2.69	0.1	3	1	0
64	1	25.3154	1	0	0	0	0	0	0	0	0	0	0	0	5	3.1	1.4	0.5	142	182	4.76	0.88	3.75	0.95	2.43	14.7	2.2	12.5	68.2	44	24.2	28	33	74	30	111	414	61	4.27	138.1	103.3	2.29	11.9	27.9	2.65	0.19	2	1	0
51	1	26.7012	1	0	0	0	0	1	1	0	0	1	1	0	8.6	4.4	3	0.7	126	265	5.62	1.43	3.76	1.06	2.25	12.4	3.3	9.1	73.5	44.5	29	24	25	71	31	60	371.7	131	4.05	142.3	104	2.3	13.4	31.1	3.09	0.3	2	0	0
69	1	27.3438	1	0	0	0	0	0	0	0	0	0	0	0	6.7	4.1	2	0.5	150	157	4.87	1.39	4.46	1.6	2.37	16.8	4.7	12.1	75.4	42.8	32.6	57	43	117	37	79	370.9	90	4.46	140.5	104.1	2.33	11.2	26.9	3.34	0.27	2	1	0
61	2	19.5717	0	0	0	0	0	0	0	0	0	0	0	0	9.9	8.7	0.8	0.4	121	317	9.23	0.68	4.78	1.67	2.75	8.3	2.2	6.1	69.3	45.1	24.2	15	20	89	15	49	210.8	118	4.2	143.4	108.1	2.46	11.8	24.5	3.34	0.38	2	1	0
61	1	25.9095	1	0	0	0	0	1	0	0	0	0	1	0	7.2	4.6	1.9	0.5	147	240	5.16	3.46	4.33	1.01	2.57	15.6	4.1	11.5	72.9	46.6	26.3	27	22	70	44	82	405	88	4.29	139.2	98.2	2.45	11	28	2.99	0.13	2	1	0
70	1	18.3047	1	0	0	1	0	1	0	1	1	0	1	0	3.4	2.5	0.5	0.3	76	84	3.86	0.54	3.21	1.42	1.29	4.1	1.9	2.2	58.1	34.6	23.5	26	20	79	33	634	391.3	8	4.3	142	107.9	1.93	12.6	26.3	2.57	2.03	3	0	0
84	1	23.3067	1	0	0	0	0	1	0	0	0	0	1	0	8	5.7	1.4	0.8	137	258	4.96	2.84	3.64	0.99	1.94	4.1	1.5	2.6	70	43.8	26.2	11	29	126	60	69	335.6	101	4.25	143.2	107.8	2.3	11	28.9	2.79	0.19	3	1	0
71	1	19.187	1	0	0	0	0	1	0	0	0	0	1	0	7.5	5.3	1.3	0.6	129	326	4.16	0.78	3.12	1.11	1.63	9.3	2.9	6.4	74.9	38.2	36.7	25	30	93	29	58	320	106	4.17	142.5	102.4	2.35	12.3	27.7	4.56	0.87	2	1	0
71	1	25	1	0	1	0	0	1	1	1	1	0	1	0	6.1	3.1	2.2	0.6	137	205	5.67	1.18	2.84	1.31	1.11	15	3.1	11.9	77	43.5	33.5	16	25	92	19	92	328	75	4.02	138.4	104.2	2.33	11.9	29.2	3.11	1.49	3	1	0
73	1	19.2336	0	0	0	0	0	0	0	0	1	0	0	0	5.5	3.8	0.9	0.5	117	222	4.59	0.61	2.44	0.92	1.25	7.3	3.3	4	63.4	36	27.4	13	22	71	17	67	419.5	107	4.06	142.1	107	2.04	11.8	28.2	2.65	0.41	3	1	0
75	1	23.4375	1	0	0	0	0	1	0	1	1	0	1	0	4.3	2	1.5	0.2	88	142	4.95	0.65	2.98	1.14	1.48	7.7	2.7	5	67.5	38.9	28.6	9	15	121	30	376	308	15	4.46	139.8	115.6	2.37	13.4	28.5	2.91	5.59	3	0	0
76	2	26.6805	1	1	0	0	0	0	0	0	0	0	0	0	4.1	2.7	1	0.4	127	96	17.89	2.09	4.74	1.09	3.1	21.5	7.8	13.7	74.7	43.5	31.2	29	32	53	33	42	294.5	135	4.2	139.4	100.1	2.29	12	23.7	2.89	0.38	3	1	0
75	1	24.2188	1	0	0	0	0	1	0	1	1	0	1	0	2.9	1.5	0.9	0.2	76	150						6.1	1.9	4.2	51	26.2	24.8	13				272	324		3.86	135.88	106.24	2.06	13.2	32.8	3.51	3.86	3	0	0
73	2	19.2234	0	0	0	0	0	0	0	0	0	0	0	0	5.7	3.5	1.8	0.3	130	237	4.75	1.55	4.7	1.19	3.01	13.2	3.9	9.3	72.3	46	26.3	20	22	62	19	92	413.5	55	4.51	143.7	104.7	2.33	11.9	27.3	3	1.64	2	1	0
52	1	26.2246	0	0	0	0	0	0	0	0	0	0	0	0	5.6	3.9	1.1	0.5	149	179	5.7	1.23	3.82	1.05	2.32	11.8	3.9	7.9	71	44.1	26.9	39	27	94	23	57	313.5	138	3.93	141.4	104.9	2.23	11.1	27.1	17.7	0.18	2	1	0
70	1	24.4646	1	0	0	0	0	1	0	0	0	0	1	0	5.2	3.6	1.2	0.3	129	182	4.85	0.67	3.82	1.78	1.68	9.5	2.9	6.6	68	40.3	27.7	23	24	88	31	81	345.6	87	4	142.2	108	2.15	11.6	29.2	2.73	3.68	2	1	0
67	2	20.0287	0	0	0	0	0	1	0	0	0	0	1	0	9.6	7.6	1.6	0.4	127	168	6.74					11.1	4	7.1	62.2	37.1	25.1	15	18			49	187.6		3.37	141.9	105.5	2.04	11.9	26.4	4.61	1.3	3	1	0
74	2	22.6562	1	1	0	0	0	1	0	0	0	0	1	0	4	1.7	2	0.2	134	197	6.14	1	3.48	1.4	1.67	17.9	5.7	12.2	71.4	45.2	26.2	25	27	63	14	71	347.4	74	4.28	141.3	104.5	2.25	11.2	26.5	2.24	0.25	3	1	0
67	2	21.3675	0	0	0	0	0	1	0	1	1	0	1	0	3.8	2.5	0.8	0.4	102	95	5.12	0.41	2.76	1.25	1.21	13.4	5.6	7.8	66.2	42.6	23.6	69	52	107	93	99	436.8	52	4.57	142.7	106.1	2.4	14.2	29.8	2.86	0.2	3	0	0
79	2	17.5781	1	1	0	0	0	0	0	0	0	0	0	0	4.7	2.9	1	0.3	97	138						41.6	30.4	11.2	59.3	34.3	25	57	43			45	191.8		4.19	138.4	107.4	2.13	12.5	26.9	3.49	0.52	2	1	0
62	2	20.8137	1	0	0	0	0	0	0	0	0	0	0	0	5.6	4	1.3	0.3	132	182	5.09	0.77	4.41	1.48	2.63	23.1	6.1	17	71.6	45.6	26	27	31	93	25	65	276.7	85	3.82	146.7	109.6	2.28	12	26.2	3.08	1.24	2	1	0
77	1	26.1856	1	0	0	0	0	1	0	0	1	0	0	0	9	6.3	1.8	0.5	137	248	5.42					12	7.3	4.7	65.1	37.5	27.6	91	35			66	137.5		3.58	143	111.9	2.04	14.5	29.3	4.79	0.41	3	1	0
76	1	24.6528	1	0	0	0	0	1	0	0	0	0	1	0	5.3	3.6	1.3	0.4	132	204	5.15	1.15	3.36	1.03	1.91	17.6	5.2	12.4	63.8	40.4	23.4	22	22	95	17	87	336.6	79	4.66	142.3	107.3	2.27	13.5	32.6	3.11	0.66	2	0	0
58	2	24.8016	0	0	1	0	0	0	0	1	0	1	0	0	6.1	3.2	2.2	0.5	130	276	4.51	0.9	3.44	1.22	1.7	9.6	2.1	7.5	64.1	33.7	30.4	12	21	108	22	36	410	171	3.67	139.3	107.6	2.22	21.7	31.9	3.08	0.45	3	1	0
56	2	24.13	0	0	0	0	0	0	0	0	0	0	0	0	6.1	2.6	2.4	0.6	138	281	5.02	2.56	4.51	0.9	3.07	10.3	2.4	7.9	82.6	43.9	38.7	30	30	107	74	61	379.5	94	4.5	142.1	103.4	2.39	11.1	27.5	17.5	0.41	2	1	0
68	1	26.0898	1	1	0	0	0	1	0	0	0	0	1	0	5.9	4.2	1	0.6	113	151	7.57	0.95	2.47	0.79	1.39	15.4	5.8	9.6	65	40.4	24.6	15	18	184	18	68	257.4	107	5.18	140.9	107.1	2.04	11.4	28.6	2.7	0.31	3	1	0
48	2	24.5632	0	0	0	0	0	0	0	0	0	0	0	0	5.2	3.2	1.7	0.2	130	194	6.17	2.79	3.1	0.9	1.66	11.2	3.1	8.1	69.5	43.7	25.8	23	23	64	25	54	324.2	111	4.11	142.3	108.9	2.18	11.4	26.8	2.53	0.35	3	1	0
70	2	26.2692	1	0	0	0	0	0	0	0	0	0	0	0	4.5	2.4	1.7	0.3	119	172	4.93	3.1	5.34	1.05	3.15	7.1	2.1	5	66.5	39.3	27.2	15	16	66	24	43	374	134	3.48	142.7	107.1	2.26	12.3	26	2.78	4.77	2	1	0
55	2	27.7008	0	0	0	0	0	0	0	0	0	0	0	0	5.3	2.9	1.6	0.5	129	240	5.29	2.15	3.67	1.12	1.97	6.1	1.6	4.5	65.5	41	24.5	22	24	114	35	52	387	113	4.39	144.1	105.5	2.26	11	28.6	3.25	0.16	2	1	0
77	1	25.0496	1	0	0	0	0	1	0	0	0	0	1	0	5.7	4.1	1.2	0.4	142	294	5.08	1.84	3.97	1.55	1.95	11.5	3.2	8.3	79	46.7	32.3	18	21	95	16	67	197.7	106	4.53	140.8	102.9	2.49	10.7	24.8	2.96		3	1	0
77	1	24.281	1	0	0	0	0	1	0	0	0	0	1	0	5	2.9	1.5	0.4	125	156	4.56	1.06	2.57	0.8	1.44	15.2	5.4	9.8	69.5	43.9	25.6	24	21	105	28	83	386.1	83	4.03	144.4	106.5	2.17	11.8	26.4	3.08	0.41	3	1	0
85	2	26.5021	1	1	0	0	0	1	0	0	0	0	1	0	6	4.2	1.2	0.5	137	213	5.67	2.2	4.37	1.31	2.6	15.8	4.1	11.7	64.8	42.5	22.3	17	18	108	32	78	333.3	65	4.46	146.2	112.4	2.43	11	26.5	4.01	0.1	3	1	0
77	2	22.8928	1	0	0	0	0	1	0	0	0	0	1	0	7.1	4.6	2	0.5	137	280	5.47	3.4	4.95	1.17	3.15	10.9	3	7.9	67.2	42	25.2	31	33	86	25	38	333.7	151	4.04	140.7	102.4	2.25	12.6	35.1	3.83	2.13	3	0	0
64	1	22.2222	0	0	0	0	0	0	0	0	0	0	0	0	7.3	5.7	0.8	0.4	151	252	5.17					9.8	3.2	6.6	68.3	41.9	26.4	27	24			71	325.1		4.16	143.6	109.4	2.12	11.2	30.5	2.85		2	1	0
67	1	25.9516	0	0	0	0	0	0	0	0	0	0	0	0	5.3	3.6	1.2	0.4	153	129	5.86	1.39	3.13	1.36	1.3	43.4	15.4	28	70.9	42.4	28.5	17	17	94	31	125	468.5	53	3.44	140.8	108.7	2.17	12.4	32.2	5.07	0.25	2	1	0
55	1	23.8751	1	0	0	0	0	0	0	0	0	0	0	0	6.2	3	2.6	0.4	143	217	5.75	1.43	2.89	1.14	1.34	11.2	4.1	7.1	68	45.2	22.8	18	16	58	23	83	338.4	89	4.56	140.2	103.2	2.24	10.2	23.6	2.31	0.1	3	1	0
79	2	24.974	1	0	0	0	1	0	0	0	0	0	0	0	5.7	3.4	1.7	0.4	125	171	5.47	1.54	3.12	1.12	1.63	10.7	3.7	7	74.4	43.3	31.1	14	20	68	22	68	345.6	77	4.15	141	103.8	2.37	10.6	22.5	2.38	2.24	3	1	0
69	1	25.8264	1	0	0	0	0	1	0	0	0	0	1	0	3.3	1.9	1	0.3	149	211	5.85	0.61	2.52	1.01	1.25	16.4	6.4	10	64.6	40.9	23.7	21	21	86	30	65	328.8	112	4.21	139.6	105.1	2.1	10.9	28	4.01	0.26	3	1	0
77	1	18.1449	1	0	0	0	0	1	0	0	0	0	1	0	5.7	4	1.2	0.5	99	446	4.81	0.73	3.17	1.2	1.67	4.6	1.5	3.1	68.5	41.3	27.2	13	17	71	5	59	287.9	123	4.72	142.8	106.8	2.28	10.4	25.8	2.97	0.6	3	1	0
69	2	18.3143	1	1	0	1	0	1	1	1	0	0	0	0	3.1	2.2	0.5	0.3	101	69	5.2	0.82	2.92	0.99	1.58	9.1	3.4	5.7	59	35.7	23.3	16	19	112	36	388	184.2	11	4.87	140.3	102.3	2.17	12.4	26.8	2.93	6.29	3	1	1
85	1	24.577	1	0	0	0	0	1	1	0	0	0	1	0	5.1	2.8	1.4	0.6	153	186	5.16	1.11	4.78	1.51	2.76	16.8	4.1	12.7	76	39.1	36.9	63	53	78	43	72	481	96	4.34	139.4	106.1	2.27	12.6	28.2	4.04	1.09	2	1	0
80	1	25.2826	1	1	0	0	0	1	0	0	0	0	1	0	4.7	2	1.9	0.6	128	142	4.96	0.64	2.12	0.83	0.96	10.1	4.3	5.8	65.1	38.6	26.5	43	33	54	16	89	298	76	4.01	144.8	109.6	2.07	12	28.2	2.08	0.42	3	1	0
72	1	27.2173	1	0	0	0	0	1	0	0	0	0	1	0	5.3	3.4	1.6	0.3	126	210	5.45	1.04	3.21	1.01	1.72	14.7	5.9	8.8	67.3	38.2	29.1	23		92	105	102	258.1	66	4.12	140.4	104.7	2.32	13.5	37.9	7.54	0.64	3	1	0
63	1	18.4816	1	0	0	0	0	1	0	0	0	0	0	0	4	2.7	1	0.3	131	112	7.47	0.66	2.33	1.04	1.01	10.8	4	6.8	69.3	42.8	26.5	21	24	62	12	56	285	136	4.61	139.8	103.5	2.28	13	26.5	2.49	1.74	2	1	0
64	1	19.047	1	0	0	0	0	1	0	0	0	0	0	0	4.4	3	1.1	0.2	146	113	5.28	0.66	2.76	1.26	1.13	12.2	4.8	7.4	72.7	45.2	27.5	18	26	74	12	75	331.9	97	4.37	139.3	100.9	2.41	12.7	27.9	2.41	0.76	2	1	0
77	1	21.8549	0	0	0	0	0	0	0	0	0	0	0	0	6.2	4.2	1.4	0.4	130	136	5.46	0.85	3.33	1.1	1.98	14.2	5.3	8.9	63.5	39.9	23.6	14	23	58	12	84	221.3	82	3.72	145.6	109.9	2.09	11	25.4	2.28	0.34	3	1	0
66	1	23.9	1	0	0	0	0	1	0	0	0	0	1	0	6.8	3.6	2.2	0.7	142	256	5.45	2.38	5.23	0.93	3.79	8.9	2.7	6.2	59.4	35.3	24.1	22	19	69	52	73	479.8	99	4.03	142.8	106.4	2.17	11.1	26.3	6.79	0.33	2	1	0
83	1	25.2826	0	0	0	0	1	1	0	0	0	0	1	0	5.9	3.6	1.5	0.8	135	135	4.89	1.45	2.93	0.82	1.66	23.8	8.9	14.9	59.3	33.2	26.1	24	29	66	26	66	391	106	3.57	141.5	106.1	2.2	13	28.5	4.01	0.95	3	1	0
57	2	19.5825	1	0	0	0	0	0	0	0	0	0	0	0	7.7	5.2	1.6	0.6	117	193	3.34	0.47	2.99	1.27	1.39	13.1	4.9	8.2	63.2	37.1	26.1	124	40	181	104	62	282.1	91	3.74	144.5	107.3	2.15	11.2	25.3	2.22	1.05	3	1	0
79	1	22.4913	1	0	0	0	0	0	0	0	0	0	0	0	6.4	4.7	1.3	0.3	151	185	6.13	1.6	3.2	0.94	1.84	15.9	5.5	10.4	71.5	45.7	25.8	17	20	81	19	54	280.8	135	4.12	143.5	105	2.36	12.3	27.7	3.59	0.13	2	1	0
78	1	24.6097	0	0	0	0	0	1	0	0	0	0	1	0	6.8	5.6	0.8	0.4	132	101	4.62					58.6	13	45.6	58.8	39.2	19.6	15	20			64	264.3		3.69	138.9	105.4	2.2	11.2	24.2	2.17	0.21	3	1	0
74	2	22.6562	1	1	0	0	0	1	0	0	0	0	1	0	4	1.7	2	0.2	134	197	6.14	1	3.48	1.4	1.67	17.9	5.7	12.2	71.4	45.2	26.2	25	27	63	14	71	347.4	74	4.28	141.3	104.5	2.25	11.2	26.5	2.24	0.25	3	1	0
70	1	27.8293	1	0	0	0	0	1	0	0	0	0	1	0	6	3.4	2.1	0.4	135	193	4.3	0.99	2.75	0.97	1.51	7.7	2	5.7	73.3	41.3	32	15	23	83	16	95	433	72	4.56	143	106.5	2.3	12.4	25.9	2.42	1.3	2	1	0
57	2	24.7567	1	0	0	0	0	0	0	0	0	0	0	0	5.6	3.7	1.5	0.3	137	244	5.45	0.45	3.61	1.46	1.9	13.5	4.7	8.8	73.3	45.5	27.8	18	22	72	12	53	328.2	110	3.55	143.3	103.9	2.26	10.8	27.9	3.25	0.13	2	1	0
59	2	23.6102	1	0	0	0	0	1	0	0	0	0	0	0	4.5	2.3	1.7	0.4	120	162	4.54	0.36	3.15	1.34	1.47	11.9	4	7.9	65.8	40.2	25.6	17	20	102	9	44	240.2	135	3.98	144.8	108.6	2.11	11.6	30.2	3.75	0.28	2	1	0
33	1	22.2222	0	0	0	0	0	0	0	0	0	0	0	0	6.4	3.4	2.3	0.4	156	201	5.05	1.63	4.74	0.96	3.45	8	2.6	5.4	68.8	43.8	25	100	35	85	42	72	394	116	4.46	140.8	103.8	2.26	10	29.7	3.02	0.7	2	1	0
68	2	24.0346	0	0	0	0	0	1	0	0	0	0	1	0	4.5	2.1	1.6	0.3	134	206	4.88	1.29	3.78	1.42	1.99	16.9	5	11.9	69.2	44.1	25.1	21	21	133	35	49	225.9	116	4.11	142	104.8	2.27	11	26.6	2.97	0.17	2	0	0
58	1	30.1931	1	0	0	0	0	1	1	0	0	0	1	0	9.6	6	2.2	0.8	137	282	4.94	1.44	3.79	1.14	2.14	8.4	2.6	5.8	75.8	42.9	32.9	15	18	78	31	101	335	70	4.22	139	105.9	2.31	11.4	27.4	4.67	0.58	3	1	0
62	1	19.5717	1	1	1	0	0	1	0	0	0	0	1	0	4.6	2.4	1.7	0.5	167	119	6.97	3.29	3.95	0.8	2.47	12.7	3.6	9.1	73.9	44.4	29.5	17	22	61	19	66	408.6	113	4.05	139.2	104.1	2.28	13.4	36.5	2.54	0.51	2	1	0
74	1	21.83	0	0	0	0	0	1	0	1	1	0	0	0	6.6	5.1	1	0.4	139	174	5.09	0.61	2.77	0.89	1.47	13	5.3	7.7	73.4	39.2	34.2	13	19	89	31	75	209.4	94	4.27	141.2	106.1	2.14	12.5	32.3	5.93	0.37	3	1	0
71	1	22.8028	0	0	1	0	0	1	0	0	0	0	1	0	5.1	2.8	1.5	0.3	144	96	4.3	1.06	1.99	0.67	0.91	16.6	7.3	9.3	61.8	39.2	22.6	22	26	80	64	67	342.5	108	3.74	145.2	105.9	2.13	12.2	29.6	2.87	2.06	3	1	0
74	1	22.2137	0	0	0	0	0	1	0	0	0	1	1	0	7.2	5.6	0.9	0.5	105	337	6.53					13.8	5.9	7.9	59.7	33.6	26.1	17	15			62	219.8		4.28	137.4	102.8	2.06	12.5	28.5	2.95	4.59	3	1	0
52	1	26.4793	1	0	0	0	0	1	0	0	0	0	1	0	6.3	3.3	2.1	0.4	148	347	5.17	2.53	4.79	1.18	3.12	9.6	2.4	7.2	76.3	46	30.3	63	34	89	54	71	405	107	4.25	140.3	102.1	2.38	11.3	22.8	3.05	0.34	2	1	0
52	1	26.4793	1	0	0	0	0	1	0	0	0	0	1	0	8.9	4.7	3.1	0.6	147	351	5.19	1.29	3.71	1.02	2.24	8.7	2.9	5.8	71.1	42.6	28.5	51	23	94	49	78	490	96	4.3	139.1	104.8	2.3	11.8	23.8	4	0.22	2	1	0
65	1	21.1073	0	1	0	0	0	0	0	0	0	0	0	0	6.9	3.8	2	0.6	153	242	5.47	1.31	5.22	1.22	3.7	8.6	2.2	6.4	74	46.7	27.3	34	20	82	18	63	319.6	118	4.26	141	106.5	2.22	10.8	27.3	2.34	0.26	2	1	0
74	1	17.313	1	0	0	0	1	1	0	0	0	0	1	0	6.7	3.9	2.1	0.6	139	213	9.49	2.9	2.82	1	1.11	10.7	3.8	6.9	63.8	40.6	23.2	22	32	114	127	76	411.1	92	3.45	142	106.3	2.09	11.1	26.8	2.21	0.21	3	1	0
68	1	23.5813	1	0	1	0	0	1	0	0	1	0	1	1	5.6	4	1	0.4	157	118						9.4	3.2	6.2	64.3	39.4	24.9	31				77	348.1		3.41	142.9	106.2	2.03	11	29.4	2.66	1.77	3	1	0
70	1	26.8923	1	0	0	0	0	0	0	0	0	0	0	0	7.2	5	1.4	0.6	135	194	4.88	1.57	2.59	1.04	1.18	8.9	3.4	5.5	69.7	42.2	27.5	20	15	76	24	104	368.4	65	4.45	138.8	105.7	2.27	11.6	26.5	2.46	0.13	3	1	0
70	1	17.2364	0	0	0	0	1	1	0	0	0	0	1	0	5	3.7	0.8	0.5	121	237	5.13	0.49	2.68	1.08	1.11	7.5	3.1	4.4	67.1	37.8	29.3	27	35	89	46	74	187	96	4.45	138.8	101.3	2.2	12.9	29.9	6.79	0.73	3	1	0
70	1	25.1024	0	0	0	0	0	1	0	0	0	0	1	0	4.3	2.9	1	0.3	136	176	5.43	0.73	2.93	1.13	1.37	12	4.3	7.7	72.4	45.4	27	31	33	65	14	73	353	98	4.11	141.7	106.5	2.27	11.3	27.9	3.03	0.47	2	0	0
69	2	26.6667	0	0	0	0	0	1	0	0	0	0	1	0	3	1.1	1.6	0.3	119	215	4.7	0.53	2.97	1.25	1.43	10.1	3.5	6.6	62.4	37.1	25.3	15	21	106	10	55	287.7	101	3.98	142.1	107.7	2.02	11.6	29.7	2.14	0.1	3	1	0
83	1	25.5102	1	1	1	0	0	1	0	0	0	0	0	0	4	2.4	1.1	0.4	110	236	3.29	0.75	3.26	0.8	2.06	6.3	3.1	3.2	61	33.4	27.6	14	17	64	25	95	259.3	70	3.71	141.3	105.5	2.09	11.9	27.7	6.79	0.64	3	1	0
65	2	26.3465	1	0	0	0	0	1	0	0	0	0	1	0	4.7	2.4	1.8	0.3	120	261	7.14	3.32	6.33	1.25	4.6	9.1	1.9	7.2	76.5	44.9	31.6	12	19	53	44	70	374.3	77	4.37	142.5	106	2.3	11	24.8	3.28	0.4	3	1	0
61	2	32.0461	1	1	0	0	0	0	0	0	0	0	0	0	6.3	3.4	2.5	0.4	153	220	9.25	0.92	4.13	1.61	2.15	11.3	3.8	7.5	76.1	46.4	29.7	20	21	102	16	60	353.2	94	4.53	140	107.5	2.3	10.5	27.9	2.48	0.34	2	1	0
71	1	25.711	0	0	0	0	0	1	0	0	0	0	1	0	5.2	4.3	0.8	0.1	81	291	6.17					22.4	6.7	15.7	62.9	37.7	25.2	8	7	64	26	68	263.9	85	4.51	142	108.3	2.13	13.3	32.1	4.65	5.63	3	1	0
61	1	24.224	0	0	0	0	0	0	0	0	0	0	0	0	6.5	3.4	2.3	0.5	135	264	5.55	5.08	5.12	0.93	2.76	8.7	1.7	7	73.6	45	28.6	21	21	75	29	69	458.5	107	3.98	139.9	104.2	2.27	10.8	29.7	3.67	0.32	2	1	0
79	1	22.1003	0	0	0	0	0	0	0	0	0	0	0	0	7.1	3.9	2.7	0.5	150	230	6.4	0.63	3.94	1.37	2.27	13.9	4	9.9	69.1	42.3	26.8	18	20	75	18	76	342.3	91	4.07	142	104.9	2.22	11.5	26.6	2.98	0.63	3	1	0
67	1	19.7599	0	1	0	0	0	1	0	0	0	0	1	0	9.1	5.8	2.8	0.5	110	242	5.32	0.73	4.79	1.19	3.23	8.3	2.7	5.6	74.9	40.7	34.2	20	23	80	16	35	242.6	231	4.5	140.4	104.5	2.27	12.1	31.9	6.15	0.78	2	0	0
72	1	21.0389	1	0	0	0	0	1	1	0	0	0	1	0	6.1	4.2	1	0.7	103	222	4.97	1.17	2.73	1.19	1.1	6.2	2	4.2	65.3	39.8	25.5	17	18	157	95	69	273.7	104	4.65	141.1	105.1	2.26	12.2	26.2	4.43	0.24	2	1	0
67	2	28.2407	1	1	0	0	0	1	1	1	1	0	1	0	4	2.8	0.9	0.2	120	166						5.5	1.7	3.8	64.6	39.9	24.7	33	36			78	362.1		3.57	144.1	105.5	2.13	10.3	24.8	3.21		3	1	0
74	1	20.753	1	0	0	0	0	1	0	1	0	0	1	0	3.7	2.6	0.6	0.3	117	143	6.15					18.7	7	11.7	61.5	36.2	25.3	5	15			79	382.4		4.06	139.2	100.9	2.58	12.4	28.1	2.96	2.25	2	1	0
69	1	22.4913	1	1	0	0	0	1	0	0	0	0	1	0	6.8	6	0.6	0.2	124	185						36.3	18.4	17.9	60	37	23	49	35			77	288		4.33	138.1	99.3	2	13.1	27.3	3.6	7.1	3	1	0
60	2	23.0112	1	0	0	0	0	0	0	0	0	0	0	0	4.8	2.3	1.8	0.5	126	219	5.3	0.64	2.67	1.29	1.08	10.5	3.5	7	74.5	43.2	31.3	24	28	73	16	46	200	128	4.23	139.7	104.2	2.3	12.5	32.9	3.61	0.13	2	1	0
79	1	25.9766	1	1	0	0	0	1	0	1	1	0	1	0	6.4	4.7	1	0.3	101	199						6.1	2.1	4	84.5	43.8	40.7	51	55			122	184.4		4.51	144.1	101.7	2.34	12.6	27.5	6.68		3	1	0
74	1	23.4509	1	1	0	0	0	1	0	0	0	0	1	0	4.6	2.5	1.6	0.5	139	192	5.73	1.08	2.95	1.11	1.51	6.9	2.9	4	72.2	44.1	28.1	17	18	72	32	78	376.1	90	4.26	141.3	107.7	2.18	10.3	27.3	2.13	0.34	2	1	0
83	2	23.1166	1	1	0	0	0	1	0	0	0	0	1	0	5.9	4.5	0.9	0.4	129	153	5.84	0.85	2.94	1.06	1.48	10.9	3.8	7.1	55.3	33.5	21.8	9	17	96	11	60	287.3	88	3.68	147.5	114.2	1.98	12.9	26.4	2.76	0.76	3	1	0
79	1	20.7976	1	0	0	0	0	1	0	0	1	0	1	0	6	3.7	1.5	0.4	131	148	5.84					19.4	7	12.4	58.9	37.3	21.6	30				81	357		4.47	141.8	103.8	2.14	11.9	28.8	2.3		3	1	0
41	1	27.3797	1	0	1	0	0	1	1	0	0	0	1	0	4.2	1.7	1.9	0.5	142	139	3.84	1.06	2.44	0.61	1.42	14.5	6.1	8.4	63.2	38.3	24.9	61	35	101	47	98	322	78	2.83	143.4	106.3	2.28	11.4	26.7	1.22	0.62	3	1	0
89	2	21.1457	0	0	0	0	0	1	0	0	0	0	1	0	5.2	3.2	1.4	0.4	101	119	5.37	1.64	3.38	0.95	1.91	8.8	2.9	5.9	59.4	34.4	25	18	22	94	23	54	229	98	3.22	140.9	108.8	2.1	11.7	28.4	3.92	0.79	3	1	0
72	1	20.3074	0	0	0	0	0	1	0	0	0	0	1	0	3.7	2.4	0.7	0.3	136	231	5.4					12	3.6	8.4	57.7	35.1	22.6	10	24			69	201.5		3.61	139.8	104.3	2.22	12.1	29.7	4.49	0.55	3	1	0
70	2	25	1	1	0	0	0	1	0	0	0	0	1	0	6.6	4.1	1.7	0.6	136	244	8.78	0.99	2.79	0.95	1.56	7.9	3	4.9	72.1	39.7	32.4	31	24	70	25	52	184	107	4.27	140.6	106.8	2.25	11.5	25.2	2.86	0.42	2	0	0
72	1	35.4925	1	1	0	0	0	1	0	0	0	0	1	0	7.9	5.7	1.3	0.7	124	296						5.6	1.4	4.2	71.1	35.4	35.7	11	16			97	453		3.62	137.02	101.97	2.14	12.3	35.2	5.83	1.64	2	1	0
78	2	17.878	1	1	0	0	0	1	0	0	0	0	1	0	5.5	4.2	1	0.3	107	246	7.68	1.19	4.06	1.14	2.37	6.5	1.9	4.6	77.1	43.6	33.5	8	25	54	32	53	238	103	3.97	141.9	106.1	2.38	12.3	25.7	3.35	1.85	3	1	0
74	1	25.9332	1	0	0	0	0	0	0	0	1	0	0	0	6.9	4	2	0.7	142	207						7.8	2.5	5.3	67.8	43.6	24.2	15	19			84	232.1		3.6	137.5	103.3	2.05	15.4	36.5	1.93	0.35	3	1	0
66	1	23.03	1	0	0	0	0	1	0	0	1	0	1	0	4.9	3.2	1.2	0.5	132	237	5.72	0.73	3.15	1.05	1.71	11.3	3.8	7.5	68.6	42.2	26.4	26	25	86	19	57	210.7	132	3.44	140.4	105.2	2.19	11.7	26.3	3.03	0.35	3	0	0
59	2	26.8386	0	0	0	0	0	0	0	0	0	0	0	0	4.5	2	2	0.4	123	204	5.12	0.82	4.03	1.7	2.11	7.6	2.2	5.4	67	43.8	23.2	35	26	62	31	46	176.9	128	4.29	144.7	109.5	2.14	10.9	26.4	3.03	0.25	2	1	0
72	1	24.5089	1	1	0	0	0	1	0	0	0	0	1	0	10.4	7.2	2.3	0.7	143	297	10.18	1.11	4.46	1.31	2.69	10.1	2.7	7.4	76.8	41.6	35.2	27	24	67	19	75	302.5	94	5.27	141.6	104.7	2.38	11.5	26.4	3.61	0.28	3	1	0
77	1	24.8889	1	0	0	0	0	1	0	0	0	0	1	0	7.3	5	1.2	0.6	160	121	4.71	2.66	3.44	0.8	1.89	15.5	4.3	11.2	77.4	45.7	31.7	35	33	62	30	112	536	59	4.13	138	99.9	2.42	11.2	27.9	2.77	0.51	3	1	0
48	1	25.3086	1	0	0	0	0	1	0	0	0	0	1	0	5.8	3.4	2.1	0.2	131	236	5.99					14	4.2	9.8	77.6	45.9	31.7	27				60	236.1		3.43	141	101.8	2.35	11.9	27.3	2.74	0.08	3	1	0
75	1	31.1964	1	1	0	0	0	0	0	0	0	0	0	0	4	2.7	0.8	0.4	134	113	7.59	1.34	2.29	0.86	1	6.3	2.7	3.6	68.8	41.5	27.3	44	52	72	57	69.7	403.7	102	4.34	143.6	107	2.22	11.9	28.6	2.74	0.31	2	1	0
68	2	26.2227	1	0	0	0	0	1	0	0	0	0	1	0	8.1	5.3	2.1	0.6	117	272	6.03	1.92	5.76	1.69	3.23	7.3	1.2	6.1	71.3	42.5	28.8	23	29	81	20	55	283	101	3.97	140.4	103.3	2.36	11.2	25.2	2.98	1.14	3	1	0
76	2	24.6082	1	1	0	0	0	0	0	0	0	0	0	0	5.5	3.1	1.8	0.5	119	203	4.47	1.12	3.76	0.94	2.47	12.7	3.7	9	68.8	39.8	29	6	14	50	12	89.1	482.4	57	4.28	143.1	106.6	2.36	12.2	24.5	2.49	0.55	3	1	0
72	1	24.0234	1	0	0	0	0	0	0	0	0	0	0	0	6.4	3.1	2.2	0.7	144	237	4.79	1.33	4.9	1.21	3.31	11.9	2.8	9.1	68.1	40.7	27.4	15	19	68	27	75	539.2	94	4.82	141.9	103	2.34	11.2	27	17.7	2.45	2	1	0
71	1	26.7171	0	0	0	0	0	0	0	0	0	0	0	0	5.2	3.3	1	0.4	132	148	5.08	0.81	2.41	0.94	1.13	13	4.9	8.1	61.7	36.3	25.4	25	19	44	18	84	379	83	4.48	141.5	106.4	2.07	11.6	26.5	2.1	0.73	2	1	0
66	1	23.266	0	0	0	0	0	1	0	0	0	0	1	0	5.9	3.9	1.4	0.5	142	219	5.15	1.08	5.69	1.07	3.77	8.7	1.9	6.8	64.1	38.3	25.8	12	14	94	28	77	307	93	3.43	142.5	104.7	2.34	11.4	26.9	3.82		3	1	0
68	1	21.2306	0	0	0	0	0	0	0	0	0	0	0	0	4.2	2.4	1.3	0.3	136	215	5	1.05	4.36	1.15	2.91	13.1	3.3	9.8	70	41.9	28.1	29	31	111	19	52	246	146	3.9	143.4	106.7	2.26	11.6	28.2	17.9	0.23	3	1	0
49	1	31.2563	0	0	0	0	0	1	1	0	0	0	1	0	5.2	2.6	2.1	0.3	160	230	5.46	2.09	2.74	0.73	1.41	8.6	2.9	5.7	70	43.3	26.7	32	30	63	19	80	349.3	95	4.17	143.7	108.9	2.37	11.2	26.6	2.48	0.1	3	1	0
87	1	22.0622	0	0	0	0	0	1	1	1	0	0	1	0	5.7	4.8	0.5	0.3	146	139	7.42	1.18	3.87	1.16	2.22	14.3	5.4	8.9	67.4	43	24.4	15	19	80	12	132	530	47	4.79	145.6	109.3	2.25	11.9	26.6	2.25	0.95	3	1	0
73	1	23.03	1	1	0	0	0	1	0	0	0	0	1	0	10.6	9	0.8	0.7	138	149	3.85					17	6	11	61.5	38.2	23.3	26	31			65	241		3.7	142.3	103.3	2.06	11.1	27.9	2.93	0.32	3	1	0
70	1	25.4779	1	1	0	0	0	1	0	0	0	0	1	0	8.7	7.9	0.4	0.4	119	228						277.7	217.9	59.8	52.3	28.1	24.2	65	63			46	137		3.2	122	89.1	1.96	11.2	26.6	6.64	2.16	4	1	0
61	2	17.128	1	1	0	0	0	1	0	0	0	0	1	0	5.2	2.2	2.5	0.4	120	189	6.65	1.2	4.52	1.16	2.98	11.4	3.2	8.2	73.9	44	29.9	25	21	56	11	41	191	145	3.73	140.7	104.3	2.31	11.8	24.5	2.57	0.36	2	1	0
84	1	23.3091	1	0	0	0	0	1	1	0	0	0	1	0	4.9	2.9	1.4	0.4	108	200	4.98	0.78	2.77	0.8	1.52	16.8	6.4	10.4	68.5	38.4	30.1	19		87	19	72	439	96	4.16	140.8	108.2	2.14	12.1	27.3	3.46	2.07	3	0	0
76	2	25.8065	1	0	0	0	0	0	0	0	0	0	0	0	8.2	5.9	1.8	0.5	117	290	6.99	1.63	3.12	1.12	1.52	5.4	1.9	3.5	73.4	42.5	30.9	15	17	151	16	91	391	55	4.55	142.5	106.5	2.31	11.2	22.6	2.91	0.29	2	1	0
71	2	24.275	1	1	0	0	0	0	0	0	0	0	0	0	5.3	3.5	1.4	0.3	113	187	9.37	2.46	3.76	1.2	1.99	10.4	3.1	7.3	64.3	40.6	23.7	16	21	69	15	65	461	83	4.16	139.6	105.6	2.15	11.5	26.8	2.57	0.37	3	1	0
68	1	24.11	1	0	0	0	0	1	0	0	1	0	1	0	6.2	3.9	1.4	0.5	149	182	7.72	3.84	4.04	0.87	2.34	9.8	2.6	7.2	67.8	43.8	24	21	20	63	12	83	452	85	4.42	139.8	102.1	2.33	10.8	29.1	2.62	0.55	3	1	0
79	1	26.3101	0	0	0	0	0	1	0	0	0	0	1	0	4.6	2.4	1.5	0.4	146	128	5.33	1.27	3.1	1.07	1.56	19.2	6	13.2	64.2	41.7	22.5	22	22	60	16	72	372	97	3.69	142.9	107.4	2.08	12.1	28.1	1.85	0.34	2	0	0
58	1	24.7934	1	0	0	0	0	0	0	1	0	0	0	0	6.1	3.6	1.9	0.5	146	264	4.28	1.24	3.77	1.18	2.19	11.4	3	8.4	70.4	42.6	27.8	24	21	51	22	78	317	94	4.3	140	106	2.22	10.8	27.8	2.57	0.2	3	1	0
71	2	31.5505	1	0	0	0	0	1	0	0	0	0	1	0	6.2	4.2	1.6	0.3	158	238	7.53	2.3	3.73	1.17	2.03	18.6	4.7	13.9	73.9	46.5	27.4	24	22	100	23	65	345.5	83	4.49	144.1	106.1	2.36	11.3	26.9	3.32	0.67	3	1	0
54	1	29.0688	1	0	0	0	0	1	0	0	0	0	1	0	7.7	4	2.9	0.5	174	254	5.96	1.68	3.2	0.9	1.79	25.1	6.6	18.5	71.4	45.5	25.9	22	20	101	171	89	233.9	82	4.54	143.2	107.1	2.32	12.1	28.1	2.88	0.1	2	0	0
72	2	24.6548	1	1	0	0	0	0	0	0	0	0	0	0	7.9	5.6	1.4	0.6	138	226	7.2	1.55	3.26	1.26	1.48	15.4	4.5	10.9	63.4	38.7	24.7	20	18	55	17	68	274.4	78	3.86	143.2	107.1	2.16	11.5	26.5	4.32	1.85	3	1	0
69	1	26.6299	1	0	0	0	0	1	0	0	0	0	1	0	5.4	3	1.5	0.7	115	163	6.25	2.76	3.9	0.98	2.14	15.4	4.5	10.9	67.3	37.9	29.4	35	33	82	25	77	366.2	92	4.51	142.8	106.8	2.18	11.7	23.9	19.7	0.89	3	1	0
79	2	25.711	1	0	0	0	0	1	0	0	0	0	1	0	2.7	1.9	0.5	0.2	129	69	8.31	1.14	3.23	1.46	1.41	18.6	7.2	11.4	67.8	39.5	28.3	14	24	76	37	115	265.9	42	3.75	139.6	104.7	2.18	12.8	28.3	2.41	0.41	3	1	0
64	1	20.5761	0	0	0	0	0	1	0	0	0	0	1	0	4.9	3.1	1.4	0.3	143	145	5.01	1.1	2.4	1.04	0.96	10.7	4.5	6.2	60.3	41.9	18.4	23	22	58	14	83	377.2	86	5.04	145	110	2.22	11.5	28.1	1.55	0.16	3	1	0
69	2	26.9531	1	1	0	0	0	1	0	0	0	0	1	0	2.8	1.7	1	0.2	120	105	5.79	1.09	2.74	1.03	1.19	10.3	4.1	6.2	69	43.4	25.6	27	27	49	15	66	253.6	82	3.7	148.9	108.8	2.11	14.3	27.6	2.91	0.3	3	1	0
63	1	22.8374	1	0	0	0	0	1	0	0	0	0	1	0	7.6	5.7	1.2	0.5	150	187	5.27	3.71	4.09	1.08	2.02	10.8	2.9	7.9	69.6	44.6	25	29	24	81	39	88	484.9	81	4.77	142.1	105.8	2.33	10.3	24.3	2.46	0.39	2	1	0
77	1	23.3067	1	0	0	0	0	1	0	0	1	0	1	0	7.1	4.3	2	0.6	129	169	6	0.95	4.88	1.41	3.03	11.7	3.9	7.8	70.9	43.8	27.1	9	14	73	13	85	322	81	3.79	141.8	107.8	2.24	11.8	30.8	2.83	0.52	3	1	0
74	1	20.2388	1	1	0	0	0	1	0	0	1	1	1	0	6.9	5.4	0.8	0.4	127	182						6.7	2.8	3.9	58.7	35.2	23.5	13	22			63	318.1		3.99	141.4	108	1.98	14.9	32.5	3.64	0.58	2	1	0
53	1	26.7374	0	0	0	0	0	1	1	0	0	0	1	0	8.9	5.6	2.6	0.6	159	217	6.28	1.83	3.17	1.09	1.62	13.3	3.1	10.2	64	43.3	20.7	22	27	60	20	77	295	97	4.59	140.2	106.5	2.21	11.5	26.3	2.38	0.21	3	1	0
57	1	27.5482	1	0	0	0	0	1	0	0	0	0	1	0	8.1	5.3	2.1	0.6	116	306	5.2					11.1	3.8	7.3	60.6	32.3	28.3	25	25			68	333.7		3.46	142.1	109.4	1.99	11.3	26.7	2.57	0.13	2	1	0
71	1	23.815	1	0	0	0	0	1	0	1	1	0	1	0	3.5	1.9	1	0.6	97	58	4.82	0.88	2.94	0.95	1.29	53.3	25.2	28.1	56.4	25.5	30.9	15	48	140	82	91	367	76	3.88	136.2	105.8	1.74	13.3	30.8	1.15	9.39	4	0	0
52	1	28.7197	1	0	0	0	0	1	0	0	0	0	1	0	11.2	8.6	1	1.6	138	183	5.48	2.38	5.84	0.73	4.35	4.3	1.5	2.8	73.2	39.7	33.5	99	34	148	201	76	277.3	99	4.65	142.4	105.4	2.3	12.2	30.7	7.36	1.96	3	1	0
67	1	27.7551	1	0	0	0	0	1	0	0	0	0	1	0	5.6	2.6	2.2	0.5	144	166	5.27	1.07	4.37	1.07	3.01	30.2	8.8	21.4	68.9	43.5	25.4	31	31	52	41	64	391.4	115	3.74	143.3	108.4	2.06	11.3	26.8	2.53	0.63	3	1	0
68	1	21.6128	0	0	0	0	0	1	0	0	1	1	1	1	8.6	6.7	0.9	0.9	113	136	7.14	0.68	4.16	1.05	2.74	16.3	4.9	11.4	72.2	43.1	29.1	13	16	102	51	61	290.1	121	4.17	140.2	105.3	2.28	13.1	29.3	6.34		3	1	0
66	1	20.8307	1	0	0	0	0	1	0	0	0	0	1	0	6	2.8	2.6	0.5	114	257						13.9	3.6	10.3	66.3	38.6	27.7	13	24	105	20	114	435	59					11.4	25.5	2.38	0.4	3	1	0
55	2	39.8761	1	1	0	0	0	1	1	0	0	0	1	0	6.1	4.1	1.4	0.3	117	319	5.77	1	2.8	0.74	1.57	11.3	5	6.3	75.1	41.1	34	20	21	113	38	56	444.9	104	3.72	143.3	105.7	2.19	12.6	26.5	6.34	0.62	3	1	0
47	1	28.959	0	0	0	0	0	0	0	0	0	0	0	0	4.1	1.7	2	0.3	143	307	5.12	1	5	1.25	3.52	12.1	3	9.1	71.9	44	27.9	17	21	91	35	85	448	89	4.54	138.9	107.1	2.25	10.6	30.6	2.19	0.1	3	1	0
65	1	22.4996	1	0	0	0	0	1	0	0	0	0	1	0	5.9	4.2	1	0.5	128	234	5.19	0.59	2.94	1.12	1.52	11.8	3	8.8	69.7	41.9	27.8	20	26	74	16	69	215	106	4.14	139.5	106.4	2.3	11.6	26.7	2.66	0.22	3	1	0
71	2	27.2392	1	1	0	0	0	1	0	0	0	0	1	0	6.1	3.8	1.9	0.3	119	102	6.16	1.36	4.14	1.15	2.5	13.6	4.2	9.4	70.3	42.3	28	44	53	88	86	54	305.3	103	3.53	144.6	107.9	2.17	13.4	27.9	2.39	0.13	3	1	0
68	1	26.6097	1	0	0	0	0	1	1	1	0	0	1	0	7.3	6	0.7	0.5	119	100	4.47					12.5	6.2	6.3	55.5	30.5	25	46	47			73	341		3.36	141.4	107.8	2.23	11.9	24.2	2.1	1.28	3	1	0
64	1	22.5827	1	1	1	0	0	1	1	0	0	0	1	0	6.6	4.6	1.3	0.6	166	159						9.4	3.8	5.6	80.7	45.4	35.3	19	30			72	441		4.05	136.5	97.1	2.39	10.6	28	2.23	0.22	3	1	0
61	1	16.5983	1	0	1	0	0	1	1	1	0	0	1	0	19	15.2	2.3	1.3	113	677	4.03	1.18	5.69	1.94	2.9	9	1.9	7.1	69.1	37.1	32	28	23	143	67	63	439	119	4.98	135.6	98.4	2.36	10.7	24.6	4.57	4.17	3	1	0
77	1	24.5572	1	0	0	0	0	1	1	0	0	0	1	0	5.1	2.6	1.3	0.4	133	113	4.99	0.8	2.36	0.75	1.26	8.8	4.3	4.5	64.7	36.4	28.3	20	21	105	51	88	307.6	77	3.28	142.2	106.2	2.08	12.1	27.2	2.22	0.7	3	1	0
74	2	24.7768	1	0	0	0	0	1	1	0	0	0	1	0	5.4	3.5	1.3	0.4	114	162	5.06	1.62	2.69	0.74	1.45	10.4	3.8	6.6	61.3	38	23.3	19		54	32	55	241	99	4.32	147.5	112.1	2.12	11.4	26.5	2.38	0.54	3	1	0
70	1	23.8922	1	0	0	0	0	1	0	1	1	0	1	0	4	2.3	1.1	0.5	144	86	6.44	0.94	4.27	1.76	1.82	50.2	21.5	28.7	68.5	30.1	38.4	16	48	182	139	97	412	70	4	135.5	102.9	2.21	13	25.9	1.16	6.76	3	0	0
70	1	26.7036	1	0	0	1	0	1	0	1	0	0	0	0	5.6	3.4	1.5	0.6	143	104	5.95	1.34	4.77	1.3	2.69	19.8	8.2	11.6	90.3	40.4	49.9	65	155	174	566	51	232	148	4.15	137.9	103.9	2.41	12.6	29.7	3.2	0.65	3	1	0
76	1	21.4453	1	0	1	0	0	1	1	0	0	0	1	0	4.2	2.7	1.1	0.3	140	142	5.65	0.75	4.26	1.39	2.47	11.5	3.8	7.7	65.8	39.4	26.4	18	25	85	62	79	449	88	4.32	141	105.9	2.27	11.1	24.3	2.53	0.88	3	1	0
69	1	23.2377	1	1	0	0	0	1	0	0	0	0	1	0	6.4	4.5	1.5	0.4	141	220						11.7	3.5	8.2	77.4	42.7	34.7	24	23			92	408		4.44	138.38	105.96	2.43	12	27.6	2.83	0.27	3	1	0
72	1	24.0454	0	0	0	0	0	1	0	0	0	0	1	0	5.1	2.3	2	0.7	133	148	6.5	1.29	2.96	1.13	1.46	10.6	2.7	7.9	68.4	42.6	25.8	32	38	68	59	73	254	97	4.65	141.2	103.8	2.29	11.5	26	3.08	0.28	3	1	0
83	1	30.1026	1	0	0	0	0	1	0	0	0	0	1	0	5.2	2.7	1.7	0.6	118	208	5.111	1.28	4.52	1.54	2.59	8.4	2	6.4	70.4	43.1	27.3	10	22	81	70	102	185.1	64	4.54	144	107.2	2.26	10.7	29.8	3.32	0.47	3	1	0
71	2	21.9928	0	0	0	0	0	0	0	0	0	0	0	0	4.5	3.4	0.8	0.2	117	153	5.01	1.89	3.17	1.08	1.52	13.4	2.7	10.7	74.1	42.8	31.3	26	30	119	24	81	395	64	5.03	142.1	107.5	2.35	11	24.5	2.61	1.41	2	1	0
79	1	23.2254	1	1	0	0	0	1	1	0	0	0	1	0	5.3	2.4	2.2	0.4	156	181	5.94	0.95	3.47	1.38	1.79	13.2	3.2	10	66	43.8	22.2	22	25	74	22	62	288	115	4.02	140.2	103.1	2.34	11.6	24.4	2.13	0.28	3	1	0
65	1	26.4697	1	1	0	0	0	1	0	0	0	0	1	0	9.3	6.2	1.3	0.6	135	164	5.95	1.72	3.26	0.94	1.52	28	7	21	73.7	43.6	30.1	67	51	71	38	132	385	50	4.06	138.4	101.8	2.35	11.4	23.9	2.52		3	1	0
81	1	30.4898	1	0	0	0	0	1	0	0	0	0	1	0	4.5	2.1	1.7	0.7	124	228	4.83	1.12	4.82	1.74	2.33	5.3	2.2	3.1	75.7	42.3	33.4	11	23	88	81	98	182	68	3.77	143.4	106.3	2.37	11	28.8	3.03	0.49	3	1	0
74	1	24.0588	0	0	0	0	0	1	0	0	0	0	1	0	3.1	1.5	1.2	0.3	140	153	4.77	0.59	4.01	1.45	2.1	13.3	2.8	10.5	59.5	35.5	24	9	16	56	16	80	351	87	3.76	138.6	103.8	2.15	12.1	33.6	2.33		2	1	0
81	1	25.2454	1	0	0	0	0	1	0	0	0	0	1	0	4.6	3.7	0.5	0.4	107	80						18.1	4.2	13.9	61.6	31.7	29.9	15	25			73	207		3.37	138.7	109.66	2.29	12.1	27.6	2.65		3	1	0
85	1	25.1486	1	0	0	0	0	1	0	0	0	0	1	0	7.7	5.8	1.1	0.7	151	215	4.44	1.2	3.64	1.17	1.94	16.1	5.4	10.7	74.8	37.5	37.3	48	37	79	32	127	405	50	3.91	138.2	103.1	2.22	13.7	31.2	4.87		2	1	0
59	1	24.1238	1	1	0	0	0	1	0	0	0	0	1	0	7.1	4.8	1.5	0.7	150	204	7.55	1.44	3.4	1.03	1.93	14.7	3.1	11.6	58.9	35.6	23.3	12	16	78	20	147	263	45	3.03	137.7	103.9	2.21	10.7	26	2.8	0.13	3	1	1
55	1	22.0386	1	0	0	0	0	1	1	0	0	0	1	0	4.6	2.6	1.5	0.4	124	175	5.16	1.74	4.24	1.22	2	14	2	12	68.9	42	26.9	9	15	70	13	80	254	93	3.85	142.1	106.8	2.21	11	27.4	2	0.19	2	0	0
70	1	25.1486	0	0	0	0	0	1	0	0	0	0	1	0	3.5	2	1.1	0.3	128	163	4.72	0.51	3.22	1.45	1.44	23	8.3	14.7	70.1	42.9	27.2	47	32	52	27	78	377.1	91	4.01	142.6	103.9	2.27	11.4	26.5	2.69		3	1	0
76	1	23.3343	1	1	0	0	0	0	0	0	0	0	0	0	4.9	3.1	1.4	0.3	162	172	9.41	1.38	2.6	0.83	1.38	31.7	6.3	25.4	68.9	41.1	27.8	39	28	71	25	115	297	57	3.81	139.1	101.6	2.2	11.2	24.7	2.15	0.19	3	0	0
87	2	21.299	1	0	0	0	0	0	0	0	0	0	0	0	6.9	5.4	0.9	0.5	128	177						29.3	5.5	23.8	57.6	35.1	22.5	13	20			67	406		3.43	136.47	106.79	2.06	10.5	24.5	3.08	2.36	3	1	0
70	1	25.3155	1	1	0	0	0	0	0	0	0	0	0	0	7.6	6.2	0.5	0.7	120	205	8.16	0.88	3.49	0.89	1.96	12.6	3.6	9	60.6	33.4	27.2	19	23	81	31	153	344	42	3.89	136.5	103.5	2.23	13.2	30.5	6.68		2	1	0
65	1	23.5813	0	0	0	0	0	1	0	0	0	0	1	0	6.5	4.5	1.5	0.4	160	183	5.42	0.89	4.1	1.38	1.98	10.4	3	7.4	72.3	43.8	28.5	24	26	75	31	83	225	86	4.23	137.8	103.9	2.39	12.2	26.9	2.73	0.13	3	0	0
60	1	25.2595	1	1	0	0	0	0	0	0	0	0	0	0	4.3	2.4	1.3	0.3	148	190	4.09	0.9	3.37	1.28	1.54	10.6	3.2	7.4	60.6	41.3	19.3	26	25	56	25	76	377	96	3.6	137.4	101.7	2.3	12	28.2	2.16	0.17	3	1	0
56	1	20.4999	0	0	0	0	0	1	0	0	0	0	1	0	4.8	2.5	1.9	0.3	136	196	4.43	1.75	5.5			9.2	1.8	7.4	70.8	40.5	30.3	22	23	92	21	76	302	98	3.8	143.9	107.6	2.22	12.2	28.8	3.41		3	1	0
66	1	21.9076	0	0	0	0	0	1	0	0	0	0	1	0	4.2	2.4	1.2	0.3	126	129	3.98	1.25	4.34	1.22	2.38	6.3	1.6	4.7	66.7	37.4	29.3	33	45	116	61	87	527	81	4.31	139.5	105.2	2.29	12.2	25.2	4.29	0.42	2	1	0
66	1	23.9464	1	1	0	0	0	1	0	0	0	0	1	0	4.3	3	0.8	0.3	127	103	4.14	3.79	2.45	0.63	0.96	13.6	3.3	10.3	68.6	38.9	29.7	14	24	92	16	140	450	47	4.78	139.8	106	2.23	12.8	28.1	2.16		3	1	0
42	1	34.4074	1	0	0	0	0	1	1	0	0	0	1	0	6.9	3.5	2.6	0.5	149	176	4.33	2.65	3.77	0.79	1.54	7.5	2.4	5.1	64.8	36.5	28.3	74	44	72	81	89	584	86	4.07	143.4	111.2	2.16	11.7	25.6	3.41		3	1	0
59	2	23.7709	0	1	0	0	0	0	0	0	0	0	0	0	5.5	3.1	1.9	0.4	130	296	5.68	2.43	5.41	0.94	3.23	7.7	2	5.7	75.8	41.1	34.7	20	25	79	25	52	221	111	3.62	144.2	108.7	2.14	11.8	27.3	3.14	1.67	2	1	0
58	2	17.898	1	0	0	0	0	0	0	0	0	0	0	0	6.3	4.6	1.3	0.3	120	167	5.27	1.52	3.63	1.22	1.61	8.2	3.1	5.1	70.7	44.2	26.5	28	26	65	17	90	241	59	3.76	142.5	106.4	2.42	12.4	25.5	3.02		2	0	0
79	2	23.8728	1	1	0	0	0	0	0	0	1	0	0	0	6.9	5.3	1.1	0.4	125	191						15.9	5.6	10.3	68.1	41	27.1	9	12			56	267		3.73	138.6	103.2	2.14	12.6	26.2	4.18	1.03	3	0	0
55	1	27.5134	0	0	0	0	0	1	1	0	0	0	0	0	8.7	6.1	1.8	0.8	138	200	5.39	0.61	6.12	1.46	4.13	23.7	5.6	18.1	69.2	38.5	30.7	12	13	88	16	135	571	51	4.6	140.1	105.4	2.29	13.4	31.1	6.66		3	0	0
59	1	27.0169	1	1	0	0	0	0	0	0	0	0	0	0	7.8	5.9	1.4	0.4	162	160	6.57	1.16	3.66	0.99	2.16	18.5	4	14.5	63.9	39.8	24.1	90	36	60	35	90	385	80	3.64	140.2	101.4	2.39	12.2	31.7	3.43	0.16	3	0	0
65	1	19.6752	1	0	0	0	0	1	0	0	0	0	1	0	5.4	3.4	1.5	0.4	152	178						15.2	3.7	11.5	68.2	44.8	23.4	20				69	354		3.48	138.58	102.48	2.33	11.2	24.6	1.58	0.1	3	0	0
79	1	26.0276	0	0	0	0	0	1	0	0	0	0	1	0	4.6	2.8	1.2	0.4	119	209	5.06	2.89	4.9	1.29	2.46	10.1	2.3	7.8	67.1	38	29.1	27	29	111	17	136	342	47	4.02	137.9	101.2	2.38	12	26.8	4.48	0.62	3	0	0
52	1	26.7299	0	1	0	0	0	1	1	0	0	0	1	0	5.2	3.1	1.4	0.4	161	162	4.87	0.97	3.35	1.33	1.67	17.7	4.1	13.6	70	43.4	26.6	28	22	79	17	84	345	88	4.29	142.9	106.5	2.33	12.5	25.5	2.06		3	1	0
47	2	21.4613	1	1	0	0	0	0	0	0	0	0	0	0	13.1	9.9	2.3	0.8	143	153						12.5	2.6	9.9	56.5	33.6	22.9	9	17			70	197		3.57	140.58	110.83	2.12	12.3	28.8	4.75		2	0	0
82	1	18.4867	1	0	0	0	0	0	0	0	0	0	0	0	5.4	4.1	0.7	0.6	105	231						7.7	2.7	5	66	39.4	26.6	20	21			58	232		3.96	136.17	102.84	2.17	11.4	31.3	5.06	1.46	3	0	0
83	1	22.6997	1	0	0	0	0	1	0	0	0	0	1	0	7.1	4	2.2	0.7	99	167	4.45	0.58	4.01	1.48	2.14	6.1	2.2	3.9	66.7	33.3	33.4	13	17	76	17	142	522	44	3.92	140.8	108.8	2.26	12.9	25.2	2.57		3	0	0
92	1	16.7573	0	0	0	0	0	0	0	0	1	0	0	0	4.7	3.5	0.7	0.5	85	189	5.43	0.64	3.89	1.23	2.09	7.6	2.5	5.1	61.9	30	31.9	13	20	139	19	109	486	58	5.01	136.5	100.6	2.09	12.5	27.4	3.74	1.18	3	0	0
73	1	21.9646	1	0	0	0	1	0	0	0	0	0	0	0	4.8	2.9	1.4	0.4	138	229	5.16	1.08	3.47	1.01	1.99	8.8	2.1	6.7	58.1	36.4	21.7	11	15	71	11	86	295	80	3.58	142.5	106.3	2.27	12.2	27.7	3.18		2	0	0
86	2	24.9764	1	0	0	0	0	1	0	0	0	0	1	0	4.6	3.2	1	0.4	127	209	5.08	3.19	6.07	1.15	3.34	7.4	1	6.4	71.3	42.5	28.8	12	25	80	23	85	427	58	4.49	140.1	103.1	2.16	11.4	17.4	3.23	1.2	3	0	0
66	1	32.2837	0	0	1	0	0	1	0	0	0	0	1	0	6.9	5.3	0.8	0.3	139	228						14	3.2	10.8	64.7	35.2	29.5	35	23			87	284		3.65	137.8	104.62	2.23	13.1	29.3	6.76	2.13	3	0	0
60	2	20.895	1	0	0	0	0	0	0	0	0	0	0	0	6.8	3.4	2.3	0.5	139	314	4.65	1.09	4.72	1.49	2.37	5.7	1.2	4.5	81	45	36	22	22	183	43	59	269	96	3.62	140.6	104.8	2.49	12	26	3.32		2	0	0
74	1	26.449	1	0	0	0	0	0	0	0	1	0	0	0	9.9	7.8	1.1	0.9	173	274	6.82	1.34	3.5	1	1.95	33.9	12	21.9	69.1	44.1	25	30	27	120	45	69	326.1	103	4.31	143.5	107	2.29	10.7	18	2.85	0.6	3	0	0
44	1	27.9454	1	0	0	0	0	0	0	0	0	0	0	0	6.3	3	2.4	0.4	175	204	5.89	3.08	4.74	0.71	3	7.2	1.7	5.5	62.7	40	22.7	42	28	57	19	133	188	54	4.22	141	104.9	2.31	11	25	2.99	0.23	2	0	0
72	1	24.977	1	0	0	0	0	0	0	0	1	0	0	0	5.3	3.2	1.3	0.7	133	208	4.2	1.03	2.72	1.02	1.25	4.8	1.6	3.2	64.3	36.9	27.4	39	41	54	19	87	347	80	3.55	141.4	107.1	2.02	11.9	29.9	3.34	0.3	2	0	0
71	1	27.2783	1	0	0	0	0	0	0	0	1	1	0	0	6.5	3.9	1.6	0.5	106	230	4.39	0.98	3.48	1.29	1.81	5.6	1.8	3.8	55	35.7	19.3	19	18	128	52	120	459	55	3.99	143.4	109	2.28	21.3	33.6	2.83		3	0	0
71	1	24.3911	1	0	0	0	0	0	0	0	0	0	0	0	6.4	4.2	1.6	0.4	143	196	4.64	0.91	4.57	1.72	2.26	16.6	3.2	13.4	66.2	42.1	24.1	31	32	66	39	83	289	84	3.9	142.8	105.9	2.23	11.2	27.7	2.48	0.27	2	0	0
71	1	24.6755	1	0	0	0	0	0	0	0	0	0	0	0	5.1	3.2	1.2	0.4	122	174						7.8	2.1	5.7	54.1	34.8	19.3	22	21			85	274		3.51	137.88	105.79	2.08	11.8	26.8	2.57		2	0	0
73	1	26.4463	1	1	0	0	0	0	0	0	0	0	0	0	6.3	4.5	1.2	0.5	147	210	9.1	0.97	3.06	1.1	1.42	8	2.3	5.7	75.6	45	30.6	34	33	53	59	64	161	113	3.47	139.3	101.2	2.46	11.2	28.2	3.49		3	0	0
80	1	24.0882	1	1	0	0	1	1	0	0	0	0	1	0	4.9	3	1.2	0.5	125	122	4.42	0.56	2.98	1.32	1.32	7.6	3	4.6	71.8	35.6	36.2	71	53	145	96	76	459	91	4.36	137	100.6	2.17	12.8	27.3	4.56	0.83	3	0	0
80	1	28.0102	1	1	0	0	0	1	0	0	0	0	1	0	8	5.8	1.2	0.7	115	173	10.47	1.66	3.38	0.88	1.81	6.4	2	4.4	54.6	29.8	24.8	8	11	87	29	143	431	44	3.71	138.9	101.4	2.08	11.2	26.2	6.85		3	0	0
72	1	26.539	1	0	0	0	0	1	0	0	0	0	1	0	6.1	3.5	2.1	0.5	144	269	4.35	0.98	3.24	1.04	1.67	14.1	3	11.1	72.1	43.1	29	22	34	114	29	91	388	75	5.15	143.2	105.2	2.26	11	26.2	3.34	0.5	2	0	0
80	1	32.2837	0	0	1	0	0	0	0	0	0	0	0	0	5.1	3.3	1.3	0.4	76	353						21.5	10.3	11.2	28.6	17	11.6	8	13			180	256		3.76	137.21	111.45	1.57	15.1	46	1.02	1.6	3	0	0
50	1	27.6768	1	1	0	0	0	1	0	0	0	0	1	0	7.2	4.7	1.7	0.7	166	151	12.81	3.68	6.89	0.96	4.69	19.4	3.9	15.5	76.8	46.5	30.3	173	162	86	99	140	407	50	3.76	137.3	97.6	2.51	11.5	25	2.99	0.78	3	0	0
67	1	26.4915	1	1	0	0	0	0	0	0	0	0	0	0	7.1	4.3	1.5	0.7	144	302	4.64	1.52	3.22	1.24	1.56	9.1	3	6.1	71	40.9	30.1	23	34	84	31	96	464	72	4.14	137.4	102	2.41	11.4	27	2.72	0.16	2	0	0
72	1	22.3564	1	0	0	0	0	1	0	0	0	0	1	0	8.2	6	1.3	0.7	93	189	5.09	0.86	2.74	1.05	1.16	6.6	2.3	4.3	79.4	31.6	47.8	31	44	225	103	146	399	44	4.67	142.7	108.6	2.18	13.6	28.4	5.82	0.93	2	0	0
84	1	21.9479	0	1	0	0	1	1	0	0	0	0	1	0	5.1	4	0.6	0.4	133	134	7.18	0.73	2.69	0.92	1.47	7.5	1.6	5.9	58	39	19	20	17	52	28	50	409	146	3.76	140.3	106	2.27	11.4	26.9	16.9	2.07	3	0	0
76	1	25.8403	1	1	0	0	0	0	0	0	0	0	0	0	11.2	6.1	3.7	1.3	162	238	5.44	3.35	4.52	0.79	2.71	7.3	2.4	4.9	66.7	38.3	28.4	19	17	72	20	100	444	67	3.96	139	100.2	2.49	11.1	25.9	3.77		3	0	1
53	1	26.1224	0	0	0	0	0	1	0	0	0	0	1	0	8.2	6.5	1.3	0.3	137	195						12.7	3.2	9.5	59.8	38.2	21.6	14	12			109	356		4.39	137.74	107.9	2.64	12.1	33.5	2.76	0.64	2	0	0
77	2	25.2	1	0	0	0	0	0	0	0	0	0	0	0	3.5	2.4	0.9	0.2	130	221	4.95	1.09	6.49	1.21	4.24	10.3	2.2	8.1	73	39.3	33.7	11	22	65	14	86	429	59	4.29	137.8	104.9	2.4	11.3	25.4	4.6		2	0	0
61	1	25.8291	0	0	0	0	0	1	0	0	0	0	1	0	7.6	5.2	1.6	0.6	142	187	5.46	0.73	3.48	1.11	1.77	10.3	3.5	6.8	69.3	42.2	27.1	23	27	108	17	85	332	84	4.19	142.6	107.8	2.31	11.7	28.1	3.46		2	0	0
70	1	20.6533	1	0	0	0	0	1	1	0	0	0	1	0	11.7	7.3	2.6	1.2	123	85						10.1	1.9	8.2	69.6	40.4	29.2	13	24	111	14	70	325	103	3.93	138.71	107.56	2.22	11.8	25.7	3.08	0.26	3	1	0
70	1	27.102	1	0	0	0	0	0	0	0	0	0	0	0	5	2.8	1.7	0.5	158	180	5.34	0.72	2.52	1.16	1.01	16.3	6.1	10.2	71	45.7	25.3	52	28	64	97	68	237.1	106	4.29	140.9	104.8	2.2	12	25.2	2.8	0.31	2	1	0
66	2	28.0957	1	0	0	0	0	1	0	0	1	0	1	0	4.2	3	0.8	0.3	126	120	5.1	1.1	2.98	0.99	1.59	14.2	5.9	8.3	64.8	40.5	24.3	64	48	106	14	66	217.7	83	4.03	141.7	103.9	2.13	11.2	26.4	2.37	1.37	3	0	0
65	2	28.9993	1	0	0	0	0	1	0	0	1	0	1	0	4	2.6	1.1	0.3	126	137	5.37	0.73	3.51	1.37	1.62	15.1	4.5	10.6	77.1	46.2	30.9	55	50	145	17	85	183	62	4.53	137.2	100.5	2.48	11.8	26	2.35		3	0	0
77	1	16.3672	0	0	0	0	1	1	0	0	0	0	1	0	7.8	6.3	0.8	0.6	122	223	4.07	0.78	3.54	1.27	1.82	7.1	2.3	4.8	71.3	38.1	33.2	31	46	80	25	66	440	108	3.69	137.1	99.1	2.32	13.1	29	4.9	0.44	3	0	0
76	2	26.2891	1	1	1	0	0	1	0	0	0	0	1	0	7.2	5.3	1.3	0.5	144	151	6.96	1.42	2.5	1.27	0.85	15.2	5.6	9.6	72	44.2	27.8	61	34	112	17	47	317.4	119	4.25	142.9	107.9	2.25	11.9	25.9	2.85	0.31	3	0	1
75	2	21.3593	0	0	0	0	0	0	0	0	0	0	0	0	6.5	4	2	0.4	122	251	4.86	2.68	4.7	0.8	2.78	7.3	1.5	5.8	65.2	37.7	27.5	14	22	74	16	52	268	106	3.58	143.1	106.1	2.21	11.6	27.3	4.35	0.39	2	0	0
62	1	22.6644	1	1	0	0	0	0	0	0	0	0	0	0	3.8	2.3	1	0.4	120	192	6.22	1.56	4.52	0.94	2.71	5.6	0.8	4.8	64.4	40.3	24.1	13	19	63	17	117	287	58	4.1	139.3	105.8	2.26	11.3	34.6	4.04	0.46	3	0	0
71	1	23.5355	1	1	0	0	1	1	0	0	0	0	1	0	6.3	4.3	1.5	0.4	142	189	6.85	1.17	2.81	1.48	1.06	8.3	2.1	6.2	66.8	44.9	21.9	21	23	75	46	75	221	95	4.01	137.6	103.6	2.2	10.9	26.9	5.41	0.7	3	1	0
80	1	20.9191	1	1	0	0	0	1	0	0	0	0	1	0	6.7	5	0.8	0.8	117	185	5.19	0.99	2.15	0.59	1.24	8.8	3.5	5.3	57.9	33.5	24.4	19	24	103	27	71	286	98	3.64	143.6	107.7	2.17	12.8	28.5	2.93	0.21	3	0	0
81	1	27.3723	1	0	0	0	0	1	0	0	0	0	1	0	9.9	7.8	1.1	0.6	145	197	9.33	1.17	3.29	1.13	1.67	12.9	3.1	9.8	71.5	35.6	35.9	17	24	72	45	80	277	86	4.1	136.9	97.9	2.18	11.6	25	4.29	1.47	3	1	0
67	1	26.5021	1	0	0	0	0	1	0	0	0	0	1	0	5.1	3.6	0.9	0.5	146	145	5.18	0.48	2.89	1.09	1.54	10.2	3.8	6.4	69.8	41.8	28	14	20	105	11	75	381	96	3.9	140.1	104.7	2.1	11.6	27.3	1.79	1.15	2	0	0
63	1	20.7612	1	0	0	0	0	1	0	0	0	0	1	0	5.8	3.9	1.5	0.4	144	258	3.85	0.68	3.13	1.19	1.59	15.9	5.9	10	63.4	38.4	25	21	17	88	39	85	331	84	3.92	140.9	104.2	2.3	10.9	25.9	2.32	0.7	2	0	0
54	2	27.0703	0	0	0	0	0	0	0	0	0	0	0	0	4.9	2.7	1.5	0.3	135	226	4.66	1.06	4.69	1.28	3.09	10.8	2.6	8.2	72.7	44.5	28.2	34	28	102	24	57	268	102	4.04	143.1	107.8	2.24	10.6	27.1	3.45	0.25	2	1	0
68	1	26.8519	1	0	0	0	0	0	0	0	0	0	0	0	6.1	3.6	1.8	0.6	151	226	5.44	1.73	5.04	1.16	2.92	11.7	3.2	8.5	73.8	43.6	30.2	16	27	64	23	80	450	89	3.84	141	105.2	2.39	11	26.7	3.39	0.73	2	0	0
79	1	22.4414	1	0	0	0	0	1	0	0	0	0	1	0	4.6	2.6	1.2	0.5	107	184	5.7	1.29	2.18	0.73	1	6	2.4	3.6	69.5	38.9	30.6	19	19	94	40	118	575	55	3.72	139	110.1	2.22	11.6	25.3	3.26		2	0	0
52	1	23.0104	1	1	1	0	0	1	0	0	0	0	1	0	6.5	3.6	2	0.8	142	274	6.75	1.18	2.9	0.91	1.56	8.6	2.1	6.5	73	44.4	28.6	23	25	100	15	73	243	104	4.34	139.3	103.9	2.47	11	28.1	4.84	0.18	3	0	0
66	1	20.6533	1	1	1	0	0	0	0	0	0	0	0	0	4.6	3.2	0.8	0.5	106	149	4.93	0.67	2.14	0.77	1.13	11.5	4.7	6.8	66.3	38.4	27.9	22	20	60	11	92	392	76	3.82	145.1	111.1	2.11	12.4	28.1	2.93	0.89	3	0	0
69	1	17.6896	0	0	0	0	0	1	0	0	0	0	1	0	7.5	5.3	1.4	0.7	132	168	5.61	1	3.25	1.44	1.35	18.9	8.2	10.7	58.7	34.9	23.8	28	29	97	22	141	198	46	3.13	138.6	101.7	2.18	11.3	26.7	2.35		2	0	0
77	1	23.2254	1	1	1	0	0	1	0	0	0	0	1	0	7.8	4.8	1.8	0.9	144	273	4.99	2.06	4.22	0.98	2.82	9.5	2.2	7.3	76.6	42.6	34	19	24	64	71	89	309	76	3.88	141.8	104.8	2.32	10.9	24.7	4.16	0.54	4	1	0
69	1	21.883	1	0	0	0	0	1	0	0	0	0	0	0	6.9	3.8	2.4	0.6	145	222	4.67	1.52	4.94	1.04	3.37	15.8	3	12.8	61.7	36.7	25	12	19	79	51	61	356	121	3.38	143.9	107.2	2.2	10.7	27	2.46	0.17	2	0	0
75	1	25.2493	1	0	0	0	0	0	0	0	0	0	0	0	4.7	3.6	0.5	0.5	146	120	6.12	1.34	2.78	0.82	1.47	9.6	2.8	6.8	64.9	42.5	22.4	18	17	121	23	67	259	107	2.62	144.1	105	2.29	12.1	27.6	2.5		3	0	0
69	1	26.1524	1	0	0	0	0	1	0	0	0	0	1	0	6.8	4.3	1.8	0.6	150	128	4.96	1.36	2.67	0.94	1.34	20.4	9.4	11	69.7	40.5	29.2	30	38	148	242	120	447	55	4.6	139.7	105	2.3	13.9	28.2	4.21	0.39	3	0	0
69	1	20.452	1	1	1	0	0	0	0	0	0	0	0	0	8.6	6.9	0.9	0.8	108	159	8.8	0.62	2.23	1.02	1.05	10.9	4.7	6.2	64	35.6	28.4	13	17	44	11	158	352	40	3.66	137.1	105.1	2.21	12.7	29.5	15.9	3.95	3	0	1
53	2	24.4352	0	0	0	0	0	0	0	0	0	0	0	0	6.2	4.1	1.5	0.5	132	388	6.35	0.93	2.89	1.42	1.38	5.6	1.8	3.8	75.3	46.5	28.8	21	21	135	48	49	275	122	4.56	141.7	101.8	2.46	9.7	26.6	3.17	0.25	3	1	0
67	1	25.8478	1	0	1	0	0	0	0	0	0	0	0	0	3.7	2.1	1.1	0.3	125	167	4.62	2.6	2.47	0.59	1.24	6.1	2.1	4	64.5	37.7	26.8	25	29	88	26	81	378	88	2.92	142.2	105.3	2.13	10.6	25.2	2.37	0.26	3	1	0
68	1	26.2188	1	0	0	0	0	0	0	0	0	0	0	0	3.2	1.6	1.1	0.4	120	170	5.25	2.58	3.93	1.11	1.83	12.7	1.9	10.8	66.2	42.7	23.5	15	22	82	24	147	551	44	4.21	144.3	108.8	2.16	11.2	26.8	3.11	5.16	2	1	0
65	1	24.093	1	0	0	0	0	0	0	0	0	0	0	0	6.3	3.9	1.5	0.6	129	260	4.76	1.59	3.47	0.71	2.25	8.7	2.9	5.8	63.1	38.5	24.6	20	17	84	67	231	490	26	4.23	137.2	103.7	2.33	11.2	27	5.57		3	0	0
74	1	21.8522	0	0	0	0	0	0	0	0	0	0	0	0	13.5	11.8	1	0.6	122	308						13.2	4.9	8.3	74.2	43.9	30.3	27				69			4.53	141.5	103.6	2.37	11.7	25.4	4.01	0.46	3	1	0
62	1	18.7255	0	0	0	0	0	1	0	0	0	0	1	0	4.3	2.8	1	0.4	132	212	5.44	0.6	3.68	1.66	1.75	16.3	4.5	11.8	71.5	44.1	27.4	28	33	76	14	66	302	112	4.36	142	105.5	2.32	11.2	24.1	2.99	0.1	2	1	0
66	1	19.8756	1	0	0	0	0	1	0	0	0	0	1	0	3.3	1.6	1.4	0.2	133	151						19.1	5.1	14	56.8	39.2	17.6	25	27			75			3.47	139.17	104.49	2.35	11.4	28.6	1.93		2	0	0
66	1	24.64	1	0	0	0	0	0	0	0	0	0	0	0	5.2	2.5	2.1	0.4	148	218	4.66	0.77	4.03	1.55	2.06	15.8	5.5	10.3	63.2	39.1	24.1	93	45	58	39	82	419	87	4.34	138.5	102.9	2.37	10.4	25.9	2.05		2	0	0
84	1	24.093	0	0	0	0	0	0	0	0	0	0	0	0	4.3	2.2	1.5	0.4	121	131	5.33	1.12	2.82	0.82	1.62	12.6	3.1	9.5	62.6	36.2	26.4	20	23	81	21	78	484	87	3.71	140.5	106.8	2.19	11.7	28.7	2.46		3	0	0
70	2	29.7268	1	1	0	0	0	0	0	0	0	0	0	0	4.7	3.2	1.1	0.3	132	335	11.57	1.28	3.3	1.23	1.49	13.6	3.4	10.2	70.7	42.6	28.1	106	55	192	77	92	251	56	4.61	137.4	99.7	2.23	10.8	26.1	3.95		3	0	0
55	2	24.6518	1	0	0	0	0	0	0	0	0	0	0	0	6.4	4.4	1.5	0.4	139	312	5.03	1.28	2.94	1.03	1.68	6.9	2.2	4.7	71	44.2	26.8	13	20	111	18	67	284	84	3.52	143	104.1	2.23	10	26.5	2.93	0.1	3	0	0
49	1	28.0816	0	0	0	0	0	1	0	0	0	0	1	0	10.3	6.6	2.5	1	159	187	5.65	1.01	3.79	0.97	2.33	19.2	6	13.2	62.6	38	24.6	12	18	70	21	159	399	43	4.56	140.2	106.5	2.16	11.6	28.2	3.75	0.19	2	0	0
68	1	24.7567	1	0	0	0	0	0	0	0	1	0	0	0	8	6.3	1.1	0.6	170	170	5.28	1.4	4.28	1.4	2.32	10.8	3.9	6.9	68.1	40.4	27.7	33	36	76	49	104	272	65	4.58	139.4	101.3	2.37	15.8	32.7	3.03	0.1	3	0	0
56	1	25.2363	1	0	0	0	0	0	0	0	0	0	0	0	6.9	2.5	3.8	0.4	169	207	5.1	2.28	5.76	0.91	4.02	8	1.9	6.1	70.5	41.5	29	22	20	100	35	62	264	124	3.81	141.5	105	2.35	10.9	29.6	2.86	0.29	3	1	0
68	2	25.3906	1	0	0	0	0	1	0	0	0	0	1	0	3.3	2.1	1	0.2	126	159	5.47	1.37	3.11	1.02	1.48	23.2	6.5	16.7	54.8	37.5	17.3	28	25	111	17	52	222	108	3.03	146	108.3	2.28	10.4	16.8	2.36	0.28	3	0	0
79	1	20.8307	1	0	0	0	0	0	0	0	0	0	0	0	4.4	2.8	1	0.4	124	233	5.31	1.17	5.42	1.42	3.34	11.8	2.9	8.9	64.4	37.8	26.6	13	26	86	9	117	288	55	3.28	141.3	103.1	2.2	11.8	16.6	3.29	0.61	3	0	0
63	2	21.0938	1	1	0	0	0	0	0	0	0	0	0	0	4.5	2.1	1.9	0.3	119	234	4.8	1.2	4.37	1.5	2.4	5	1.4	3.6	74.7	42	32.7	10	21	103	12	67	348	82	4.37	140	106.8	2.34	10.5	30.5	3.57	0.16	2	0	0
77	1	19.5776	1	0	0	0	0	0	0	0	0	0	0	0	7.9	5.2	1.6	0.8	135	255	5.51	1.06	3.73	0.92	2.18	10.2	2.6	7.6	64.4	35.9	28.5	16	18	88	13	89	302	76	3.9	138.4	104.5	2.22	11.2	31.3	3.9	0.72	2	0	0
55	2	32.4219	1	1	0	0	0	1	0	0	0	0	1	0	6.6	4.4	1.8	0.4	137	205	8.5	1.87	3.6	1.28	1.81	10.4	2.4	8	70.7	42.8	27.9	15	14	90	16	82	334	67	4.72	138.2	100.4	2.4	10.2	25.4	3.32	0.24	3	0	0
69	1	23.7097	1	0	0	0	0	1	0	0	0	0	1	0	4.5	2.5	1.5	0.3	150	137	4.94	1.77	3.45	1.42	1.59	13.3	3.8	9.5	71.6	40.9	30.7	22	32	45	12	104	550	65	4.51	142	106.2	2.43	10.3	29	3.81	0.47	3	0	0
82	1	22.7078	1	0	0	0	1	1	0	0	0	0	1	0	6.4	3.4	2.2	0.6	146	199	5.14	1.02	2.5	0.88	1.19	13.7	6.7	7	73.1	41.2	31.9	11	19	87	11	112	396	58	4.74	141.7	103.2	2.31	11.2	25.9	2.88	0.5	2	0	0
66	1	20.437	1	0	0	0	0	0	0	0	0	0	0	0	6	4.4	1.2	0.3	155	217	5.08	0.81	4.36	2.13	1.78	16	5.4	10.6	78.3	46.9	31.4	23	26	72	25	88	268	80	4.7	146	105.6	2.47	10.2	25.9	3.11	0.33	2	0	0
74	1	24.977	1	0	1	0	0	1	1	0	0	0	1	0	6.6	4.5	1.3	0.6	131	109	0.58	2.54	2.54	0.96	1.26	16.3	6.2	10.1	63.6	39.3	24.3	18	20	69	27	127	474.3	51	3.8	141.2	106.5	2.19	12.1	28.2	2.66		3	1	0
62	1	26.079	1	1	0	0	0	0	0	0	0	0	0	0	7	3.9	2.5	0.4	139	251						7.7	3.8	3.9	74.9	41.4	33.5		19			202	624		4.06	134.75	102.75	2.38	9.5	28.2	3.23		3	0	1
70	1	27.0842	1	1	0	0	0	0	0	0	0	0	0	0	8.5	6.2	1.8	0.5	139	194	8.29	1.92	2.6	1.08	1.12	11.8	3.1	8.7	68.9	40.6	28.3	26	23	68	15	73	292	98	3.15	142	99	2.41	10.5	26.3	3.32		2	0	0
72	2	25.3333	0	1	0	0	0	1	0	0	0	0	1	0	6	4.6	1	0.3	102	175						6.8	1.2	5.6	61.7	36.9	24.8		24			68	270		4.51	136.84	104.04	2.24	11	26.5	2.85	0.29	3	1	0
66	1	28.7994	1	0	0	0	0	1	1	0	0	0	1	0	5.3	3	1.8	0.3	172	128	4.87	1.93	3.49	1.1	1.87	16.1	4.2	11.9	69.7	44.9	24.8	35	27	129	27	108	454	63	5.26	141.1	105.1	2.89	10.2	28.5	2.26	0.1	3	0	0
74	1	22.4913	1	1	1	0	0	1	0	0	0	0	1	0	9.2	8	0.8	0.3	92	193						15.5	6.3	9.2	64.1	34.2	29.9	12	18			177	546.7						11.4	28.2	1.69	5.08	4	1	0
63	1	28.0863	0	0	0	0	0	1	0	0	0	0	1	0	5	3.1	1.3	0.5	122	280	6.34	2.48	6.17	1	4.23	18.2	3.3	14.9	63.2	38.9	24.3	48	52	56	12	70	366	105	3.76	144.4	105.9	2.29	12.1	26.5	2.32		3	0	0
68	1	25.9869	0	0	1	0	0	1	0	0	0	0	1	0	8.2	5.4	1.9	0.7	136	264	4.45	1.17	3.81	0.82	2.6	13.1	3.2	9.9	66.7	36.2	30.5	7	13	98	20	97	349	71	3.57	142.1	104.2	2.24	13	27.1	6.11		3	0	0
75	1	20.5693	1	0	0	0	0	0	0	0	0	0	0	0	5.9	3.9	1.4	0.4	156	203	5.52	0.58	4.06	1.26	2.36	8.1	1.9	6.2	74.9	45.9	29	32	37	103	14	77	288	91	3.94	143.5	103.6	2.29	10.8	27.5	3.27	0.72	3	0	0
77	1	24.4561	1	0	1	0	0	0	0	0	0	0	0	0	3.9	2.1	1.3	0.4	139	228	4.69	2.31	4.35	0.88	2.14	15.7	3.3	12.4	62	41.1	20.9	21	24	84	22	66	184	108	3.83	139	102.4	2.31	11.3	28.4	2.44	0.27	2	0	0
78	1	19.5717	0	0	0	0	0	1	0	0	0	0	1	0	5.2	3.8	0.7	0.5	99	205	4.87	1.49	3.45	1.02	1.72	13.6	2.1	11.5	58.9	36.7	22.2	14	20	69	47	84	217	81	3.97	142.3	107.1	2.07	11.5	24.5	1.93	0.82	2	0	0
65	1	21.3471	0	1	0	0	0	0	0	0	0	0	0	0	5.2	3.4	1.2	0.4	156	188	5.32	1.09	4.22	0.97	2.55	13.6	2.1	11.5	59.4	37.4	22	23	18	28	17	66	375	112	4.13	141	105.9	2.12	10.5	30.6	3.27	0.1	2	0	0
59	1	28.3601	1	0	0	0	0	1	0	0	0	0	1	0	8.4	6.2	1.5	0.6	143	118						39.8	7.9	31.9	72.6	38.5	34.1	25	36			68	422		4.3	138.66	104.26	2.24					2	0	0
59	2	32.4219	1	1	0	0	0	1	0	0	0	0	1	0	7.2	5.6	0.9	0.6	95	141	6.35	1.19	2.92	0.99	1.5	19.3	6.4	12.9	55.2	35.6	19.6	11	22	49	12	48	115.8	122	3.73	138.7	104.8	2.06	12	29.6	3.21	8.87	3	1	0
83	1	22.7078	1	0	0	0	1	1	0	0	0	0	1	0	6.4	3.4	2.2	0.6	146	199	5.14	1.02	2.5	0.88	1.19	13.7	6.7	7	73.1	41.2	31.9	11	19	87	11	112	396	58	4.74	141.7	103.2	2.31	11.2	25.9	2.88	0.5	2	0	0
60	2	27.3233	1	1	0	0	0	1	0	0	0	0	1	0	6.8	4.5	1.8	0.5	129	207	6.17	0.74	3.44	1.1	1.92	20.7	7.2	13.5	67.6	41.8	25.8	21	24	88	16	94	357	56	4.48	143.1	106.5	2.3	11	25.9	4.13	0.17	3	0	0
74	1	21.2457	1	1	0	0	0	1	0	0	0	0	1	0	5.1	3.1	1.6	0.3	140	180	7.34	1.37	3.34	1.05	1.75	6.3	2	4.3	72.9	40.9	32	22	24	72	14	75	232	94	3.88	141.6	102.5	2.29	11.3	28.5	3.73	0.69	3	0	0
63	1	23.8308	1	0	0	0	0	0	0	0	0	0	0	0	7.8	4.3	2.8	0.4	152	233	5.18	1.66	2.97	0.86	1.59	8.3	2.1	6.2	67	42.3	24.7	27	21	27	24	96	321	73	4.33	145.7	106.9	2.24	10.1	25.9	3.17	0.27	3	0	0
50	1	24.1635	1	0	0	0	0	1	0	0	0	0	1	0	8.9	6.2	1.6	0.6	129	239	4.47	4.17	3.87	0.86	1.78	6.1	1.2	4.9	73.8	47.5	26.3	27	17	93	59	91	655	81	4.03	140.6	105.5	2.39	10.4	25.5	3.65		2	1	0
66	1	19.7599	0	1	0	0	0	1	0	0	0	0	1	0	9.1	5.8	2.8	0.5	110	242	5.32	0.73	4.79	1.19	3.23	8.3	2.7	5.6	74.9	40.7	34.2	20	23	80	16	35	242.6	231	4.5	140.4	104.5	2.27	12.1	31.9	6.15	0.78	2	0	0
73	2	25.3333	0	0	0	0	0	1	0	0	0	0	1	0	6	4.6	1	0.3	102	175						6.8	1.2	5.6	61.7	36.9	24.8	24	24			68	270		4.51	136.84	104.04	2.24	11	26.5	2.85	0.29	3	1	0
54	1	24.3046	0	0	0	0	0	1	0	0	0	0	1	0	7.4	4	2.5	0.6	143	294	6.04	1.1	6.22	1.04	4.03	10	2.3	7.7	69.1	42.2	26.9	16	17	128	42	60	269	129	3.98	142.4	105.6	2.3	10.5	29.1	3.21		2	1	0
72	1	21.6311	1	0	0	0	0	0	0	0	0	0	0	0	5	3.3	1.2	0.4	153	213	5.71	1.68	5.1	2.15	2.17	9.9	2.5	7.4	73.2	46.2	27	17	45	75	30	84	409	83	4.41	141.2	103.9	2.45	10.3	24.5	2.4	0.1	2	0	0
67	1	26.9598	1	0	0	0	0	1	0	0	0	0	1	0	8.4	7.5	0.5	0.4	127	165	7.42	3.25	3.76	0.77	1.75	6.1	1.5	4.6	71.1	40.9	30.2	41	33	107	28	147	431	44	5.09	140.1	106.3	2.38	11.6	24.2	4.04	0.6	2	1	0
71	1	27.2392	0	0	0	0	0	0	0	0	0	0	0	0	4.4	2.5	1.5	0.3	147	224	5.16	0.84	4.02	1.47	2.23	14.9	4.2	10.7	71.3	41.6	29.7	19	20	105	14	64	362.9	114	4.66	144.1	108.9	2.3	11	26.7	3.84	0.46	3	0	0
64	1	24.4473	1	0	0	0	0	1	0	0	0	0	1	0	5.9	4.3	1.1	0.4	134	206	5.07	2.38	3.93	1.05	1.93	9.3	3.3	6	77.6	47.3	30.3	21	23	87	84	363	377	16	5.29	136.7	102.8	2.54	12.2	27.6	3.68	0.46	2	1	0
63	2	24.7221	1	0	0	0	0	0	0	0	0	0	0	0	6.7	4.2	1.7	0.4	127	246	6.6					21.7	9.1	12.6	61.8	37.4	24.2	34	25			41			3.72	142.9	104.6	2.24	10.9	24.9	2.57		2	1	0
86	1	20.2497	1	0	0	0	0	1	0	0	0	0	1	0	8.7	5.1	2.8	0.6	101	282	5.76	2.54	3.08	0.86	1.48	10.1	1.5	8.6	70.6	43.6	27	18	32	71	31	264	359	21	4.72	140.9	105.3	2.41	11.1	26.2	2.29	0.28	3	0	0
73	1	25.5768	1	1	0	0	0	1	0	0	0	0	1	0	4.6	3	1.1	0.3	137	113	4.99	0.66	2.45	0.96	1.14	16.5	4.6	11.9	62	40	22	11	17	86	17	66	272	109	4.09	141.9	104.6	2.08	12.2	27.9	2.35		3	0	0
83	1	22.0386	0	0	0	0	0	1	0	0	0	0	1	0	5	3.8	0.7	0.5	105	125	5.13	0.99	3.29	1	1.7	11.2	2.5	8.7	52.3	35.1	17.2	13	21	68	18	93	286	72	3.52	140.8	109.7	2.15	12.6	26.5	2.61		3	0	0
58	1	30.1931	1	0	0	0	0	1	0	0	0	0	1	0	9.8	6.4	2.1	1.1	156	244	5.74	1.79	4.4	1.21	2.64	10.5	1.7	8.8	72.1	43.3	28.8	18	20	71	32	107	343	65	3.5	138.9	106.3	2.34	11.2	28.8	3.91	0.63	2	0	0
59	2	23.2335	1	0	0	0	0	1	0	0	0	0	1	0	5.1	4.5	0.3	0.3	76	103	5.8	1.94	3.06	0.46	1.49	16.2	3.7	12.5	54.3	30.2	24.1	36	39	106	152	95	261	56	2.98	141.3	107.9	1.87	14	34.2	6.57	4.59	2	0	0
69	1	24.7092	1	0	0	0	0	1	0	0	0	0	1	0	5.4	2.9	1.8	0.4	143	334	5.78	1.43	3.48	1.12	1.64	10.9	2.7	8.2	70.7	45.2	25.5	35	24	93	27	67	314	108	4.28	140.8	104.2	2.45	10.6	30.3	2.8	0.18	2	0	0
83	1	27.2318	1	0	0	0	0	1	0	0	0	0	1	0	7.8	6	1.1	0.5	140	233						7.1	1.9	5.2	62.6	34.4	28.2	16	16			85	274		4.07	138.68	109.52	2.21	13.2	30.7	3.15		2	0	0
63	1	27.034	1	1	1	0	0	1	0	0	0	0	1	0	6.7	4.3	1.4	0.8	133	195	5.36	1.71	2.27	0.66	1.03	12.6	3.1	9.5	63.9	36.9	27	22	23	68	73	119	292	57	3.75	142.7	107.4	2.28	11.2	27.9	4.86	0.34	3	0	0
61	1	23.6626	1	0	0	0	0	1	0	0	0	0	1	0	6	2.9	2.4	0.6	131	327	4.59	3.33	3.29	0.61	1.66	9.5	2.3	7.2	69.3	35.6	33.7	15	20	88	33	75	382	98	3.29	140.1	101.1	2.3	10.9	26.9	2.58	0.59	2	0	0
66	1	25.0135	1	1	0	0	0	1	0	0	0	0	1	0	8.1	5	2.2	0.9	110	173	5.36	1.4	4.62	0.95	3.26	7.9	2.5	5.4	78	40.2	37.8	13	24	80	16	70	428	104	4.61	136.8	102.5	2.15	11.8	27.1	4.54	5.53	2	0	0
64	1	24.4204	1	0	0	0	0	1	0	0	0	0	1	0	7.9	5.3	1.6	0.9	154	181	4.99	1.16	2.83	0.98	1.33	8.1	3	5.1	71.1	40.4	30.7	34	36	93	53	130	471	51	3.79	139.1	107.5	2.28	10.3	24.6	2.79	0.41	3	0	0
56	2	19.0443	0	0	0	0	0	1	0	0	0	0	1	0	6.5	3.7	2.2	0.4	115	225	4.24	0.87	3.79	1.57	1.75	5.6	1.6	4	73	35.4	37.6	15	29	126	26	46	235	130	3.92	141.7	105.1	2.32	12.5	32.2	5.41	8.5	2	0	0
78	1	20.512	0	0	0	0	0	1	0	0	0	0	1	0	15.4	12.4	1.6	1.2	161	316	4.32	0.87	3.18	1.16	1.72	31.9	12.6	19.3	69.3	38.4	30.9	16	18	105	22	103	302	64	4.45	137.8	98.7	2.35	11.8	27	5.48	0.41	3	0	0
72	1	22.903	0	0	0	0	0	1	0	0	0	0	1	0	4.4	2.7	1.3	0.3	170	140	5.41	1.01	3.6	1.19	1.96	10	2.7	7.3	68.9	40.9	28	39	44	62	37	62	232	118	4.21	140.8	104.1	2.2	10.9	28.5	2.54	0.33	3	0	0
63	2	21.3039	1	1	0	0	0	1	0	0	0	0	1	0	4	2.7	0.7	0.5	121	207	6.93	1.74	3.14	1.04	1.72	14.4	3.2	11.2	81.1	36.6	44.5	11	18	98	56	49	218	118	3.45	142.9	104.9	2.28	11.1	27.8	3.57		2	0	1
63	1	23.4778	0	0	0	0	0	1	0	0	0	0	1	0	3.7	1.9	1.4	0.3	138	244	5.04	1.01	3.54	1.01	2.1	14.9	4.2	10.7	67.5	44.9	22.6	19	26	63	33	73	322	100	4.22	140.9	104.4	2.24	10.9	29.5	2.29		2	0	0
57	2	27.8711	0	1	0	0	0	1	0	0	0	0	1	0	8.4	5.9	1.7	0.6	128	302	8.06	2.76	5.14	0.87	3.65	5.5	1.5	4	74.3	44.4	29.9	12	16	83	24	71	446	78	4.13	141	103.7	2.51	11.3	26.5	3.75	0.1	2	0	0
79	1	23.5863	0	0	0	0	0	1	0	0	1	0	1	0	4.8	3.4	1	0.4	152	161	5.94	1.04	4.06	1.18	2.43	10.5	3.6	6.9	70.8	41.2	29.6	17	23	65	17	99	369	67	4.61	143.4	106.4	2.48	23.8	42.9	3		3	0	0
59	2	21.4536	0	0	0	0	0	0	0	0	0	0	0	0	7.5	5	1.8	0.5	124	174	4.55	0.93	3.64	1.36	1.9	19.4	5.6	13.8	70.7	44.1	26.6	27	30	78	21	66	324.4	85	4.24	143	106.3	2.28	12.9	33.6	3.75	0.21	2	1	0
54	1	25.3906	1	0	0	0	0	0	0	0	0	0	0	0	5.4	3.3	1.8	0.2	143	141	6.95	2.85	5.24	1.24	3.42	4.9	1.1	3.8	68.2	44.7	23.5	23	23	71	47	81	354.5	92	4.53	141	105.6	2.42	11.7	16.9	3.34	0.15	3	1	0
59	1	27.4756	1	0	0	0	0	0	0	0	0	0	0	0	5.3	2.5	2.2	0.4	154	188	7.14	2.73	2.4	0.75	1.1	20.2	6.7	13.5	71.2	43.2	28	82	52	59	47	75	364.3	98	4.02	140.1	106.3	2.24	14	34.7	2.64	0.21	2	1	0
63	2	19.8385	1	1	0	0	0	1	0	0	0	0	1	0	5.3	3.8	1	0.3	148	227	6.1	0.62	3.14	1.41	1.4	13.5	3.9	9.6	73.5	45.7	27.8	41	39	118	15	61	279.7	91	4.55	140.2	103.8	2.35	13.4	36.1	3.27	1.04	3	1	0
71	2	17.313	1	1	0	0	0	0	0	0	0	0	0	0	7.2	4.8	1.4	0.7	123	381	9.27	1.02	3.47	1.14	1.73	13	4.6	8.4	81	40.7	40.3	14	14	65	19	49	169	115	3.79	141.8	101.9	2.41	11.4	26.4	4.9	0.23	2	1	0
69	1	24.0497	1	0	0	0	0	0	0	0	0	0	0	0	5.8	4.1	1.2	0.4	154	248	5.39	1.4	3.79	1.4	1.84	23.2	6.3	16.9	70.2	44.8	25.4	26	31	60	44	85	419.8	82	3.9	143.2	105.8	2.31	10.9	27.1	2.86		3	1	0
64	1	30.0116	1	0	0	0	0	0	0	0	0	0	0	0	6.5	4.6	1.3	0.4	151	144	5.65	2.13	4.75	1.21	3.04	15.8	4.1	11.7	68.8	41.9	26.9	26	22	63	26	72	401.1	101	3.67	141.4	105	2.19	11.9	29.6	3.16	0.3	2	1	0
83	1	28.8447	1	1	0	0	0	1	0	0	0	0	1	0	10.5	7.5	1.4	1.2	114	200	7.43	1.28	3.23	0.8	1.93	7.7	2.8	4.9	56.2	35.7	20.5	9	15	74	62	123	383.3	52	4.74	141.4	105.4	2.12	13.6	31.8	2.86	1.02	3	1	1
87	1	29.5955	0	1	0	0	0	0	0	0	0	0	0	0	5.9	3.2	1.9	0.6	131	84	8.18	0.99	2.17	0.95	0.85	13.5	6.3	7.2	63.8	38.6	25.2	13	20	125	41	62	262	113	3.9	141.4	105.2	2.16	11.7	27.2	3.5	1.58	3	1	0
77	1	18.0662	0	0	0	0	0	1	0	0	0	0	1	0	2.4	1.7	0.5	0.2	119	94	2.89	1.75	3.43	0.91	1.65	9.2	3.4	5.8	52.6	31.8	20.8	22	32	56	22	76	207	92	3.94	140.8	103.5	2.07	11.6	24.1	1.81	1.37	2	1	0
78	2	18.3537	1	1	0	0	0	1	0	0	0	0	1	0	6.5	5.2	0.6	0.5	82	228						10.7	3.6	7.1	55.8	28.7	27.1	8	12			90	243.1		3.88	138.8	105.8	1.87	12.6	27.3	6.99		2	1	1
69	1	24.8358	1	0	0	0	0	0	0	0	0	0	0	0	5.1	2.6	1.8	0.5	152	180	4.37	1.2	3.41	0.91	2.09	9.9	3.5	6.4	58.6	37.2	21.4	20		55	24	53	274.8	142	3.77	145.5	113.3	2.06	11.6	30.5	2.77	0.19	3	1	0
58	1	26.6097	0	0	0	0	0	0	0	0	0	0	0	0	6.9	4.7	1.4	0.7	136	243	6.19	1.77	4.3	0.68	2.93	6.1	2.1	4	65.4	38.4	27	56	27	74	95	86	305.8	84	4.41	142.7	106.9	2.19	13	29.2	6.34	0.64	2	0	0
77	1	22.1003	0	0	0	0	0	1	0	0	0	0	1	0	10.2	9.2	0.5	0.6	123	308						15	4.7	10.3	58	35.2	22.8	13	12			64	325.5		4.07	137.5	105	1.96					3	1	0
68	2	26.7638	0	0	1	0	0	1	0	0	0	0	1	0	9.8	6.8	2	0.8	114	248	4.28	1.33	2.94	0.99	1.46	8.2	2.8	5.4	64.6	39.7	24.9	13	13	85	32	54	335	103	3.73	141.4	105.1	2.21	11.7	26.2	3.06	0.58	3	0	0
83	1	19.8882	1	0	0	0	0	0	0	0	0	0	0	0	7.4	4.8	1.6	0.8	97	189	5	0.6	2.1	0.89	0.78	20.6	9.2	11.4	63.7	38.6	25.1	12	34	105	10	100	410.6	66	4.83	142.4	109.9	2.07	12.1	24.3	2.34	0.55	3	1	0
76	1	25.3142	0	0	0	0	0	0	0	0	0	0	0	0	8.4	7.5	0.5	0.4	140	106	5.4	2.27	2.38	0.69	1.1	11.3	4.2	7.1	66	42.2	23.8	23	18	76	34	82	292.8	84	4.09	146.2	110.5	2.25					3	1	0
79	2	14.7377	1	0	0	0	0	1	0	0	0	0	1	0	5.8	4.2	1.1	0.5	97	137	6.39	0.73	4.19	1.26	2.33	8.3	3.6	4.7	54.7	29.6	25.1	12	17	89	14	140	399.6	33	4.09	140.4	107	1.92	12.1	31.4	4.87	1.05	3	1	0
60	1	23.8062	1	0	0	0	0	0	0	0	0	0	0	0	8.4	6.1	1.7	0.4	136	277	5.36	3.03	3.69	0.81	2.14	9.6	3.1	6.5	76.8	42.7	34.1	13	14	66	44	127	251.5	53	3.27	139.8	96.5	2.43	12.5	33.4	4.66	0.16	2	1	0
69	1	26.3826	1	0	0	0	0	0	0	0	0	0	0	0	5.6	3.8	1.4	0.3	147	135	5.88	3.3	2.63	0.83	1.18	30	8.4	21.6	67.2	45.2	22	18	26	68	16	90	378.2	77	5.21	139.7	103.8	2.3	12.3	26.4	2.41	0.17	2	1	0
71	1	22.8625	0	0	0	0	0	0	0	0	0	0	0	0	4.7	2.4	1.9	0.3	138	154	5.24	1.25	4.19	1.66	2.16	7.7	2.3	5.4	62.9	42.1	20.8	19	22	76	26	69	233.4	104	4.07	141.6	105.5	2.26	11	26.8	3.6	0.28	2	1	0
70	1	24.677	1	1	0	0	0	0	0	0	0	0	0	0	6.1	4.1	1.1	0.6	131	164	10.61	4.7	3.09	0.73	1.23	7.1	2.1	5	75.1	43.1	32	35	28	74	21	100	409.3	68	4.44	141.9	105.5	2.24	11.7	25.7	2.91	0.15	3	1	1
63	1	23.1011	0	1	0	0	0	0	0	0	0	0	0	0	6.4	5.2	0.8	0.2	142	125	7.42	1.74	3.42	1.33	1.61	16.9	2.6	14.3	70.9	45.6	25.3	21	24	61	52	65	336	111	4.16	138	103.8	2.32	11.8	26.7	2.29	0.12	2	1	0
77	1	24.5572	1	0	1	0	0	1	0	0	0	0	1	0	5.1	2.6	1.3	0.4	133	113	4.99	0.8	2.36	0.75	1.26	8.8	4.3	4.5	64.7	36.4	28.3	20	21	105	51	88	307.6	77	3.28	142.2	106.2	2.08	12.1	27.2	2.22		3	1	0
65	2	23.738	1	0	0	0	0	0	0	0	0	0	0	0	6.3	4.5	1.1	0.6	120	143	5.63	1.52	2.95	1	1.55	26.8	8	18.8	68.9	38.3	30.6	15	18	113	27	90	249.5	58	4.31	142.6	109	2.2	11.7	25.7	4.32	1.86	2	1	0
57	2	32.4444	1	0	0	0	0	0	0	0	0	0	0	0	7.3	3.8	3	0.4	145	334	5.43	2.5	5.1	0.86	3.58	11.8	3.1	8.7	71.8	43.1	28.7	97	50	71	55	42	321	143	3.96	139.1	102	2.29	10.9	25.9	2.13	0.64	2	1	0
38	1	29.0437	1	1	0	0	0	1	0	0	0	0	1	0	3.5	2.7	0.8	0	160	154	9.37	2.6	2.74	0.73	1.21	23.7	9.9	13.8	58.8	38.9	19.9	14	14	99	52	209	413	33	3.76	133.1	94.2	2.09	13.8	31	5.83		2	1	0
74	1	25.1559	1	0	0	0	0	1	0	0	0	0	1	0	2.6	1.7	0.6	0.3	119	176	6.47	0.98	3.07	1.09	1.65	17.2	6.6	10.6	67.2	43	24.2	35	34	67	24	85	353	81	4.27	146	109.7	2.18	14.5	17.3	2.85	0.3	3	1	0
48	1	25.4028	1	0	0	0	0	0	0	0	0	0	0	0	12.4	10	1.4	0.7	144	244	9.44	1.47	2.47	0.76	1.24	8.6	3.3	5.3	69	42.5	26.5	25	16	72	24	158	419.5	43	3.68	144	111.4	2.27	11.1	27.1	4.93		3	1	0
74	1	20.2344	1	0	1	0	0	0	0	0	1	0	0	0	4.8	3.6	0.7	0.4	128	156	5.15	0.72	2.76	0.98	1.37	9	3.8	5.2	64.1	35.4	28.7	15	18	83	31	82	408.1	85	4.51	132.1	97.7	2.05	12	29	3.74		3	1	0
59	2	28.1088	0	0	0	0	0	1	0	0	0	0	1	0	10.7	7.8	1.9	0.9	140	157	6.03	3.07	4.27	0.95	2.48	14.6	3.9	10.7	76.2	44.9	31.3	46	31	92	29	95	418.2	56	4.58	140.9	106.7	2.18	11	26.1	3.91	0.38	3	1	0
72	2	22.4123	1	1	0	0	0	1	0	0	0	0	1	0	7.8	5.3	1.9	0.4	148	246	9.05	2.18	2.73	0.68	1.3	10.5	3.6	6.9	75.6	43.7	31.9	12	16	107	19	85	304.9	61	4.82	141.9	104.5	2.31	10.6	25.4	5.07	0.7	3	1	0
60	1	25.3666	0	1	0	0	0	1	0	0	0	0	1	0	3.3	1.9	1	0.3	139	141	8.03	3.07	3.36	1.09	1.49	15.6	4.6	11	73.1	46.3	26.8	25	18	70	28	64	404.8	118	4.31	141	102.3	2.3	12.7	29.1	2.61	0.15	3	1	1
60	2	20.3125	1	1	1	0	0	1	0	0	0	0	1	0	8.6	8	0.4	0.2	126	207						10.3	4.1	6.2	76.1	37.9	38.2	7	13			129	349.6		4.78	138.4	108.1	2.02	10.9	32.5	2.31	0.52	3	1	0
44	1	29.9654	1	1	0	0	0	1	0	0	0	0	1	0	6	3.1	2.3	0.4	155	281	7	2.73	4.09	1.04	2.56	12.4	3.2	9.2	70.3	42.3	28	24	17	72	19	65	420.8	123	4.42	140.1	104.3	2.41	10.8	28.8	3.74	0.15	2	1	0
70	2	36.1323	1	0	0	0	0	0	0	0	0	0	0	0	6.5	3.5	2.4	0.5	126	231	5.37	2.05	3.67	1.18	1.91	9.7	3	6.7	71.8	42.3	29.5	22	18	94	24	92	493	56	4.07	144	106.8	2.35	10.1	24.5	4.01	0.43	3	1	0
60	1	27.7254	1	1	0	0	0	0	0	0	0	0	0	0	7.4	5	1.7	0.6	132	272	6.72	1.61	3.7	1.03	2.18	9.8	3.1	6.7	69.1	42.3	26.8	18	18	87	43	90	451.9	79	4.44	138.1	104.3	2.34	10.3	24.8	2.66	0.2	2	1	0
74	2	31.9615	1	1	0	0	0	0	0	0	0	0	0	0	6.9	4.4	1.8	0.5	127	270	5.51	1.28	4.46	1.2	2.91	7	1.9	5.1	68.8	40.4	28.4	26	23	67	30	74	486.8	71	4.72	143.1	106.2	2.23	10.2	26.6	4.01	0.74	3	1	0
60	1	27.4004	0	0	0	0	0	1	0	0	0	0	1	0	7	5.1	1.3	0.4	164	168	7.21	1.83	3.82	0.94	2.48	15.5	4.9	10.6	70.8	44.1	26.7	23	21	86	43	76	320.2	96	3.87	141.4	104.1	2.22	11	26.5	2.57	0.43	2	1	0
69	2	33.0579	1	0	0	0	0	1	0	0	0	0	1	0	6.6	4.3	1.9	0.3	137	238	5.06	3.85	4.06	1.02	1.9	6.5	1.6	4.9	74.7	40.7	34	30	30	94	30	86	385	60	3.87	142.7	107.9	2.37	10.8	24.8	3.42	0.3	2	1	0
74	1	24.977	1	0	1	0	0	1	1	0	0	0	1	0	6.6	4.5	1.3	0.6	131	109	6.05	0.58	2.54	0.96	1.26	16.3	6.2	10.1	63.6	39.3	24.3	18	20	69	27	127	474.3	51	3.8	141.2	106.5	2.19	12.1	28.2	2.66		3	1	0
72	1	24.0588	1	0	0	0	0	0	0	0	0	0	0	0	6.8	3.8	2.2	0.7	135	229	5.39	3.44	4.78	0.87	2.98	16.6	3.3	13.3	60.4	36.9	23.5	13	19	87	84	62	510	118	3.34	143.1	102.8	2.12	11.3	25.4	1.87	0.11	2	1	0
58	2	20.83	1	0	0	0	0	1	0	0	0	0	0	0	4.7	3.2	1.2	0.2	126	264	7.47	0.69	3.25	1.48	1.37	9.7	3.3	6.4	59.2	39.6	19.6	32	24	95	12	38	203	160	3.75	141.8	104.9	2.16	11.1	26.8	2.38		2	1	0
73	2	29.5312	1	0	0	0	0	1	0	0	0	0	1	0	3.6	1.5	1.5	0.3	99	265	4.53	0.91	3.85	1.21	2.09	8.2	1.6	6.6	76.4	41.4	35	14	24	82	10	68	187	78	3.98	143	106.4	2.32	11.2	24.7	2.46	2.61	2	0	0
65	2	26.2443	0	0	0	0	0	1	0	0	0	0	1	0	4.9	3.1	1.4	0.3	125	177	5.09	1.09	2.69	1.22	1.08	12.6	4.4	8.2	68.6	42.5	26.1	38	33	68	24	56	253.2	100	3.95	143.4	108.9	2.15	11	28	2.41	0.24	2	1	0
61	1	24.5551	1	1	0	0	0	0	0	0	0	0	0	0	7.3	5.2	1.3	0.7	148	149	5.28	0.67	2.71	1.07	1.32	18.4	7.5	10.9	73.6	46.3	27.3	20	18	112	14	102	330.1	68	3.69	144.2	106.6	2.25	11.8	26.6	3.91		2	1	0
57	2	23.1142	0	1	0	0	0	1	0	0	0	0	1	0	6.5	5	1.1	0.4	110	191	16.76	1.56	2.5	0.88	1.03	14.6	3.5	11.1	72.8	42.1	30.7	18	20	69	18	66	324	85	3.99	138.3	103.1	2.48	14.3	25.4	2.82	1.78	2	0	0
85	1	22.9588	0	0	0	0	0	1	0	0	0	0	1	0	7	4.5	1.8	0.5	142	118	5.05	1.06	2.53	0.91	1.26	18.3	6.9	11.4	65.9	40.1	25.8	10	19	98	14	167	345.9	36	4.55	143.8	107.1	2.23	11.5	25.8	3.19	0.81	3	1	0
73	1	22.9568	0	1	0	0	0	0	0	0	0	0	0	0	4.4	2.8	1.1	0.6	143	188	5.69	0.62	2.96	1.28	1.33	16.9	6.9	10	63.7	41.9	21.8	28	26	46	14	61	285.8	119	4.01	142	104.1	2.24	11.3	27.3	2.65		2	1	0
61	2	26.6193	1	0	0	0	0	0	0	0	0	0	0	0	5.4	3.4	1.5	0.4	126	208	5.29	1.17	3.19	1.26	1.55	12.1	4.3	7.8	69	44.8	24.2	19	18	99	14	64	300.9	87	4.58	143.2	106.4	2.29	11.2	25.8	2.52	0.15	2	1	0
57	1	22.3757	1	0	0	0	0	1	0	0	0	0	1	0	6.8	5.2	1	0.5	140	262	5.07	1.23	4.67	1.92	2.25	9.9	2.7	7.2	69.8	44.7	25.1	45	29	66	128	74	329.5	101	4.05	139.4	104.4	2.17	11	25.5	2.18	0.15	2	1	0
81	1	21.3601	1	0	0	0	0	1	0	0	0	0	1	0	8.1	6.5	1	0.6	120	142	5.54	1.01	3.39	1.41	1.55	14.6	4.1	10.5	71.2	40.6	30.6	11	20	110	18	66	337		2.78	139.4	102.7	1.81	12.4	40.3	3.32		3	1	0
72	1	21.6333	0	1	0	0	0	1	0	0	0	0	1	0	4.3	2.4	1.5	0.3	138	136	7.29	1.19	2.45	0.89	1.21	25.7	8.4	17.3	67.4	40.3	27.1	25	21	78	16	94	267.8	73	4.34	138.3	104.7	2.29	11.5	23.9	17	3.26	3	1	0
75	1	22.5391	1	0	0	0	0	0	0	0	0	0	0	0	2.5	1.3	0.8	0.3	73	90	4.57	0.41	1.49	1.01	0.18	9.8	6.1	3.7	60.4	31.7	28.7	17	21	78	82	97	518.9	70	3.65	144.5	115.1	1.88	16.5	31.2	1.44	0.35	3	1	0
74	1	18.7511	1	0	0	0	0	1	0	0	0	0	1	0	3.6	2.1	1.1	0.3	125	291						10.3	4.6	5.7	64.7	38.4	26.3	22	19			86	104		4.03	143.3	107.9	2.07					3	1	0
60	1	23.4555	1	1	0	0	0	1	0	0	0	0	1	0	6.9	3.9	2.1	0.7	121	196	5.65	0.47	2.69	1.28	1.04	15.2	6.4	8.8	59.4	40.6	18.8	13	15	48	11	51	239.6	153	3.52	144.1	107	2.13	11.2	26.2	2.02	0.18	3	1	0
65	1	25.5121	1	0	1	0	0	0	0	0	0	0	0	0	4.2	2.4	1.3	0.4	154	121	4.75	0.91	3.34	1.05	1.9	15.6	5.7	9.9	66.8	42	24.8	40	32	90	45	69	281.3	106	4.14	141.9	108.1	2.18	11.1	26	2.87	0.45	2	1	0
62	2	22.7048	0	0	0	0	0	0	0	0	0	0	0	0	4.7	2	2.1	0.3	111	251	5.94	1.47	5.38	1.37	3.61	12.7	2.1	10.6	68.1	43	25.1	16	18	77	15	63	371.4	88	4.7	141.8	107.3	2.31	12	25.9	2.36	0.15	3	1	0
64	1	22.3094	0	0	0	0	0	0	0	0	0	0	0	0	6.9	5.3	0.9	0.6	148	190	5.1	0.61	3.07	1.09	1.72	33.4	8.4	25	64.9	40.4	24.5	13	20	73	12	70	332	104	3.79	138.1	106.1	2.3	12.4	25.7	2.62	2.36	2	0	0
66	1	21.1655	0	0	0	0	0	1	0	0	0	0	1	0	4.7	2.5	1.5	0.3	134	164	4.88	2.98	3.24	1.16	1.11	14.5	3.6	10.9	72.2	39.9	32.3	77	220	116	133	96	612	72	4.54	141.2	104.9	2.28	11.3	23.7	1.7		2	1	0
67	1	33.9456	1	1	0	0	0	0	0	0	0	0	0	0	6.5	3.9	1.9	0.4	153	129						11.4	3.5	7.9	70.9	41.2	29.7	47	56			63	341.7		4.08	142.3	106.8	2.17	11.5	27.1	2.45		3	0	1
60	1	27.5134	1	0	0	0	0	0	0	0	0	0	0	0	6.5	3.8	1.8	0.6	169	169	5.74	2.57	4.88	1.15	3.17	9	2.4	6.6	62.3	41.8	20.5	67	52	59	148	55	263.4	140	3.47	139.2	104.3	2.19	12.1	30.2	1.5	0.15	2	1	0
73	2	24.8358	1	1	0	0	0	0	0	0	0	0	0	0	4	2.3	1.3	0.3	112	256	6.92	1.1	3.48	1.2	1.82	8.3	2.3	6	67.1	43.4	23.7	12	21	103	14	52	225.3	107	4.18	141.2	105.5	2.25	11.7	24.5	2.93	0.24	3	1	1
53	1	29.1543	1	0	0	0	0	0	0	0	0	0	0	0	7	5.1	1.3	0.5	165	161	4.91	2.09	4.38	1.4	2.46	18.8	4.3	14.5	68.8	44.2	24.6	52	28	79	75	92	372.6	79	3.96	142.4	105.9	2.15	11.1	26.3	2.26	0.23	3	1	0
65	1	26.8544	1	0	0	0	0	1	0	0	0	0	0	0	4.5	2.7	1.2	0.4	147	151	4.66	1.03	2.79	1.22	1.19	21.2	6.9	14.3	60.6	41	19.6	37	21	76	35	103	324.8	67	3.47	143.3	104.6	2.19	12	25.9	1.63	0.06	3	1	0
78	1	24.5508	0	0	0	0	0	0	0	0	0	0	0	0	4	2.6	1	0.3	115	196	5.05	1.92	3.51	0.88	2.1	9	2.5	6.5	62.5	37.1	25.4	10	18	127	18	50	205.3	148	3.39	142.2	106.9	2.2	12.3	28.6	3.26		3	1	0
66	1	26.1012	0	1	1	0	0	1	0	0	0	0	1	0	4.3	2.7	1.1	0.2	134	189						18.1	4.9	13.2	63.8	38.8	25	34	23			123	194.3		4.02	144	107.2	2.19					3	1	0
70	1	21.3747	0	0	0	0	0	0	0	0	0	0	0	0	4.3	2.7	1.1	0.4	132	253	4.46	0.56	4.16	1.91	1.76	13.4	3.9	9.5	71.5	45.9	25.6	14	24	78	11	69	313.8	105	4.22	142.1	103.9	2.35	11.9	25.2	2.03	0.19	3	0	0
64	1	25.9146	1	0	0	0	0	0	0	0	0	0	0	0	6.2	4	1.7	0.3	129	200	4.6	2.3	3.74	1.22	2.09	6.4	1.6	4.8	65	41.5	23.5	19	30	69	23	59.2	246.2	127	4.41	140.5	107.1	2.15	10.7	26.2	2.23	0.23	2	0	0
46	1	22.5896	1	1	1	0	0	1	0	0	0	0	1	0	4.4	3	1.1	0.2	132	177	4.42	1.16	4.8	1.02	3.16	8.6	1.9	6.7	68.8	45.6	23.2	10	13	79	25	314	604	20	4.78	141.6	109.7	2.25	10.8	29	3.06	0.19	3	0	0
58	1	29.7608	1	1	0	0	0	1	0	0	0	0	1	0	5.1	3.5	1.2	0.3	147	211	6.04	6.47	5.88	1.11	3.18	11.5	1.9	9.6	71.1	47.8	23.3	13	15	37	36	92	318	78	3.99	139.7	103.4	2.15	11.2	24.8	2.05	0.07	3	1	0
66	1	24.2215	1	1	0	0	0	1	0	0	0	0	1	0	4.6	2.4	1.2	0.5	114	107	8.5	2.94	3.04	0.71	1.21	7	2.3	4.7	77.1	35.5	41.6	14	16	55	13	760	482	7	4.53	144.1	104.5	2.25	11	23.6	2.81	1.4	3	1	0
65	2	24.136	1	0	0	0	0	1	0	0	0	1	1	1	4.4	2.3	1.5	0.3	133	179	4.84	1.95	4.19	0.91	2.25	11.3	3.1	8.2	63.5	37.5	26	7	22	117	20	68	306	80	3.9	142.2	108.6	2.25	11.8	24.9	2.38		3	1	0
74	1	21.2245	1	0	0	0	0	0	0	0	1	0	0	0	4.6	3.2	0.9	0.3	129	160	4.04	0.55	2.97	1.58	0.98	13.3	4.6	8.7	62.6	40.6	22	23	23	100	23	87	309	79	4.36	145.6	111.6	2.25	11.7	30.5	3.34	0.25	3	1	0
70	1	27.2914	1	0	0	0	0	0	0	0	0	0	0	0	5.8	3.3	1.9	0.5	143	136						11.6	3.5	8.1	62.7	40	22.7	41	28			63	484		4.03	139.4	106.4	2.13	11	25.2	2.57	0.23	2	1	0
70	1	29.7004	1	0	0	0	0	0	0	0	0	0	0	0	5	2.8	1.6	0.4	164	211	4.9	2.17	3.53	1.28	1.67	8.8	2.5	6.3	73.6	45.7	27.9	36	28	124	34	68	283	106	4.03	141.6	105.5	2.29	10.9	29.4	3.31	0.2	3	1	0
56	1	25.5102	1	0	0	0	0	0	0	0	0	0	0	0	6.9	4.4	1.9	0.4	144	167	4.63	1.66	3.23	0.98	1.74	19.2	6.4	12.8	64.9	40.8	24.1	12	17	79	18	73	413	102	3.26	144	106.4	2.18	10.9	25	1.71	0.14	3	1	0
76	1	21.4453	1	0	1	0	0	1	1	0	0	0	1	0	4.2	2.7	1.1	0.3	140	142	5.65	0.75	4.26	1.39	2.47	11.5	3.8	7.7	65.8	39.4	26.4	18	25	85	62	79	449	88	4.32	141	105.9	2.27	11.1	24.3	2.53	0.88	3	1	0
75	1	24.5726	1	1	0	0	0	1	0	0	0	0	1	0	7.3	5.2	1.6	0.4	140	152	7.68	1.69	3.04	0.82	1.61	12.9	5	7.9	71.9	43.7	28.2	60	41	91	70	55	299	134	3.52	142	98.6	2.23	10.4	25.7	3.71	0.69	2	1	0
75	1	26.8898	1	0	1	0	0	0	0	0	0	0	0	0	6.7	4.7	1	0.9	134	259	5.18	0.65	2.27	0.92	1.07	31.7	8	23.7	63.5	41.6	21.9	16	23	99	12	77	334	91	4	140.5	101.7	2.16	12.2	29.4	3.63	0.64	3	1	0
79	1	20.7976	1	0	0	0	0	1	0	0	1	0	1	0	6	3.7	1.5	0.4	131	148						19.4	7	12.4	58.9	37.3	21.6	30				81	357		4.47	141.8	103.8	2.14	11.5	28.9	3.87		3	1	0
89	1	24.589	0	1	0	0	0	0	0	0	0	0	0	0	7.5	5.2	1.2	0.7	125	204	11.71	1.51	2.95	0.83	1.56	16.8	6.5	10.3	60.8	34.5	26.3	11	15	57	13	204	506	28	3.92	143.1	105.6	2.22	11.4	25.6	3.89		3	1	1
67	1	27.9297	1	0	0	0	0	1	0	0	0	0	1	0	4.6	3.2	0.8	0.6	130	147	4.32	0.43	2.67	1.15	1.24	9.8	3.6	6.2	63.5	39.1	24.4	18	25	106	10	79	399	90	4.55	138.3	104.3	2.19	12.3	27.3	2.29	0.84	3	1	0
70	1	25.6489	1	0	0	0	0	0	0	0	0	0	0	0	5.8	3	2.2	0.6	161	333	4.45	2.19	4.61	1.09	3.04	9.9	3	6.9	77.1	46.1	31	33	19	86	46	69	369	105	4.64	141.9	102.3	2.54	10.8	30.7	3.22	0.19	2	1	0
51	1	27.4286	0	1	0	0	0	1	0	0	0	0	1	0	6.6	3.3	2.4	0.6	142	168	6.49	1.39	4.29	0.94	2.65	12.3	2.1	10.2	62.5	39.9	22.6	27	26	62	20	114	371	62	4.41	140.1	105.8	2.35	11.1	27	2.05		2	1	0
41	1	30.5675	0	0	0	0	0	1	0	0	0	0	1	0	7.5	4.7	2	0.7	153	180	4.75	4.18	5.51	0.94	3.63	9.7	2.1	7.6	68.8	43.3	25.5	16	12	73	27	87	535	89	3.96	143.1	107.7	2.36	10.2	28.6	2.88	0.15	3	1	0
71	2	17.7778	1	1	0	0	0	0	0	0	0	0	0	0	5.7	4.1	0.9	0.7	112	208						5.5	2.1	3.4	65.8	32.6	33.2	21	32			49	161		3.64	144.4	107.1	2.11	11.1	29.2	3.37		3	0	0
52	1	27.0416	1	0	0	0	0	0	0	0	0	0	0	0	10	5.8	2.8	1	142	298	4.39	1.42	3.49	1.18	1.72	8.7	3.1	5.6	65.5	39.7	25.8	34	21	72	54	92	454	80	3.46	140.9	105.7	2.13	11.7	24.4	2.53	0.18	2	1	0
80	1	16.937	0	0	0	0	0	1	0	0	0	1	1	0	10.7	8.9	1.1	0.5	126	209	4.02	1.02	3.19	1.55	1.11	12.7	4.8	7.9	61.5	31.9	29.6	112	30	87	42	38	290.3	202	4.97	136.3	101.9	2.16	13	32.4	4.11		3	0	0
78	1	24.8	0	0	0	0	0	0	0	0	0	0	0	0	5.2	2.7	2	0.5	145	159	5.39	0.7	3.45	1.51	1.65	15.5	4.7	10.8	78.7	47.2	31.5	16	24	61	23	66	294	108	5.03	139	103.7	2.32	11.4	27.3	2.53	0.2	3	1	0
68	1	23.2196	1	0	0	0	0	0	0	0	0	0	0	0	5.6	4	1	0.4	107	170	4.7	1.23	2.51	0.78	1.39	4.9	1.7	3.2	62.1	38.2	23.9	8	12	87	39	152	421	42	3.92	143.7	111.5	2.04	11.4	28	2.82		2	1	0
78	1	21.875	1	1	0	0	0	1	0	0	0	0	1	0	6.2	5.1	0.6	0.3	125	184	4.56	1.16	3.27	0.86	1.95	6.9	2.4	4.5	65.4	36.2	29.2	17	9	77	33	565	323	9	3.94	139.7	102.5	2.54	11	27.3	4.82	0.74	4	1	0
66	1	24.2215	0	1	0	0	0	0	0	0	0	0	0	0	4.6	2.4	1.6	0.5	148	142	4.95	1.07	2.92	1.02	1.52	12.7	4.5	8.2	73.2	42.5	30.7	23	21	53	17	64	232	115	3.68	141.2	105.2	2.06	10.8	22.2	2.69		3	1	0
72	1	25.4581	1	0	0	0	0	1	0	0	0	0	1	0	5.1	3.6	1.1	0.4	145	133	9.31	3.66	2.75	0.89	1.12	15.9	5.3	10.6	69.6	43.4	26.2	34	30	67	27	90	444	76	3.88	140.6	103.4	2.21	10.7	25.6	2.1	0.19	3	1	0
71	1	26.0594	1	0	0	0	0	0	0	0	0	0	0	0	6.9	4.3	1.9	0.5	138	238	6.23	1.39	2.92	1.11	1.33	8.9	2.8	6.1	69.1	40.5	28.6	17	22	73	75	78	348	90	3.71	142.8	107.3	2.24	11.9	24.3	3.49	0.63	3	1	0
72	1	28.7274	1	1	0	0	0	0	0	0	0	0	0	0	7.5	6.1	0.8	0.5	106	155						9.8	4.1	5.7	50.6	28.3	22.3	22	29			226	280		4	140	108.1	2.04					2	1	0
81	1	25.3945	1	0	0	0	0	1	0	0	0	0	1	0	5	3.4	1.1	0.4	140	185	5.42	1.18	3.22	1.03	1.79	10.9	3.8	7.1	67.9	41.3	26.6	16	21	89	25	109	542	60	4.08	140.8	105.4	2.19	11	27.4	2.53	0.33	3	1	0
60	2	20.3125	1	1	1	0	0	1	0	0	0	0	1	0	8.6	8	0.4	0.2	126	207						10.3	4.1	6.2	76.1	37.9	38.2	7	13			129	349.6		4.78	138.4	108.1	2.02	10.9	32.5	2.31	0.52	3	1	0
53	1	23.1834	1	1	0	0	0	1	0	0	0	0	1	0	7.5	5.8	0.8	0.7	110	251	6.4	0.92	2.17	0.52	1.27	3	1.8	1.2	69.5	37	32.5	12	10	83	22	786	324	7	5.33	135.4	96.1	2.47	11.2	29.1	6.64	0.34	3	1	0
57	2	19.8791	0	0	0	0	0	1	0	0	0	0	1	0	5.9	3.8	1.6	0.5	139	174	6.7	6.48	4.27	0.73	1.95	13.3	4.6	8.7	82	43.6	38.4	27	31	61	38	63	517	90	4.39	141.2	102.3	2.54	12	24.2	2.1	0.17	3	1	0
52	1	22.742	1	1	0	0	0	0	0	0	0	0	0	0	5.8	3.8	1.1	0.6	116	170	4.12	0.95	2.11	0.75	1.02	3.7	1.5	2.2	74.5	40.3	34.2	7	14	76	19	712	323	8	6.87	136.5	97.8	2.67	11.6	26.3	3.25	0.47	3	1	0
71	1	26.5887	1	0	0	0	0	1	0	0	1	0	1	0	5.4	3.6	1.5	0.3	152	144	5.76	0.79	2.08	1.05	0.64	13.2	4.8	8.4	73.4	42.7	30.7	18	22	89	34	95	344	72	4.28	139.4	106	2.27	12.4	32.5	2.49	0.1	3	1	0
74	2	21.7784	1	1	0	0	0	1	1	0	1	0	0	0	6.6	4.5	1.5	0.5	152	229	5.47	0.92	3.87	1.34	2.28	11.2	4.1	7.1	75.5	45.3	30.2	19	20	242	28	134	434	36	5.42	142.1	106.5	2.3	12.2	25.9	4.66	0.8	2	0	0
69	1	19.9219	0	0	0	0	0	0	0	0	0	0	0	0	7.7	5.7	1.3	0.6	130	168	4.54	1.6	3.21	1.03	1.84	18.5	5.9	12.6	60.5	38.8	21.7	26	23	57	20	62	370.2	119	4.15	141.8	105.2	2.13	10.7	26.2	2.61	3.94	2	0	0
85	1	24.841	1	1	0	0	0	1	0	0	0	0	0	1	9.1	6.9	1.5	0.6	143	186	5.84	1.39	3.5	1.19	1.77	10.6	3.3	7.3	70.9	38.7	32.2	27	23	106	76	72	149	96	3.82	140.2	101.9	2.23	11.9	27.6	3.74	0.84	2	0	0
80	2	29.1363	1	0	0	0	0	0	0	0	0	0	0	0	8.4	5.6	1.9	0.6	135	171	5.24	1.2	5.29	1.32	3.81	9.7	2.8	6.9	76	41.1	34.9	12	18	120	26	107	520	45	4.7	142.3	111.9	2.69	11.6	26.2	4.16	2.91	3	1	0
69	1	23.8751	0	0	0	0	0	1	0	0	0	0	1	0	7.1	4.7	1.4	0.7	151	205	4.04	2.23	5.31	0.94	3.91	5.2	1.4	3.8	62.7	42.7	20	26	24	58	39	53	408	142	4.11	140.8	105.1	2.3	10.8	26.1	4	0.83	2	1	0
50	1	19.7232	1	0	0	0	0	0	0	0	0	0	0	0	5.9	3.5	1.9	0.4	152	214	4.66	0.85	3.96	1.27	2.32	17.5	3.5	14	71.5	43.7	27.8	20	25	76	13	63	396	124	3.87	132.7	99.7	2.34	12.2	35.2	2.16	0.15	3	0	0
70	1	22.3323	1	1	0	0	0	0	0	0	0	0	0	0	3.5	2.1	0.8	0.5	136	179	7.92	1.13	3.69	1.31	1.68	13.2	5.2	8	69.4	39.3	30.1	19	27	86	61	98	233	70	4.45	137.9	101.6	2.25	12.8	26.6	2.49		2	1	0
78	2	21.4844	1	1	0	0	0	0	0	0	0	0	0	0	6	3.4	1.7	0.5	91	279	3.9	3.36	2.92	0.53	1.25	2.3	0.9	1.4	62.3	31.4	30.9	14	16	67	5	627	390	6	5.67	138.1	101.8	2.38	12.4	24.4	5.22	0.5	3	1	0
71	2	23.74	1	0	0	0	0	0	0	0	0	0	0	0	7	5.1	1.2	0.4	118	256	5.13	2.79	4.84	1.12	2.58	8.5	1.8	6.7	72	41.7	30.3	17	13	70	23	104	431	48	3.66	137.6	98.4	2.36	11.6	22.8	2.86	0.53	3	1	0
69	1	23.4375	0	0	0	0	0	0	0	0	0	0	0	0	6	3.1	2.2	0.6	143	187	6.07	1.14	3.52	1.28	1.9	8.4	2.8	5.6	69.3	44.2	25.1	52	39	67	25	67	419.5	108	4.76	142.5	104.6	2.32	10	25.7	2.78	0.17	3	0	0
81	1	17.6758	0	0	0	0	0	0	0	0	0	0	0	0	4.3	2.5	1.4	0.3	116	295	5.98	0.8	3.74	1.4	1.9	13.6	4.5	9.1	72.6	39.6	33	20	27	105	22	97	570.4	68	4.6	140.3	102.7	2.34	11.3	25.9	3.05	0.45	3	1	0
82	1	22.8129	1	1	0	0	0	1	0	0	0	0	1	0	4.6	3.1	0.9	0.5	123	96	15.01	2.78	3.92	0.99	2.01	3.8	1.8	2	60.2	40	20.2	18	17	85	33	125	186	51	4.88	137.7	106.3	2.51	11.1	24.3	2.45		3	1	1
76	1	24.8438	0	0	0	0	1	1	0	0	0	0	0	0	8.8	6	1.7	0.9	131	243	4.6	0.97	2.69	0.9	1.32	11.4	4.1	7.3	63.1	34.8	28.3	10	18	65	22	113	442	58	3.73	140.6	105.9	2.22	12.4	26.5	4.98	0.65	3	1	0
70	2	26.1427	1	0	0	0	0	0	0	0	0	0	0	0	5	2.9	1.6	0.4	144	183	6.93	0.98	5.37	1.35	3.32	13.2	1.7	11.5	73.3	45.4	27.9	27	29	48	27	55	351	101	3.97	141.2	104.1	2.46	11.1	25.9	2.38	0.2	3	1	0
78	1	23.597	0	0	0	0	0	1	0	0	0	0	1	0	5.2	2.2	2.2	0.6	141	158	5.43	1.43	4.75	1.03	2.9	6.5	2.2	4.3	70.9	44.2	26.7	31	40	87	69	76	389	91	3.83	145.3	106.6	2.29	11.3	23.8	3.19	0.27	3	1	0
73	2	22.8928	1	1	0	0	0	1	0	0	0	0	1	0	10.7	8.8	1.2	0.7	141	310	12.28	1.62	4.83	1.38	2.52	11.3	3.7	7.6	71.6	38.4	33.2	12	14	88	20	103	241	48	4.53	136.7	100.8	2.23	11.9	25.7	3.44	0.58	2	1	0
65	2	23.607	1	0	0	0	0	1	0	0	0	1	1	1	4.2	2.2	1.5	0.3	146	192	4.98	1.04	4.16	1.23	2.29	14	2.7	11.3	72.5	43.9	28.6	7	26	139	22	75	374	71	3.29	140.4	103.5	2.5	11.8	27.3	2.61	0.19	3	1	0
59	1	19.3337	0	0	0	0	0	0	0	0	0	0	0	0	7.4	5.4	1.4	0.5	127	204	4.16	0.93	2.56	0.99	1.05	8.6	2.9	5.7	60.7	35.6	25.1	39	36	91	62	84	269	86	3.91	137.1	104.3	2.03					2	1	0
85	1	23.3067	1	0	1	0	1	0	0	0	0	0	0	0	10	7.5	1.3	1	130	189						14.7	4.7	10	65.4	38.1	27.3	13	24			122	319		4.12	134.36	103.31	2.2	12	26.8	4.12		3	0	0
56	1	23.939	1	1	0	0	0	0	0	0	0	0	0	0	5.7	3	2.1	0.4	138	265	5.31	0.8	2.69	1	1.33	9.4	2.1	7.3	71.4	43.9	27.5	18	19	65	29	77	301	96	4.31	140.6	105.9	2.39	11.8	29.3	2.42	0.15	2	1	0
58	2	23.533	1	0	0	0	0	0	0	0	0	0	0	0	6.2	3.2	2.3	0.5	134	199	5.22	1.73	4.68	1.18	2.66	5	0.9	4.1	71.6	42.8	28.8	11	18	114	16	59	260	97	4.15	143.2	105.2	2.39	9.8	23.4	2.22	0.2	2	1	0
88	2	21.1457	0	0	0	0	0	0	0	0	0	0	0	0	5.6	4.2	0.9	0.3	105	136	6.03	1.46	2.68	0.73	1.46	24.6	8.9	15.7	61.4	37	24.4	15	24	126	44	52.3	247.8	102	3.62	138.9	108.4	2.1	12.7	28.2	3.89	0.69	3	1	0
56	1	22.5922	1	0	0	0	0	1	0	0	0	0	1	0	4.5	2.6	1.6	0.3	129	214	4.8	0.98	2.33	0.88	1.08	12.3	4	8.3	71.6	42.7	28.9	21	33	110	29	80	386	92	3.98	141.6	108.6	2.23	13	28.3	2.96	0.57	3	1	0
59	1	20.9511	0	1	0	0	0	1	0	0	0	0	1	0	5.9	3.4	1.6	0.6	145	186	11.54	1.09	4.86	1.03	3.19	10.8	2.4	8.4	71.3	42.8	28.5	29	25	70	41	90	340	80	4.38	138.7	103.9	2.28	10.5	23.9	2.78		2	1	0
71	1	24.8016	0	0	0	0	0	1	0	0	0	0	1	0	5	3.4	0.6	0.9	129	171						13.8	2.6	11.2	72.4	40.8	31.6	14	20			62	267		4.18	128.75	97.05	2.22	11.6	30.9	2.61	0.37	2	1	0
67	1	25	1	0	0	0	0	0	0	0	0	0	0	0	5.5	3.2	1.7	0.5	122	185	4.52	2.61	3.56	0.72	1.82	6.5	2.3	4.2	63.9	38.6	25.3	19	23	65	17	88	336	80	4.71	141.9	107.3	2.31	11.1	24.6	2.62	0.4	3	1	0
70	1	19.5714	0	0	0	0	0	0	0	0	0	0	0	0	4.4	2.9	1.1	0.3	139	213	5.08	0.86	3.47	1.3	1.69	14.7	3.8	10.9	76.9	43.1	33.8	10	25	55	28	68	217	106	4.01	139.5	102.1	2.36	11.6	28.8	3.38		2	1	0
70	1	23.6652	1	0	0	0	0	0	0	0	0	0	0	0	5.6	3.5	1.6	0.3	143	228	5.27	1.04	3.54	0.98	2.06	10.5	2.4	8.1	70.1	45.2	24.9	16	19	79	21	83	280	84	4.04	139.2	103.9	2.36	11.4	24.3	2.49	0.15	2	1	0
64	1	21.9916	1	1	0	0	0	1	0	0	0	0	1	0	5.3	2.7	2.1	0.4	135	136						17.3	4.6	12.7	60.5	38.1	22.4	26				83	269		3.74	137.35	109.04	2.13	11.9	35.3	2.13		2	1	0
75	2	25.3203	1	0	0	0	0	1	0	0	0	0	1	0	6	3.7	1.3	0.5	111	333	6.78	1.42	3.63	1.18	1.89	20.9	4.1	16.8	70.3	40.5	29.8	11	15	95	28	157	347	30	4.05	134.7	101.7	2.33	12	24.8	4.83	1.29	3	1	0
73	2	28.1337	0	1	0	0	0	1	0	0	0	0	1	0	5.9	3.4	2	0.4	114	110						25.7	10.3	15.4	67.2	34.9	32.3	79				78	146.4		3.29	138.3	106.2	1.81				2.89	3	1	0
62	1	20.4471	0	1	0	0	0	1	0	0	0	0	1	0	4.4	2.4	1.3	0.6	127	115	8.7	0.84	2.66	0.83	1.3	11	3.7	7.3	59.1	35.4	23.7	17	15	47	19	95	286.3	74	4.09	143.8	107.9	2.1	12.6	29.8	4.19		3	1	0
70	1	25.1486	1	0	0	0	0	1	0	0	0	0	1	0	3.5	2	1.1	0.3	128	163	4.72	0.51	3.22	1.45	1.44	23	8.3	14.7	70.1	42.9	27.2	47	32	53	27	78	377.1	91	4.01	142.6	103.9	2.27					3	1	0
76	1	19.7599	1	1	1	0	0	1	0	0	0	0	1	0	4.4	2.7	1.1	0.3	116	95	5.28	1.09	2.84	0.89	1.51	5.6	2	3.6	64.6	35.4	29.2	25	30	48	14	63	287.4	114	3.88	142.5	107.8	2.03	12.2	27.5	2.82	0.83	3	1	0
66	1	24.64	1	0	0	0	0	1	0	0	0	0	0	0	5.2	2.5	2.1	0.4	148	218	4.66	0.77	4.03	1.55	2.06	15.8	5.5	10.3	63.2	39.1	24.1	93	45	58	39	82	419	87	4.34	138.5	102.9	2.37	10.4	25.9	2.05		2	0	0
77	1	25.1162	1	0	1	0	0	1	0	0	0	0	1	0	6.1	4.4	1.1	0.4	155	156	5.06	0.77	2.84	1.07	1.5	18	6.6	11.4	68	43.4	24.6	30	29	73	18	103	281.4	65	3.95	143.2	107.4	2.29	12	28.5	2.7	0.8	3	1	0
57	1	23.7879	1	0	1	0	0	1	0	0	0	0	1	0	6.9	4.5	1.5	0.7	120	137	5.11	1.07	3.22	0.9	2.04	6.3	2.5	3.8	60.6	36.1	24.5	46	21	75	47	98	319.8	73	4.05	141	109	2.11	11.7	29.9	3.92		3	1	0
68	1	29.3848	1	0	1	0	0	1	0	0	0	0	1	0	6.7	4.1	1.9	0.6	158	216	4.43	1.02	3.26	1.19	1.74	7.9	3.3	4.6	69.5	42.2	27.3	23	19	88	16	79	329.6	90	3.89	141	108	2.18	10.8	26.7	3.31	0.31	3	1	0
65	1	27.4756	1	1	0	0	0	1	0	0	0	0	1	0	4	2.3	1.2	0.3	135	116	11.08	1.37	2.46	0.77	1.2	5.6	2.4	3.2	61.1	38.3	22.8	18	20	114	20	65	543.9	114	3.12	140.1	100.8	2.24	10.6	30.8	3.27	0.15	3	1	0
66	1	23.4596	1	1	0	0	0	1	0	0	0	0	1	0	7	4.7	1.5	0.5	143	140	7.33	2.2	3.53	0.73	2.19	20.9	6.4	14.5	74.5	45.9	28.6	40	25	51	40	172	518	37	4.33	137.8	101.6	2.23	11.1	23.4	3.88		3	1	0
65	2	26.6797	1	1	1	0	0	1	0	0	0	0	1	0	4.3	2.6	1.4	0.3	114	122	5.03	0.76	2.81	1.63	0.79	7	2.5	4.5	72.3	43.1	29.2	24	24	77	44	115	468	44	4.06	143.4	111.1	2.24	11.8	26.5	2.41	0.29	3	1	0
68	1	23.8367	1	1	0	0	0	1	0	0	0	0	1	0	4.6	3	1.3	0.3	155	227	5.14	0.98	3.11	1.09	1.51	17.5	4	13.5	68.4	43.5	24.9	15	21	69	13	99	368	69	4.44	138.4	102.8	2.23	11.8	15.7	3.15	0.19	2	1	0
61	2	23.7812	0	0	0	0	0	1	0	0	0	0	1	0	7.4	5.3	1.5	0.6	88	420						6	2.6	3.4	91.4	32.4	59	27	30			98	329		4.09	139.4	105.5	2.18	13.2	27.5	4.81		3	1	0
72	2	18.5185	1	1	0	0	0	0	0	0	0	0	0	0	15.7	13.9	0.8	0.9	97	218						5.4	2.2	3.2	56.9	26	30.9	6	17			80	299		3.85	134.15	108.23	2.11	12.3	34.1	6.94		3	0	0
50	1	23.939	1	1	0	0	0	1	0	0	0	0	1	0	11.7	7.6	3.8	0.2	150	176						19.5	6.2	13.3	67.7	40.7	27	24	25			78	264		3.64	137.88	104.22	2.17					2	1	0
45	2	31.1697	1	0	0	0	0	0	0	0	0	0	0	0	6	3.8	1.6	0.5	92	337	4.97	1.14	2.37	0.78	1.26	8.9	3.6	5.3	68.7	38.9	29.8	20	35	77	20	38	292.5	169	3.84	139.4	105.9	2.14	11.8	26.5	2.8	0.23	2	1	0
67	2	23.3507	1	1	0	0	0	1	0	0	0	0	1	0	5.6	3	2.1	0.4	112	176	7.72	2.78	3.22	0.87	1.72	7.4	2.1	5.3	70.6	44.4	26.2	18	16	85	12	57	381.9	98	4.42	144.1	108.5	2.74	10.7	27.6	2.92	0.15	3	1	0
67	1	20.6632	1	0	0	0	0	0	0	0	0	0	0	0	4.4	2	1.9	0.3	142	187	4.44	1	3.81	1.2	2.16	8.1	2.8	5.3	70.4	41.1	29.3	30	25	66	25	60	258	124	4.4	141.1	103.1	2.31	12.3	29.8	2.98	0.15	3	1	0
85	1	23.815	0	0	0	0	0	0	0	0	0	0	0	0	6.8	5.8	0.6	0.3	62	157	6.68	1.3	2.2	0.86	0.98	14.5	5.6	8.9	58.2	37.3	20.9	5	14	39	14	164.5	461.4	37	5.02	139.1	108.8	2.19	12.9	25	2.39	0.18	3	1	0
76	1	24.8622	1	1	0	0	0	0	0	0	0	0	0	0	6.3	5	0.6	0.5	121	132						15.8	5.5	10.3	63.9	34.3	29.6	10	16			96	377		4.01	136.7	105.1	2.11					3	1	0
58	1	30.8397	0	1	0	0	0	0	0	0	0	0	0	0	6.4	3.4	2.3	0.4	157	181	8.06	0.75	3.3	1.29	1.6	10	3.9	6.1	76.4	46.8	29.6	57	34	60	118	50	299	157	4.17	139.4	104.2	2.31	11.6	29.3	2.66	0.12	3	1	1
67	2	22.1384	0	1	0	0	0	1	0	0	0	0	1	0	5.4	3.7	1.2	0.4	122	248	4.53	1.52	6.35	1.58	3.72	9.4	1.6	7.8	75.2	44.4	30.8	15	27	94	16	60	321	92	3.72	143.7	106.7	2.42	12.1	28.5	15.5	4.84	3	1	0
71	1	27.7008	1	0	0	0	0	1	1	0	0	0	1	0	8	6.8	0.7	0.5	145	157						23.7	9	14.7	64.5	39.2	25.3	14	19			170	435.9		4.04	139	106.5	2.12	11.6	28.5	2.57		3	1	0
63	2	21.3039	1	1	0	0	0	1	0	0	0	0	1	0	4	2.7	0.7	0.5	121	207	6.93	1.74	3.14	1.04	1.72	14.4	3.2	11.2	81.1	36.6	44.5	11	18	98	56	49	218	118	3.45	142.9	104.9	2.28	11.1	27.8	3.57		2	0	1
62	1	25.7117	1	1	0	0	0	0	0	0	0	0	0	0	5.3	2.8	1.9	0.3	139	221	7.84	12.08	6.52	2.04	2.5	9.8	3	6.8	74.4	41.6	32.8	23	35	116	53	177	651	36	4.48	139.5	105.1	2.37	10	26.9	2.47	0.3	2	0	1
63	1	26.079	1	1	0	0	0	0	0	0	0	0	0	0	5.7	3.6	1.3	0.5	100	212	5.34	0.77	1.52	0.45	0.84	4.5	1.6	2.9	64.6	36.1	28.5	22	16	100	28	657	479	8	5.06	139.1	118.5	2.02	11.3	27.7	4.9		3	0	1
74	1	20.0716	0	0	0	0	0	1	0	0	0	0	1	0	4.4	2.8	1	0.4	130	75	4.45	0.5	3.41	1.09	1.95	9.9	3.6	6.3	51.2	27.1	24.1	17	28	90	66	144	215	44	3.37	141	105.6	2.13	12	29.1	3.37	0.66	3	0	0
76	1	20.003	1	0	0	0	0	0	0	0	0	0	0	0	5.1	3.4	0.9	0.6	113	212	4.74	1.24	4.02	1.03	2.59	8	2.1	5.9	66.3	36.7	29.6	6	19	59	25	103	421	65	4.27	141.2	106.5	2.29	11.4	25.4	3.12	1.52	3	0	0
70	1	25.5843	1	0	0	0	0	0	0	0	0	0	0	0	8.1	4.6	2.1	0.8	156	184	5.18	1.35	4.73	1.17	3.06	16.9	4.7	12.2	71	44	27	18	22	67	15	67	346.7	108	3.8	141.8	104.5	2.29	11.1	27.6	2.65	0.33	2	1	0
69	1	25.7117	1	0	1	0	0	0	0	0	0	0	0	0	4.3	2.4	1.3	0.4	151	119	4.34	0.76	2.81	0.95	1.54	10.4	4.3	6.1	69	41.6	27.4	61	38	93	76	68	286.3	107	4.14	141	104.3	2.19	11.4	28.3	3.35	0.73	3	1	0
79	1	21.2109	1	0	0	0	0	1	0	0	0	0	1	0	5.6	2.9	1.7	0.8	121	135	5.16	0.87	3.95	1.58	1.97	8.5	2.7	5.8	70.5	45.8	24.7	35	27	85	51	134	381.3	47	4.67	141.7	106.6	2.27	11.2	28.7	3.08	0.59	3	1	0
40	1	30.0712	1	0	0	0	0	1	0	0	0	0	1	0	7.2	4.4	2	0.4	157	268	4.85	1.62	2.73	0.82	1.47	12.2	4.7	7.5	72.4	44	28.4	23	22	59	35	79	405.7	100	3.98	141.2	105.9	2.22	10.8	27.3	2.83	0.15	3	1	0
70	1	23.4375	1	0	0	0	0	0	0	0	0	0	0	0	5.6	3.5	1.4	0.5	129	184	4.63	0.83	4.78	1.51	3.14	15.2	3.8	11.4	63.7	40.1	23.6	29	31	61	25	60	321.3	123	4.44	141.7	107.9	2.14	11.5	24.9	2.08	0.26	3	1	0
76	2	22.6003	1	1	0	0	0	0	0	0	0	0	0	0	3.4	1.9	1.1	0.3	134	221	8.57	1.68	5.61	1.72	3.33	7.6	1.8	5.8	76	40.2	35.8	18	21	94	16	67	304.6	79	4.42	141.9	104.6	2.26	10.6	25.1	3.6	1.25	3	1	0
64	1	29.4078	1	0	0	0	0	0	0	0	0	0	0	0	8.5	4.5	2.7	0.7	146	247	5.12	1.51	2.76	0.91	1.45	8.5	3.1	5.4	69.9	43.1	26.8	24	22	138	46	84	319	85	4.75	139.6	105.3	2.29	11	28.3	3.24	0.42	2	1	0
72	1	22.9544	1	1	0	0	0	1	0	0	0	0	0	0	5.4	3.8	1.2	0.3	121	329	6.78	0.74	3.08	1.06	1.48	6.1	2	4.1	68.5	42.4	26.1	30	27	46	41	60	218	122	4.16	139.2	104.9	2.21	10.9	25.9	3.71	0.89	2	0	0
65	2	21.8741	0	0	0	0	0	0	0	0	0	0	0	0	4.3	2.2	1.5	0.3	121	244	4.85	1.06	3.06	1.31	1.42	12.6	3.1	9.5	74.6	44.8	29.8	27	35	103	27	64	469	86	4.29	140.9	108.1	2.44	11.8	28.3	3.35	0.62	2	1	0
69	1	24.3544	1	0	0	0	0	0	0	0	0	0	0	0	6.6	3.9	1.8	0.7	127	202	5.55	1.46	3	0.95	1.5	10.2	3.6	6.6	63.8	39.3	24.5	21	27	106	27	81	343	87	4.25	143.2	109.9	2.18	11.3	26.1	2.49		3	1	0
70	2	23.8281	1	0	0	0	0	0	0	0	0	0	0	0	7.7	5.1	1.9	0.5	128	364	5.39	1.16	3.38	1.44	1.55	12.2	4.1	8.1	74.5	43.9	30.6	18	25	112	28	46	347.2	124	4.27	142.8	108.3	2.31	10.7	28.6	4.01	0.26	2	0	0
81	2	23.3333	1	1	0	0	0	1	0	0	0	0	1	0	3.3	1.6	1.3	0.3	106	139	4.43	1.11	2.28	1.01	0.81	5.3	2	3.3	60.7	36.4	24.3	7	15	81	19	52	297	104	3.36	145.9	108.5	2.17	12.9	27.3	2.15	0.42	3	1	0
79	1	25.9516	1	0	0	0	0	1	0	0	0	0	1	0	5.1	3.3	1.2	0.4	137	202	4.9	1.21	2.92	1.09	1.45	23.5	4.9	18.6	67.6	39.6	28	17	21	104	19	64	313	111	4.02	138.7	105	2.26	11.9	27.3	2.91	0.53	3	0	0
78	2	21.2279	1	0	0	0	0	1	0	1	0	0	0	0	7.9	6	1.4	0.5	105	187	5.38					10	2.2	7.8	55.6	37.6	18	18	27			89	452		3.62	138.63	108	2.21	10.7	25.3	2.6		3	0	0
58	2	28.0404	1	1	0	0	0	1	0	1	0	0	1	0	5	3	1.6	0.3	127	166	5.67	1.29	3.78	1.27	2.07	9.5	1.6	7.9	65.9	40.6	25.3	26	21	89	15	61	307	93	4.51	141.1	105.6	2.29	11	26.5	3.17	0.42	3	1	0
56	2	19.0443	0	0	0	0	0	1	0	1	0	0	1	0	6.5	3.7	2.2	0.4	115	225	4.24	0.87	3.79	1.57	1.75	5.6	1.6	4	73	35.4	37.6	15	29	126	26	46	235	130	3.92	141.7	105.1	2.32	12.5	32.2	5.41	8.5	2	0	0
55	2	21.6041	1	0	0	0	0	0	0	0	0	0	0	0	6.8	5.3	1.1	0.3	144	269	6.67	0.93	3.36	1.8	1.28	14.5	2.1	12.4	71.2	47.5	23.7	32	37	99	56	52	343	113	3.92	141	101.5	2.43	10.3	23.9	2.8	0.19	2	0	0
76	1	28.2284	0	0	0	0	0	0	0	0	0	0	0	0	5.4	3.2	1.6	0.5	131	110	4.32	0.75	3.2	1.26	1.48	14.6	4.4	10.2	61.8	31.5	30.3	22	27	67	23	67	239	106	3.68	139.9	107.3	1.97	12.5	27.7	3.06	3.14	2	0	0
75	1	17.9982	0	0	0	0	0	0	0	0	0	0	0	0	4.1	2.8	0.8	0.4	127	212	4.67	0.58	3.44	1.95	0.94	6.1	1.3	4.8	66.1	39.6	26.5	20	39	123	26	64	268	112	4.39	135.9	98.1	2.24	11.2	26.2	3.91	1.42	2	0	0
55	1	26.7034	1	0	0	0	0	0	0	0	0	0	0	0	6.1	3.6	1.8	0.5	150	198	5.09	1.86	3.83	0.83	2.22	11.9	2.3	9.6	66.4	42.2	24.2	22	21	79	51	109	512	65	4.19	143.2	108.2	2.33	11.3	25.8	3.41	0.62	2	1	0
70	1	23.486	1	0	0	0	0	1	0	0	0	0	1	0	8	5.2	2.1	0.6	154	218	4.21	1.69	4.38	1.28	2.58	15.3	3.1	12.2	76	45.8	30.2	43	55	116	26	83	299	84	4.22	141.6	101.6	2.36	11.3	26.4	2.36	0.4	3	1	0
72	2	21.551	1	1	1	0	0	1	1	0	0	0	0	0	5.6	3.7	1.5	0.3	117	167	5.58	0.97	5.05	1.46	2.82	7.4	2.1	5.3	73.1	40.3	32.8	14	25	74	15	55	197	100	4.3	140.7	105.8	2.27	11	26.1	3.02	0.37	2	1	1
73	2	22.8928	1	0	0	0	0	0	0	0	0	0	0	0	13	10.2	1.1	1.2	115	296	4.89	1.16	3.54	1.36	1.81	12.1	3.2	8.9	65.3	33.7	31.6	19	34	125	30	84	508	61	4.79	136	96.9	2.2	11.3	27.3	5.41	0.75	2	0	0
72	1	35.4925	1	1	0	0	0	0	0	0	0	0	0	0	7.7	5.6	1.2	0.8	121	283	5.15	1.33	2.63	0.85	1.4	8.4	2.4	6	70.3	34.6	35.7	10	15	114	26	98	495	69	3.9	139.7	101.7	2.16	12.3	35.2	5.83	1.64	2	1	0
73	1	26.6667	1	1	0	0	0	0	0	0	0	0	0	0	10.1	6.3	2.5	0.8	116	494	5.53	1.02	2.28	0.55	1.25	4.8	1.4	3.4	69.5	27.6	41.9	48	50	121	30	155	405	41	4.12	137.2	108.1	2.06	13.5	31.8	7.22	3.69	3	0	0
66	1	21.678	1	1	0	0	0	1	0	0	0	0	1	0	5.4	2.7	1.9	0.5	170	165	9.91	3.94	5.13	1.08	2.5	12.2	1.8	10.4	66	40.9	25.1	23	17	78	89	69	222	106	4.49	139.4	106.9	2.42	11.1	26.1	2.57	0.77	2	1	1
35	1	31.8313	1	1	0	0	0	1	1	0	0	0	1	0	11.3	7.6	2.8	0.7	143	299	8.92	5.75	5.49	0.87	2.78	9.1	1.9	7.2	73.6	43.3	30.3	13	13	72	33	86	266	93	3.98	136.8	101	2.33	11.4	27.1	3.41	0.11	2	0	0
66	1	20.3074	0	0	0	0	0	0	0	0	0	0	0	0	4.1	1.9	1.8	0.4	154	221	4.71	0.84	4.17	2.16	1.41	9.4	2.1	7.3	68.8	41.8	27	26	26	75	31	75	307	96	4.41	144.4	106.5	2.32	10.5	23.5	2.57	0.15	2	1	0
52	2	34.9277	1	0	0	0	0	0	0	1	0	0	0	0	9.1	6.9	1.6	0.5	143	229	5.69	1.72	4.09	1.07	2.21	26.6	4.4	22.2	67.9	43.3	24.6	17	20	101	24	62	271	93	3.98	141.7	104.9	2.37	11.6	26.9	4.56	0.63	3	1	0
67	1	23.815	0	0	0	0	0	0	0	0	0	0	0	0	3.7	2.1	1.1	0.3	140	183	4.16	0.55	2.85	1.03	1.4	10.8	3.2	7.6	64.3	39	25.3	13	21	67	25	63	291	117	3.51	142.1	105.9	2.17	11.5	26.5	2.33	0.22	2	0	0
73	1	23.815	1	0	0	0	0	1	0	0	0	0	1	0	5.9	3.6	1.8	0.4	129	183	8.69	2.36	3.48	0.91	1.56	7.7	2	5.7	65.6	40.8	24.8	20	21	87	20	88	375	78	4.47	140	101.2	2.3	10.8	25.4	2.65	0.28	2	0	0
63	1	24.375	1	1	0	0	0	1	0	0	0	0	1	0	8.6	6.8	1.4	0.3	136	177	6.65	1.51	2.97	1.01	1.39	17.3	2.8	14.5	71.8	44	27.8	12	19	57	13	73	231	100	4.5	142.5	102.7	2.37	11.7	25.4	3.34	0.41	3	0	0
58	2	22.6267	1	0	0	0	0	1	0	0	0	0	0	0	5.2	3.4	1.3	0.4	114	168	4.45	1.1	3.89	1.32	1.92	7.8	1.9	5.9	73.2	44.5	28.7	6	16	69	15	72	276	77	4.28	144.1	105.8	2.4	11.2	27.1	4.71	0.85	2	0	0
81	2	24.8356	1	1	0	0	0	0	0	0	0	0	0	0	8.9	6.2	1.9	0.7	118	184	6.32	2.05	3.78	0.95	1.97	21.9	3.6	18.3	68.6	42.5	26.1	13	19	105	24	64	337	82	4.34	144.6	107.7	2.31	11.8	23.7	5.04	0.88	3	0	0
70	1	24.8163	1	0	1	0	0	0	0	0	0	0	0	0	8	5.8	1.6	0.5	135	255	5.16	1.22	3.56	1.01	1.89	7.9	1.5	6.4	70.1	43.3	26.8	19	18	77	24	68	316	106	3.91	142.1	106.2	2.28	11.6	24.6	3.17	0.25	2	0	0
55	1	25.3515	1	0	0	0	0	0	0	0	0	0	0	0	5.9	4.4	1.1	0.4	141	161	4.54	0.91	2.72	0.87	1.33	12.1	3.6	8.5	70.5	45.5	25	21	24	36	14	69	264	110	4.14	140.5	103.7	2.35	12.6	26.5	1.83	0.15	2	0	0
71	1	23.8922	1	0	0	0	0	0	0	1	1	0	0	0	4	2.3	1.1	0.5	144	86	6.44	0.94	4.27	1.76	1.82	50.2	21.5	28.7	68.5	30.1	38.4	16	48	182	139	97	412	70	4	135.5	102.9	2.21	13	25.9	1.16	6.76	3	0	0
75	2	23.815	0	0	1	0	0	1	1	1	0	0	1	0	8.2	6.5	1.1	0.4	125	143	4.4	0.94	3.06	1.27	1.38	10.6	3.3	7.3	56.9	35.1	21.8	11	12	82	23	156	319	30	3.81	141.1	107.1	2.26	11.6	26.5	4.16	1.07	4	0	0
82	1	23.6713	1	0	1	0	0	1	0	1	0	0	0	0	7.8	5.7	0.8	1	73	86	7.92	0.93	2.2	0.7	1.15	17.2	7.8	9.4	55.5	29.4	26.1	16	15	15	15	129	301	49	3.54	136.5	101.6	2.04	13.6	29.8	3.61	4.5	4	0	0
69	2	25.2363	1	0	0	0	0	1	0	0	0	0	1	0	5.8	3.5	1.4	0.7	130	165	8.53	2.49	5.57	1.14	3.16	6.7	1.9	4.8	75.1	40.8	34.3	15	21	121	23	62	223	88	3.17	140.1	105.2	2.36	12.7	26.2	3.59	2.57	2	0	0
67	1	25.1217	1	0	1	0	0	0	0	0	0	0	0	0	5.8	3.6	1.7	0.4	153	231	4.32	1.74	3.88	1.04	2.3	12.1	2.5	9.6	75.6	45.3	30.3	56	34	98	63	71	429	102	3.66	141.7	108.8	2.41	11.6	26.2	3.08	0.62	3	0	0
70	1	23.8751	1	1	0	1	0	1	1	1	0	0	1	0	9.4	7.6	0.7	0.9	110	224	2.61	1.11	3.05	0.69	1.63	4.2	1.9	2.3	66.5	29.6	36.9	17	19	119	26	795	500	6	4.87	137.3	94.5	2.15	13.9	28.5	8.03	0.95	3	0	0
66	2	19.7852	1	0	0	0	0	0	0	0	0	0	0	0	5.5	3.4	1.7	0.3	129	205	4.9	1.36	5.41	1.47	2.84	9.5	1.8	7.7	77.4	45.4	32	33	33	90	29	64	222	86	4.19	141.4	102.9	2.43	12.4	26.3	3.02	0.24	2	0	0
60	1	26.6749	1	0	0	0	0	1	0	0	0	0	1	0	6.3	3.6	1.9	0.5	146	189	5	4.94	4.05	0.81	1.94	12.6	2.4	10.2	69.4	42.2	27.2	50	29	68	20	80	479	91	3.38	141.7	104.1	2.36	12.7	26.8	2.57	0.79	2	1	0
53	1	22.6562	1	1	0	0	0	1	0	0	0	0	1	0	8.3	5.8	1.8	0.5	149	208	11.11	1.06	3.32	1.11	1.68	5.8	2	3.8	76.7	46.9	29.8	22	19	70	21	64	243	121	3.95	137.7	100	2.45	11.5	28	2.86	0.34	3	1	1
74	1	25.891	1	1	0	0	0	1	0	0	0	0	0	0	5.5	3.1	1.6	0.5	152	113	8.27	0.49	2.38	0.88	1.24	13	5.7	7.3	65.7	35.5	30.2	26	23	91	91	85	237	81	3.39	136.5	100.4	2.2	12.4	26.3	2.38	0.44	2	1	1
84	2	23.815	1	0	0	0	0	0	0	0	0	0	0	0	8.3	5.8	1.8	0.6	140	197	5.49	1.08	4.11	1.26	2.38	13.3	3.6	9.7	79	40.5	38.5	21	24	190	29	60	350	88	3.69	141.8	105.6	2.22	12.9	26	6.11	1.93	2	0	0
72	2	27.4889	1	0	0	0	0	0	0	0	0	0	0	0	5.2	2.5	2	0.4	122	246	4.71	2.52	4.19	0.98	2.26	5.7	1.9	3.8	59.2	35.4	23.8	22	20	118	23	65	257	83	4.38	137.8	104.2	2.18	12.4	25.3	3.32	0.35	3	1	0
72	2	26.8186	1	1	0	0	0	0	0	0	0	0	0	0	6.5	3.9	1.9	0.4	117	202	7.25	0.96	3.53	1.3	1.77	9.4	2.2	7.2	72.9	44.5	28.4	13	15	69	24	68	368	78	4.16	143.6	103.8	2.69	11.1	25.3	2.25	2	2	0	0
74	2	25.194	0	0	0	0	0	0	0	0	0	0	0	0	6.3	3.6	2.1	0.5	102	200	4.64	0.71	5.64	1.67	3.35	10.7	2	8.7	79.8	43.1	36.7	13	26	69	32	129	522	37	4.67	137.9	107.2	2.37	11.6	23.1	3.4	0.79	3	1	0
85	2	27.3438	1	1	0	0	0	0	0	0	0	0	0	0	6.5	4	1.8	0.6	112	201						6.3	1.2	5.1	63.2	36.5	26.7		19			36	254		3.84	131.63	100.23	2.11	11.9	24.1	2.71	0.84	3	0	0
73	2	25.9355	0	1	0	0	0	1	1	0	0	0	1	0	6	3.5	1.6	0.8	123	151	6.95	2.05	4.66	1.65	2.24	11	2.3	8.7	71.2	42.5	28.7	28	25	52	29	91	437	56	4.22	139.6	103.8	2.35	12.6	23.3	3.25	3.97	3	0	0
81	2	22.8928	0	0	0	0	0	0	0	0	0	0	0	0	8.7	7.8	0.5	0.3	125	130	7	1.22	5.18	1.67	2.79	26.4	8.4	18	65	35.8	29.2	14	21	91	15	49	206	112	3.35	135.3	100.6	2.06	12.2	30	3.12	3.27	2	0	0
71	2	22.9624	1	0	0	0	0	1	0	1	0	0	1	0	3.5	1.9	1.3	0.3	128	109	5.73	1.12	3.72	1.64	1.69	11.5	2.7	8.8	63.7	42.4	21.3	17	20	73	32	50	315	112	4.02	142.4	107.2	2.26	12.1	23.5	1.82	0.53	3	1	0
68	1	25.7117	1	0	0	0	0	0	0	0	0	0	0	0	9.3	6.1	2	0.7	135	392	6.38	1.78	5.29	0.75	3.76	11.2	1.5	9.7	69	41.2	27.8	24	24	111	56	81	214	87	4.47	137.6	101.7	2.44	13.1	23.3	3.92	8.93	2	1	0
74	1	24.5089	1	0	0	0	0	1	0	1	1	0	1	0	3.7	2.7	0.8	0.2	112	254	4.9	0.99	2.74	0.66	1.81	7.3	2.4	4.9	61	37.9	23.1	15	19	107	18	62	244	117	3.87	138.9	107.1	2.14	12.4	28.2	6.18	6.25	3	0	0
68	1	25.9516	1	1	0	0	0	1	0	0	0	0	1	0	5.7	3.8	1	0.7	126	222	4.52	0.76	3.2	0.94	1.8	7.4	2.1	5.3	59	38.9	20.1	23	24	72	17	69	230	105	4.22	140.7	104	2.35	11.6	24.5	2.99	0.27	3	1	0
75	1	20.625	1	0	0	0	0	0	0	0	0	0	0	0	7.9	5.7	1.2	0.9	120	257	4.5	0.79	3.46	0.98	2.05	2.9	1.2	1.7	58.9	31.6	27.3	11	23	61	13	53	153	140	4.44	137.4	103.9	2.06	12.1	26.6	5.72	4.42	2	0	0
67	2	28.9811	1	0	0	0	0	1	0	0	0	0	1	0	5.6	2.7	2.2	0.5	113	171	4.61	1.2	5.5	1.89	2.71	8.7	1	7.7	68.9	42.4	26.5	23	31	66	20	59	212	94	3.69	140.1	102	2.29	12.1	26.1	2.46	1.31	3	1	0
72	1	23.8912	1	0	0	0	0	0	0	0	0	0	0	0	3.6	2.2	0.7	0.4	122	156	5.24	1.03	3.67	1.08	2.12	9	2	7	55.9	39.2	16.7	15	19	88	54	75	404	94	3.12	142	105.1	2.16	10.8	26.2	2.94	0.15	2	0	0
84	2	28.512	0	0	0	0	0	0	0	0	0	0	0	0	8.2	5.3	2.2	0.4	148	238	7.73	2.52	4.54	0.79	2.6	10.3	1.7	8.6	79.2	44.5	34.7	11	17	152	24	126	291	37	4.69	144.6	109	2.35	13.2	25.6	4.32	0.66	2	0	0
65	1	26.0375	1	0	0	0	0	0	0	0	0	0	0	0	3.1	1.5	1.2	0.3	139	123	5	0.94	3.6	1	2.22	14	2.8	11.2	54.7	35	19.7	17	21	73	30	54	304	141	3.72	145.8	111.2	2.26	11.3	26.4	16.5	2.93	3	1	0
73	1	25.6727	1	0	0	0	0	1	0	0	0	0	0	0	7.4	4.6	1.7	0.6	133	268	7.31	2.37	3.86	1.121	2.03	8	1.6	6.4	71	45.9	25.1	23	19	84	30	82	325	85	4.2	140.2	101.2	2.37	11.4	25.9	4.01	0.4	3	1	0
67	1	29.4356	0	0	0	0	0	0	0	0	0	0	0	0	6.7	3.1	2.8	0.5	132	240	4.48	2.37	3.39	0.78	1.82	28.5	3.5	25	68.3	44.8	23.5	19	20	66	13	89	378	79	3.8	140.4	102.3	2.4	11.7	28.8	2.46	0.39	2	1	0
67	1	28.699	1	1	0	0	0	0	0	0	0	0	0	0	4.8	2.6	1.5	0.4	124	185	7.29	1.72	3.15	0.83	1.82	14	2.6	11.4	63	39.7	23.3	31	28	58	20	80	287	89	3.73	142.6	106.3	2.16	12.1	26.2	3.12	1.93	3	1	0
86	2	28.125	1	0	0	0	0	0	0	1	0	0	0	0	7.7	6.6	0.8	0.3	132	151	6.84					9.9	2.6	7.3	65.3	38.7	26.6					57	209		4.36	142.37	105.25	2	11.3	26.9	3.79	16.66	3	0	0
56	1	23.6614	0	0	0	0	0	0	0	1	0	0	0	0	10.2	7.7	1.4	0.9	94	503						14.6	7.1	7.5	55.8	30.5	25.3	56	77			59	124		3.8	134	103		14.9	36.2	4.57	7.96	3	1	0
88	2	22.7732	1	1	0	0	0	0	0	0	0	0	0	0	6	4.7	0.8	0.3	116	224	13.74	1.64	6.42	1.21	4.11	13.1	3.3	9.8	66.4	38.6	27.8	9	24	9	24	94	361	52	4.21	142.2	105.3	2.1	12.3	26.5	4.65	1.38	2	0	0
63	2	24.7034	1	0	0	0	0	0	0	0	0	0	0	0	4.3	2.6	1.3	0.3	128	295	8.11	1.17	3.52	1.1	1.82	10.8	2.1	8.7	71	41.2	29.8	24	26	46	26	50	224	115	3.73	140.9	103.9	2.29	11.3	26.2	2.57	0.15	3	1	0
77	1	29.3878	1	0	0	0	0	0	0	0	0	0	0	0	6.2	3.7	1.7	0.5	155	221	4.28	2.04	3.87	1.13	1.71	13.6	3.1	10.5	67.1	40.6	26.5	49	37	101	41	74	410	95	4.19	140.9	105.4	2.28	11.2	27.3	2.66	0.24	3	1	0
60	1	24.8941	1	1	0	0	0	0	0	0	0	0	0	0	5	2.2	2	0.6	129	211	7.01					10.6	2.7	7.9	61.2	40.1	21.1		26			85	327						10.3	25.4	3.01	0.33	2	1	0
76	2	23.0551	1	0	1	0	0	0	0	0	0	0	0	0	4.9	3	1.4	0.4	139	197	4.73	1.22	5.09	1.68	2.72	10.6	1.8	8.8	72.7	43.8	28.9	19	28	92	41	81	347	63	4.87	140.7	104	2.41	10.4	24.5	2.91	0.23	2	0	0
74	2	27.7671	1	0	0	0	0	0	0	0	0	0	0	0	2.8	1.4	1.1	0.2	117	190	4.74	0.85	2.61	0.94	1.3	12.9	2.6	10.3	65	39.6	25.4	15	22	127	13	59	290	92	4.05	143.1	104.1	2.27	11.2	27.3	2.29	0.49	2	0	0
65	2	28.578	1	0	0	0	0	0	0	0	0	0	0	0	6.1	3.6	2.1	0.3	117	214						11.6	2.3	9.3	65.5	37.8	27.7		19			87			3.97	141.84	108.98		10.1	24	2.83	1.49	2	1	0
73	2	24.6669	1	0	0	0	0	1	0	0	0	0	1	0	8.7	6.7	1.3	0.5	124	206	3.9	1.85	3.16	0.72	1.71	7.4	3.1	4.3	63.3	36.7	26.6	53	61	112	55	74	217	71	4.18	141.7	106.9	2.14	11	23.1	2.91	4	2	1	0
64	2	25.4356	1	0	0	0	0	1	0	0	0	0	1	0	6.8	5.1	1.3	0.3	139	171	5.38	0.88	3.51	1.12	1.91	36.1	8.9	27.2	75.3	47.2	28.1	26	28	144	44	53	174	107	3.36	139.8	102.4	2.38	11.4	26.1	2.91	1.05	2	0	0
67	1	24.2215	0	0	0	0	0	0	0	0	0	0	0	0	6	4.2	1.3	0.4	143	252	5.69	1.39	4.5	0.89	2.98	16.9	3.3	13.6	63.7	38.6	25.1	13	20	78	18	76	462	94	4.07	142.1	105.3	2.23	11.1	30.4	2.7	0.14	2	0	0
76	1	21.8522	1	1	0	0	0	0	0	0	0	0	0	0	9.7	5.8	0.6	0.6	104	157	8.1	0.76	2.59	0.83	1.42	10.4	3.9	6.5	58	28.8	29.2	16	24	48	18	204	540	29	4.38	140.8	108.1	2.1	12.5	29.1	4.18	3.09	2	0	0
75	2	26.0375	1	0	0	0	0	0	0	1	0	0	0	0	6.7	3.9	2	0.6	83	176	4.18	0.73	2.86	1.27	1.17	8.4	2.7	5.7	51.1	32.2	18.9	11	11	60	16	96	398	52	4.35	143.3	109.1	2.14	11.5	22.7	2.06	0.45	3	0	0
76	2	26.5705	0	0	0	0	0	0	0	0	0	0	0	0	4.8	2.4	1.8	0.5	133	235	5.05	1.5	4.02	1.3	2.04	6.1	1.7	4.4	67.2	39.9	27.3	18	23	79	32	95	288	53	4.16	140.8	106.9	2.3	12	26.7	2.52	0.2	2	1	0
68	1	26.5203	1	0	0	0	0	1	0	1	0	0	0	1	5.5	3.7	1	0.5	86	344	5.33	1.19	2.62	0.79	1.39	6.3	2.4	3.9	57.9	31.7	26.2	9	11	114	18	95	302	73	3.57	138.6	104.1	2.12	12.6	28.3	6.12	0.49	3	0	0
83	2	27.0703	1	0	0	0	0	0	0	0	0	0	0	0	3.8	2	1.2	0.5	129	112	4.15	1.31	3.97	1.31	1.84	6.5	2.2	4.3	64.1	38.6	25.5	7	16	90	19	107	365	45	3.64	143.6	107.8	2.25	12.8	29	3.21	0.36	3	0	0
86	2	27.0703	1	0	0	0	0	1	0	0	0	0	0	0	4.1	2.5	1.2	0.3	105	145	5.76	0.92	3.14	1.14	1.52	6.6	2.2	4.4	59.5	35.7	23.8	29	34	142	19	54	254	99	3.86	140.6	107.1	2.04	13	25.7	3.04	1.43	3	1	0
88	1	20.2812	1	1	0	0	0	0	0	0	0	0	0	0	4.2	2.2	1.2	0.7	120	152	4.13	0.87	3.75	0.96	2.14	10.7	3.3	7.4	63.9	32.1	31.8	10	27	54	21	76	521	89	3.98	139.2	102.3	2.18	11.4	29.4	2.63	1.81	3	1	0
67	2	21.4286	0	0	0	0	0	0	0	0	0	0	0	0	4.2	2.4	1.4	0.3	123	271	5.5	1.38	5.1	1.28	2.97	4.1	2.3	1.8	72.1	41.2	30.9	12	18	108	16	70	252	77	4.07	141.4	103.4	2.45	10.8	24.1	5.17	1.21	2	0	0
71	1	27.0599	1	1	0	0	0	0	0	0	0	0	0	0	5.4	3.1	1.4	0.6	162	216	5.16	1.85	4.42	1.25	2.29	12	3.3	8.7	66.5	37.5	29	17	23	81	205	66	372	110	3.44	139.6	103.1	2.25	10.7	27.8	4.16	0.44	3	1	0
68	2	28.5333	0	0	0	0	0	1	1	0	0	0	0	0	3.8	1.8	1.6	0.3	123	154	4.79	1.49	4.26	0.71	2.47	7.6	3	4.6	63.4	36.6	26.8	19	24	103	12	62	292	88	4.29	142.8	108	2.16	12.2	26.7	2.52	0.39	2	1	0
76	2	26.0375	1	0	0	0	0	0	0	0	0	0	0	0	5.5	2.9	1.4	0.5	128	179	4.58	0.91	4.93	1.1	3.11	5.4	1.5	3.9	58.3	37.1	21.2	18	38	77	18	50	300	111	3.91	144.4	106	2.23	10.2	23.9	3.1	0.28	2	1	0
67	2	18.8271	1	1	0	0	0	0	0	0	0	0	0	0	5.8	3.6	1.6	0.4	126	266	6.63	1.18	5.23	1.39	2.82	5.2	2	3.2	71.5	39.5	32	13	17	129	17	66	317	82	3.78	140.3	104.5	2.23	11.4	22.4	3.88	1.2	2	1	0
56	1	26.9531	1	0	0	0	0	1	1	0	0	0	1	0	8.5	6.1	1.9	0.5	149	169	6.02					16.3	2.3	14	65.7	41.9	23.8		50			75	297		4.06	139.05	101.7	2.3	9.8	23.3	2.24	0.32	2	1	0
65	2	23.3377	0	1	0	0	0	0	0	0	0	0	0	0	5.8	3.9	1.3	0.5	124	245	5.32	0.86	2.61	0.99	1.35	9.4	3.3	6.1	75.3	44	31.3	16	23	70	15	48	285.3	120	4.23	141.7	105.4	2.34	13	30	4.16	0.51	2	0	0
77	1	28.4444	1	1	0	0	0	1	0	1	0	0	1	0	16	14.3	0.7	1	71	313	7.2	1.01	2.06	0.43	1.14	4.8	2.4	2.4	52.5	27.3	25.2	12	17	84	11	163	491.4	38	4.09	138.9	99.8	2.1	14.9	39.3	7.82	0.51	2	0	0
62	1	18.3661	1	1	0	0	0	1	1	1	0	0	1	0	9	6.6	1.6	0.8	122	296	7.03	1.43	2.74	0.76	1.47	8.1	3.5	4.6	71.4	39.1	32.3	18	19	105	31	123	411.5	55	4.32	143.3	104.4	2.37	11.5	27.3	5.93	0.81	2	0	0
69	1	23.8884	0	0	0	0	0	0	0	0	0	0	0	0	8.8	6.8	1.1	0.8	141	139	5.51	0.67	3.99	1.17	2.49	14.3	4.7	9.6	65.6	39.4	26.2	33	30	97	58	83	494.6	85	3.85	144	108.2	2.05	12.9	27.7	3.08	1.07	2	1	0
72	1	21.0498	1	0	1	1	0	0	0	1	0	0	0	0	4.4	2.9	1	0.4	128	104	5.35	0.67	2.88	0.86	1.58	10.7	7	3.7	70.1	37.4	32.7	17	19	241	207	520	336.3	10	4.74	141	101.4	2.37	13	31.3	3.41	0.51	3	0	0
74	1	21.2585	1	1	0	0	0	0	0	0	0	0	0	0	4.9	2.8	1.5	0.5	104	266	7.42	0.77	2.7	0.88	1.55	3.7	1.5	2.2	77.3	39.4	37.9	17	21	67	30	71	293.9	100	4.83	131.9	101.4	2.23	11.4	30.5	3.83	1.05	2	0	1
58	1	25.3906	1	0	0	0	0	0	0	0	0	0	0	0	6.4	4.1	1.2	0.8	123	289	5.77	1.05	3.98	1.62	1.98	9.1	2.9	6.2	62.7	37.7	25	18	21	37	174	59	428.8	130	3.17	141.6	106.8	2.03	11.1	26.3	2.61	0.27	2	1	0
71	2	18.1641	0	0	0	0	0	1	1	0	0	0	1	0	4.8	3.1	1.1	0.6	127	174	5	1.07	5.18	1.78	3.2	26.6	6.5	20.1	67.8	40.5	27.3	12	25	87	11	59	253.3	93	3.64	143.7	107.9	2.2	10.6	23.8	3.08	5.24	3	1	0
69	1	28.441	1	0	0	0	0	1	0	1	0	0	1	0	10.6	8.4	1.3	0.4	97	232	5.08	1.41	3.07	0.93	1.59	8.5	3	5.5	69.7	39.2	30.5	44	48	81	39	180	465.4	35	4.4	139.9	107.1	2.2	12.4	30.5	4.83	1.3	3	0	0
69	1	21.6041	0	1	0	0	0	0	0	0	0	0	0	0	7.3	5.5	1.2	0.4	135	165	10.53	0.73	2.18	0.94	0.88	23.3	10.3	13	72.6	45.3	27.3	33	24	109	29	77	358.1	92	4.5	142.9	103.2	2.2	12.3	27.1	4.04	0.31	3	0	0
77	2	28	1	0	0	0	0	1	0	0	0	0	1	0	6	3.2	2.3	0.4	113	202	6.47	1.57	3.08	1.21	1.29	11.9	3.9	8	62.9	36	26.9	17	39	88	11	62	342.2	86	4	143.3	108.4	2.03	11.2	22.8	3.52	1.2	2	1	0
76	2	21.9289	0	0	0	0	0	0	0	0	0	0	0	0	7.2	5.4	0.9	0.4	106	191	5.36	0.9	3.84	0.93	2.58	7	2.4	4.6	61.7	34	27.7	9	21	98	21	43	221.2	132	3.82	141	104.8	2.1	11.7	30	5.56	8.23	3	1	0
44	1	26.8136	0	0	0	0	0	0	0	0	0	0	0	0	10.2	6.4	2.7	0.8	135	218	7.24	4.34	8.53	1.35	6.56	7.6	1.3	6.3	76.9	45.4	31.5	14	18	79	50	100	534.5	75	3.72	138.5	100.5	2.35	11.4	28.9	3.45	22.6	2	0	0
69	1	23.4375	0	0	0	0	0	0	0	0	0	0	0	0	6	3.1	2.2	0.6	143	187	6.07	1.14	3.52	1.28	1.9	8.4	2.8	5.6	69.3	44.2	25.1	52	39	67	25	67	419.5	108	4.76	142.5	104.6	2.32	10	25.7	2.78	0.17	3	0	0
87	1	23.03	1	1	0	0	0	1	0	0	0	0	1	0	6.4	4.7	0.9	0.6	123	133	7.55	0.68	3.29	1.09	1.83	8.3	2.9	5.4	73.4	42.6	30.8	30	23	145	19	196	454.8	30	4.05	141.5	106.1	2.25	13.3	27.9	3.61	0.7	3	0	1
84	2	17.0874	1	0	1	0	0	0	0	0	0	0	0	0	9.3	8.2	0.6	0.5	84	283	6.62	1.35	4.39	1.13	2.71	8.5	3.1	5.4	50.7	29.5	21.2	12	20	119	27	63	213.2	83	4.58	137.1	104	2.09	11.3	25.7	4.34	5.07	3	1	0
77	2	18.026	1	0	0	0	0	1	1	0	0	0	1	0	8.7	7.5	0.5	0.6	117	136	6.53	0.84	3.6	1.12	2.13	22.6	7.2	15.4	65.4	40.3	25.1	20	20	79	22	68	301.4	77	4.47	139.6	105.3	2.22	14.2	34.2	3.66	26.52	3	1	0
69	1	26.8923	1	1	0	0	0	1	0	0	0	0	1	0	6.5	3.3	2.3	0.6	149	179	6.96	2.06	4.32	1.02	2.84	10.9	3.4	7.5	74	43	31	99	58	68	83	105	461.1	65	4.83	140.5	105.9	2.19	12.2	30.5	2.83	0.87	3	1	0
81	2	21.6441	0	0	0	0	0	1	0	0	0	0	1	0	7.9	6.8	0.6	0.5	95	126	6.1	1.08	2.4	1.19	0.65	12.4	5	7.4	59.9	35.8	24.1	15	25	59	9	66	215.3	79	3.39	137.9	104.7	2.09	12	31.7	3.82	36.65	3	1	0
88	1	27.6817	1	0	0	0	0	0	0	0	0	0	0	0	6.2	4.7	0.9	0.5	102	185	5.58	0.71	3.11	1.19	1.55	17.2	6.5	10.7	61.6	36	25.6	17	19	72	42	97	309.4	67	4.07	142.1	107.1	2.2	12.3	27.9	4.11	5.34	3	0	0
68	2	21.0836	1	0	1	0	0	0	0	0	0	0	0	0	5.7	3.4	1.6	0.5	120	311	5.77	1.98	3.09	0.89	1.51	11.7	4	7.7	69	43.4	25.6	42	35	66	18	41	270	142	4.32	144.9	106.9	2.32	11.8	25.9	4.01	0.94	3	0	0
62	2	24.3496	1	1	0	0	0	1	0	0	0	0	1	0	11.5	9.1	1.5	0.8	126	238	13.34	1.09	2.11	0.43	1.08	11.4	4.4	7	59	28.5	30.5	111	9	101	15	33	151.2	186	4.12	134.1	98.6	1.96	12.2	26.2	8.42	1.7	3	1	1
69	2	26.2227	1	0	0	0	0	0	0	0	0	0	0	0	9	6.1	1.9	0.8	120	331	4.83	1.3	5.09	1.47	3.21	7.6	1.8	5.8	74.9	39.8	35.1	13	18	185	22	50	241.7	113	4.53	143.1	107	2.16	14	31.7	4.19	0.18	2	0	0
67	2	19.9792	1	0	0	0	0	0	0	0	0	0	0	0	5.1	3.4	1.2	0.4	123	200	4.99	0.62	4.09	1.76	2.04	5.8	1.9	3.9	72.8	47.7	25.1	13	21	90	21	57	276	98	3.79	142.6	104.1	2.38	12.9	32.2	2.96	0.76	2	1	0
66	1	25.9516	0	0	0	0	0	1	0	0	0	0	0	0	6.5	4.9	1.2	0.4	146	170	4.78	1.26	3.09	1.21	1.4	13.5	4.7	8.8	68.1	40.5	27.6	23	20	117	22	85	359.6	83	4.64	144	108.8	2.26	13.4	37	3.55	0.21	2	1	0
67	2	22.6409	0	0	0	0	0	0	0	0	0	0	0	0	4.3	2.7	0.9	0.6	101	231	5.15	1.04	4.89	1.75	2.71	7.9	2.6	5.3	48.1	29.3	18.8	13	22	77	7	79	165.9	67	3.91	141.8	107.5	2.08	11.7	22.5	2.57	1.03	3	1	0
55	1	27.0416	0	0	0	0	0	0	0	0	0	0	0	0	6.9	4.2	1.4	0.7	127	289	5.24	1.03	3.61	1.17	2.17	9.9	3	6.9	60.2	38.7	21.5	32	21	54	15	72	303.6	104	4.07	144.3	109.7	2.14	10.5	25.1	2.57	0.23	2	1	0
75	1	26.8386	1	0	0	0	0	0	0	0	0	0	0	0	4.2	1.7	1.8	0.6	135	137	5.11	1.57	2.35	1.01	0.91	26	9.3	16.7	71.5	41.9	29.6	13	18	53	12	65	328.7	110	4.38	142.1	106	2.37	12.4	29.3	1.6	0.2	3	1	0
71	2	24.0346	1	1	0	0	0	1	0	0	0	0	0	0	7.3	5.1	1.6	0.5	126	206	12.64	2.95	3.85	0.85	2.24	11.6	3.5	8.1	75.6	44.1	31.5	26	20	105	32	61	285.8	89	4.33	138.6	104.1	2.3	11.8	25.6	3.54	0.36	2	1	1
79	2	22.5922	0	1	0	0	0	0	0	0	0	0	0	0	11	5.7	4.2	1	136		8.6	0.96	2.59	0.82	1.36	6.5	2.8	3.7	60.3	35.6	24.7	12	11	76	18	55	180	98	4.12	141.6	107.3	2.01	11.3	25.9	3.91	0.69	3	1	0
59	2	28.8889	1	0	0	0	0	0	0	0	0	0	0	0	4.9	3.6	1	0.3	133	180	5.15	1.23	3.96	1.24	2.26	12.4	4.2	8.2	70.6	39.8	30.8	25	19	91	41	51	268.9	114	3.92	144.6	106.3	2.23	11.4	24	3.68	1.27	2	0	0
65	1	23.4375	0	0	0	0	0	1	0	0	0	0	1	0	3.8	2.4	1	0.3	135	152	4.92	1.15	2.66	1.04	1.21	18.2	7	11.2	69.7	41.9	27.8	20	18	91	47	82	323.6	87	2.81	140.5	105.4	2.14	11.7	27.6	2.53	0.31	3	1	0
72	2	17.9817	1	0	0	0	0	1	0	0	0	0	1	0	6.6	4.3	1.5	0.6	119	320	5.18	1.83	3.73	0.94	2.26	3.5	1.2	2.3	72.6	39.5	33.1	20	21	112	14	57	218.6	96	3.24	141.8	101.3	2.41	11.6	26.2	5.02	0.99	2	0	0
67	2	21.8522	0	0	0	0	0	1	0	0	0	0	1	0	6.6	3.9	1.8	0.6	128	216	4.9	2.52	4.77	1.2	2.99	9.2	2.2	7	68.4	40.8	27.6	44	27	85	33	45	268.9	128	3.83	141.4	106.4	2.25	10.7	27.3	2.65	0.19	3	1	0
60	1	26.7299	0	1	0	0	0	1	0	0	0	0	1	0	6.8	4.2	1.8	0.6	136	233	7.09	1.89	4.94	1.29	3.32	12.6	3.1	9.5	68.9	41.8	27.1	16	16	81	20	70	328.6	106	4.18	141.7	105.2	2.22	11	27.5	2.7	0.25	3	1	0
71	1	22.7732	1	1	0	0	0	1	0	0	0	0	1	0	6.9	4.8	1.5	0.5	137	233	6.1	0.81	2.63	1.34	0.89	6	2	4	69	41.4	27.6	31	29	83	21	82	289.3	85	4.59	144.3	107.1	2.03	10.4	30.7	3.73	0.54	3	1	0
66	2	22.83	1	1	1	0	0	0	0	0	0	0	0	0	6.4	4.4	1.5	0.4	127	209	6.86	1.63	2.95	1.15	1.47	9.9	3.4	6.5	73.6	43.6	30	12	14	92	18	53	316.8	106	3.79	143.5	107.6	2.28	11.6	27.5	2.61	0.15	3	0	0
61	1	18.1641	1	1	0	0	0	0	0	0	0	0	0	0	3.6	2.1	1.1	0.3	142	105	5.45	1.15	3.13	0.81	2.05	5.8	2.2	3.6	67.7	39.3	28.4	14	17	70	20	63	542.5	119	4.21	142.8	108.2	2.21	11.3	30.7	3.34	0.67	2	0	1
67	2	28.0404	0	0	0	0	0	0	0	0	0	0	0	0	6	3.7	1.9	0.3	126	295	5.53	1.25	4.52	1.15	3.2	7.6	2.2	5.4	73.5	43	30.5	26	25	58	21	39	186.1	151	3.94	141.9	105.2	2.24	10.6	25.7	3.42	0.7	2	1	0
80	2	17.0529	1	0	0	0	0	0	0	0	0	0	0	0	7.4	4.2	2.2	0.5	88	272	5.23	0.78	4.78	1.6	2.83	6.5	2.2	4.3	59.5	34.5	25	14	14	82	17	73	261.4	85	3.81	141.9	105	2.14	10.9	23.1	2.75	2.12	3	1	0
77	1	25.5354	0	0	0	0	0	0	0	0	0	0	0	0	4.9	3.4	1	0.5	158	172	5.43	1.5	4.64	0.9	3.39	10.6	3.3	7.3	76.5	46	30.5	30	29	80	42	96	344.7	70	4.82	142.6	106.2	2.36	10.8	23.9	2.91	0.58	3	1	0
75	2	31.8418	1	1	0	0	0	0	0	0	0	0	0	0	3.9	2	1.6	0.3	131	128						10	3.5	6.5	65.8	41.9	23.9		16			53			3.96	140.2	106.6	2.25	12.2	29.3	1.37	0.31	3	1	0
72	1	25.4055	0	0	0	0	0	0	0	0	0	0	0	0	7.2	4.4	1.9	0.7	151	150	5.14	1.12	4.39	1.21	2.86	11.6	3.8	7.8	65.6	40.6	25	18		81	20	54	338.6	138	3.85	143	107.4	2.23	11	25.8	2.8	0.46	2	0	0
57	2	27.3438	1	0	0	0	0	1	1	0	0	0	1	0	4	2.8	0.8	0.3	144	99	4.74	0.6	3.9	1.89	1.71	22.5	7	15.5	61.1	37.3	23.8	51	37	126	20	71	234.6	78	3.71	142	105.9	2.13	11.5	28.2	3.03	5.36	2	1	0
74	2	20.6297	1	0	0	0	0	0	0	0	0	0	0	0	2.7	1.4	0.8	0.4	130	196	4.96	0.62	4.99	2.1	2.65	16.5	4.6	11.9	74.3	40.5	33.8	26	28	104	28	41	194.5	140	4.12	141.3	105.2	2.23	11.1	26.6	2.78	0.31	2	1	0
76	1	25.7117	1	0	0	0	0	0	0	0	0	0	0	0	8.8	5.8	2.3	0.5	153	202	4.59	1.41	3.41	1.25	1.81	27.3	8.9	18.4	78.4	46.9	31.5	29	25	88	39	83	341.1	83	4.2	141.2	104.2	2.32	10.7	25.5	3.28	0.87	2	1	0
60	2	22.4059	1	0	0	0	0	0	0	0	0	0	0	0	4.4	2.6	1.3	0.4	131	223	4.99	2.87	6.15	1.31	4.51	8.1	1.8	6.3	70.8	45	25.8	32	18	76	20	53	327	108	4.67	140.7	105.7	2.4	10	25.9	3.35	0.2	2	1	0
78	2	24.974	0	0	0	0	0	1	0	0	0	0	0	1	6.4	3.7	1.8	0.5	118	305	4.87	1.32	2.95	0.95	1.52	7	3	4	72.8	42.1	30.7	13	21	90	40	43	300.6	131	4.51	141.8	103.7	2.33	11.6	27.7	4.21	1.41	2	0	0
63	1	21.2585	0	0	0	0	0	0	0	0	0	0	0	0	6	3.9	1.5	0.5	152	209	4.93	0.71	3.69	1.32	2.11	5.1	2.2	2.9	68.9	42.1	26.8	44	43	122	30	88	291.8	81	4.79	142.4	106.1	2.33	10.1	24.5	3.57	0.32	3	1	0
62	2	29.0018	1	1	0	0	0	0	0	0	0	0	0	0	3.5	2.1	1	0.3	108	170	4.65	0.54	2.91	1.38	1.27	8.5	2.8	5.7	69	42.4	26.6	22	25	44	14	87	288.4	61	4.09	145.8	110.8	2.25	11	24.8	2.69	0.25	2	1	0
51	2	20.83	1	0	0	0	0	0	0	0	0	0	0	0	6.6	4.5	1.5	0.5	136	238	5.1	1.16	3.29	1.25	1.71	13.8	4.5	9.3	71.8	44.4	27.4	29	29	77	38	49	192.1	123	4.03	141.5	105.1	2.21	11.5	26	2.1	0.39	2	1	0
86	2	24.8016	1	1	1	0	0	1	1	0	0	0	1	0	9.5	6.1	2.1	0.7	125	262	6.61	1.46	3.11	0.9	1.67	10.3	3.6	6.7	71.6	41.5	30.1	7	17	131	11	104	338.2	46	4.43	141.8	102.3	2.24	10.7	26.1	4.56	1.12	3	0	1
84	2	23.5304	0	1	0	0	0	1	0	0	0	0	1	0	2.6	1.6	0.8	0.2	61	138						4.5	0.8	3.7	62.4	38.4	24		14			332			4.92	138.9	110.8	1.87	11.6	24.4	2.97	2.63	2	0	0
61	1	23.3011	1	1	0	0	0	0	0	0	0	0	0	0	9	6.9	1.6	0.5	156	175	5.48	1.87	4.5	1.4	2.54	13.8	3.8	10	77.6	47.7	29.9	16	17	89	28	92	466.9	77	3.78	143.6	104.1	2.4	10.1	24.2	2.33	0.15	3	1	1
74	2	30.1162	0	0	0	0	0	0	0	0	0	0	0	0	6.5	2.6	3.2	0.4	137	273	4.29	0.9	3.89	1.55	1.89	12.7	4.1	8.6	70	40.8	29.2	78	17	78	17	52	262	10	3.79	143.5	106.6	2.1	10.9	26.2	3.08	0.42	2	0	0
72	1	28.3599	1	0	0	0	0	1	0	0	0	0	1	0	6.3	3.5	2.2	0.5	148	140	5.12	2.69	3.03	0.6	1.62	12.7	4.1	8.6	67.8	41.5	26.3	14	22	81	33	82	530.5	85	4.16	142	107	2.15	11.6	26.7	3.32	0.7	3	1	0
64	2	18.8707	0	0	0	0	0	0	0	0	0	0	0	0	7.8	5.4	1.6	0.7	140	203	5.19	1.37	4.36	1.44	2.49	7.6	2.8	4.8	68	40.2	27.8	15	16	92	16	48	186.4	120	3.41	137.4	99.9	2.2	9.9	25.7	3.26	0.4	2	0	0
74	1	21.3593	1	0	1	0	0	0	0	0	0	0	0	0	6.7	5.8	0.6	0.3	134	163						21.2	6.7	14.5	64.3	42.1	22.2	22				66	407.8		4.47	144.7	107.3	2.2	11	24.8	1.6	68.42	3	0	0
66	1	24.2215	1	0	0	0	0	0	0	0	0	0	0	0	5.7	3.2	1.8	0.6	137	182	4.68	1.53	3.98	0.93	2.65	10.1	3.4	6.7	61.3	39.2	22.1	18	17	89	22	66	323.9	111	3.65	144.8	107.3	2.09	11.4	32.8	3.32	0.28	2	0	0
70	1	26.4463	1	0	0	0	0	1	0	0	0	0	1	0	10.5	8.1	1.3	0.9	137	173	7.26	1.37	4.07	1.2	2.25	16.2	5.9	10.3	56.6	35.7	20.9	16	13	57	44	46	148.6	142	3.18	144.3	105.1	2.07	10.4	23.1	3.38	0.89	2	0	0
73	1	22.7886	1	0	0	0	0	0	0	0	0	0	0	0	7.9	4	3.1	0.6	149	175	5.76	2.9	3.22	0.64	2.05	9	2.8	6.2	59.2	34.9	24.3	30	28	93	16	54	211.4	137	3.02	142.7	103.3	2	10.7	25.1	3.03	0.57	3	1	0
81	2	24.6222	1	0	0	0	0	1	0	0	1	0	1	0	6	3.7	1.4	0.8	121	195	5.16	2.02	3.26	1.17	1.4	5.7	1.7	4	61.2	36.7	24.5	21	27	98	19	63	175.5	84	3.56	140	104.5	2.06	25.7	41.1	5.04	0.15	2	0	0
80	2	20.5672	1	0	0	0	0	1	0	0	0	0	0	0	7.5	4.8	2	0.5	133	176	5.69	2.53	6.83	1.37	5.1	7.4	2	5.4	69.2	42.3	26.9	46	27	76	32	78	512.2	66	4.15	140.3	107.1	2.17	11	27.1	3.2	3.54	2	0	0
67	2	23.533	0	0	0	0	0	1	0	0	1	0	1	0	7.2	5.3	1.4	0.4	133	113	5.39	1	3.05	1.32	1.28	10.8	3.7	7.1	71.2	43.1	28.1	20	24	85	16	58	236	96	3.58	144.5	107.9	2.25	14.5	31.6	4.03	0.5	2	0	0
84	1	27.5482	1	0	0	0	0	1	1	0	0	0	1	0	6	3.9	1.4	0.5	127	149	5.82	0.68	2.72	0.84	1.46	11.7	4.4	7.3	60.1	37.6	22.5	15	18	67	21	72	329		4.13	144.9	110.2	2.1	12.7	31.3	3.13	0.16	3	1	0
62	2	29.0318	0	0	0	0	0	1	0	0	0	0	1	0	7.1	3.6	2.5	0.8	126	320	5.43	1.97	4.87	1.08	3.28	5.8	1.4	4.4	69.8	40.3	29.5	28	22	97	25	51	307.8	113	4.17	143.4	106.7	2.2	13.3	35.1	3.6	0.46	3	1	0
78	2	22.1003	0	0	1	0	0	1	0	0	0	0	0	1	5.2	3.3	1.3	0.5	117	123	4.7	1.3	4.03	1	2.73	9.6	2.6	7	62.3	35.6	26.7	19	27	113	16	48	328.5	115	4.27	141.6	107.5	2.02	11.4	23.4	2.3	0.9	3	1	0
75	2	31.4664	1	0	0	0	0	1	0	0	0	0	1	0	7	4.8	1.4	0.7	124	163	4.77	1.75	3.99	1.43	2.14	16.1	4.7	11.4	67.7	42.9	24.8	17	25	77	25	78	304.2	66	4.56	139	101.6	2.4	10.5	25.1	3.32	1.6	2	1	0
57	1	26.2976	1	0	0	0	0	1	1	0	0	0	1	0	5.4	2.9	2	0.4	183	195	5.64	1.89	4.59	1.1	3.08	31.7	8.3	23.4	68.5	43.3	25.2	26	19	73	22	63	508.5	121	4.18	141	105.9	2.37	10.6	27.1	2.38	0.15	3	1	0
61	1	26.4463	1	0	0	0	0	1	0	0	0	0	1	0	7.5	4.8	2	0.5	149	359	6.3	1.68	3.33	1	1.83	14.7	4.5	10.2	68	46.4	21.6	35	28	153	76	74	280.4	99	4.07	143.4	109.1	2.24	10.9	29	1.98	0.15	2	1	0
61	2	21.7778	1	1	0	0	0	1	0	0	0	0	1	0	4.2	2.3	1.5	0.4	121	243	6.32	1.19	3.49	1.29	1.76	6.9	2.3	4.6	72.7	44.1	28.6	14	17	81	13	48	284.2	121	4.44	143.3	106.2	2.27	10.6	26.8	3.08	0.26	2	1	1
76	1	24.6244	1	0	0	0	0	1	0	0	0	0	1	0	8.8	5.9	2.1	0.7	148	184	4.35	0.84	2.15	0.92	0.86	7.1	3.4	3.7	66.5	37.7	28.8	20	18	84	29	76	425.7	92	3.34	142.3	105.9	2.1	11.8	30.3	2.97	0.68	2	1	0
65	1	24.8016	1	0	0	0	0	1	0	0	0	0	1	0	9.3	6.6	1.9	0.8	137	239	5.63	0.94	3.42	1.28	1.83	15.2	5.3	9.9	73.4	43.6	29.8	17	19	60	16	112	287.3	61	3.48	140.7	101.6	2.26	10.6	26.3	3.6	1.13	2	0	0
60	1	25.6314	0	0	0	0	0	1	0	0	0	0	1	0	8.5	4.6	2.8	0.7	156	234	5.79	2.04	6.29	1.49	4.54	9.7	2.6	7.1	73.2	44	29.2	17	21	73	29	66	540.6	114	3.77	142.8	103.7	2.31	10.9	27.2	3.02	0.53	2	1	0
78	2	17.7458	1	0	0	0	0	0	0	0	0	0	0	0	3.6	1.4	1.5	0.4	105	145	4.56	0.5	2.52	1.29	1.05	8.3	3.4	4.9	61.2	37	24.2	28	30	80	16	70	210.8	75	4.48	144.4	108.2	2.19	11.7	18.8	2.61	0.52	2	1	0
73	2	25.3906	1	1	1	0	0	0	0	0	0	0	0	0	5.5	3	2	0.4	140	122	7.1	3.96	4.36	1.19	1.96	13.3	3	10.3	69.4	41.7	27.7	13	19	66	33	45	305.2	126	3.88	145.7	109.4	2.25	10.5	24.5	3.49	0.53	3	1	0
73	2	29.0418	1	0	0	0	0	0	0	0	0	0	0	0	6.5	4.1	1.7	0.5	129	218	7.8	1.79	5.01	1.16	3.74	6.2	1.5	4.7	64.4	40.5	23.9	33	20	111	64	49	321	114	4.28	144.4	109.7	2.25	11.4	27.8	4.01	0.21	2	0	0
75	1	24.6097	1	1	0	0	0	0	0	0	0	0	0	0	6.1	4.3	1.3	0.4	163	153	6.8	0.62	4.18	1.44	2.47	21.1	6.9	14.2	68.2	44.9	23.3	17	16	66	30	61	229.6	119	4.19	141.1	108.4	2.2	11.8	27.1	2.08	0.33	3	1	0
72	2	24.6548	1	1	0	0	0	0	0	0	0	0	0	0	8	5.8	1.4	0.5	133	237	7.69	3.3	3.62	1.15	1.44	16.9	4.2	12.7	63	39.2	23.8	25	18	51	18	69	256.9	77	3.74	140.6	105.3	2.16	11.4	26.8	3.65	1.46	3	0	0
75	1	22.3828	1	0	1	0	0	1	1	0	0	0	1	0	11.1	7.5	2.4	1.1	143	168	4.68	2.03	5.26	1.17	3.66	13.3	3.8	9.5	60.7	37.7	23	41	41	69	89	105	500.7	63	4.02	140	103.4	2.08	10.8	24.8	2.17	0.39	3	0	0
92	2	19.5312	0	0	0	0	0	0	0	0	1	0	0	0	6.8	5.7	0.8	0.3	125	326	6.44	0.59	4.09	1.29	2.38	13.3	5.4	7.9	66.4	39.3	27.1	20	25	206	13	49	283.2	109	3.48	140.7	102	2.12	11.8	30.2	2.53	1.8	4	0	0
65	1	23.7387	1	0	0	0	0	0	0	0	0	0	0	0	5.3	3	1.7	0.3	155	223	5.16	0.98	3.3	1.18	1.82	13.7	5	8.7	69.3	42.5	26.8	12	18	59	20	59	331.5	127	4.11	138.1	101.2	2.28	11.1	27.3	3.02	0.15	3	1	0
57	1	20.5499	1	1	0	0	1	0	0	0	0	0	0	0	6.3	3.8	1.7	0.6	136	216	5.37	0.79	4.2	1.8	2.04	9.6	2.8	6.8	66.3	41.3	25	19	24	57	13	67	364	113	4.26	138.5	103.6	2.19	10.7	27.1	3.28	0.32	2	1	0
58	1	19.9573	0	1	0	0	0	1	1	0	0	0	1	0	8.3	4.8	2.9	0.6	152	171	8.64	1.29	4.74	1.11	3.36	15.9	4.4	11.5	72.4	47.4	25	62	27	73	19	72	248.3	103	4.25	143.8	106.2	2.45	10.8	24.5	2.35	1.43	3	1	1
60	1	18.1641	1	0	0	0	0	1	1	0	0	0	1	1	4.4	2.8	1.2	0.4	152	161	5.15	1.54	3.78	1.16	2.2	21.1	6.5	14.6	71.6	45.1	26.5	27	21	71	24	52	264.3	149	4.47	142.1	105	2.22	10.8	27.1	2.97	0.17	3	1	0
74	1	20.2291	0	0	0	0	0	0	0	0	0	0	0	0	3.6	1.4	1.9	0.3	114	116	4.24	0.58	2.26	1.04	0.9	7.5	3.2	4.3	60.8	36	24.8	19	26	89	43	58	299.2	126	3.59	141.8	109.1	2.03	11.6	28.4	2.37	0.27	2	1	0
77	1	29.0659	0	0	0	0	0	1	0	0	0	0	1	0	6.8	4	2.1	0.6	141	227	5.69	1.03	2.91	0.97	1.57	18.9	6.1	12.8	64.1	39.7	24.4	19	27	101	42	87	412.7	78	4.36	140.1	107	2.2	11.5	28.8	2.97	0.48	3	1	0
73	1	27.4406	1	0	0	0	0	0	0	0	0	0	0	0	4.9	2.6	1.7	0.5	151	232	5.34	1.74	3.74	1.09	2.15	23.9	7.7	16.2	75.9	46.4	29.5	27	38	58	52	79	397.8	89	4.62	142.8	107.5	2.25	11.6	26.8	2.08	0.33	3	1	0
61	1	31.5115	1	0	0	0	0	1	1	0	0	0	1	0	6.5	3.5	2.2	0.6	162	178	4.08	1.46	3.53	1.18	1.85	22.5	6.5	16	75.8	47.9	27.9	44	41	58	24	92	406.7	77	4.34	141.3	103.2	2.38	12.8	32.6	17.4	2.23	2	1	0
64	2	26.0375	1	1	0	0	0	1	0	0	0	0	1	0	6.4	4.4	1.4	0.4	120	245	6.61	2.5	2.85	0.72	1.53	17.9	5.8	12.1	72.2	42.5	29.7	16	16	93	29	73	317.1	74	4.51	141.3	105.5	2.28	11.3	32	2.86	0.22	3	1	0
67	2	20.6905	0	0	0	0	0	0	0	0	0	0	0	0	4.2	1.8	1.6	0.3	128	203	5.29	2	4.55	0.99	3.13	12.7	3.2	9.5	71.3	43.8	27.5	16	21	62	26	62	351.1	89	4.46	142.6	107.6	2.32	10.4	25.1	2.35	0.52	2	1	0
66	1	25.3906	1	1	0	0	0	0	0	0	0	0	0	0	5.3	3	1.6	0.4	147	257	7.57					12.5	4.3	8.2	61.3	38.8	22.5		25			45	247.3		3.57	138.8	106.1	2	11	27.3	2.01	0.15	2	1	0
76	2	29.3847	1	1	0	0	0	1	1	0	0	0	1	0	5.6	3.5	1.5	0.6	116	117	7.18	1.53	3.39	0.98	1.98	8.7	2.4	6.3	65.8	39.8	26	17	19	42	16	64	350.4	83	4.04	142.1	109.4	2.09	11.2	26.5	3.03	0.63	3	1	0
69	2	28.2284	1	1	0	0	0	0	0	0	0	0	0	0	4.2	2	1.8	0.3	118	163	6.44	1.54	4.49	1.38	2.78	8	1.9	6.1	63.5	43.2	20.3	44	27	64	21	48	325.6	118	3.93	144.8	108.4	2.17	10.2	24.4	3.08	0.19	2	1	0
65	2	20.4444	1	1	0	0	0	1	1	0	0	0	1	0	7.5	5.1	1.8	0.5	110	266	9.29	1.03	3.27	1.14	1.44	6.9	1.9	5	66.9	39.3	27.6	15	16	71	9	70	179.2	77	4.79	144.5	106.3	2.24	11.2	23.5	19	3.6	2	1	1
73	2	23.2166	0	0	0	0	0	0	0	0	0	0	0	0	6.2	3.7	1.7	0.5	116	221	5.41	1	3.53	1.21	1.93	10.7	3.5	7.2	61.7	40.3	21.4	13	21	61	19	58	272.9	94	3.58	145.6	109	2.18	11.3	28.6	2.65	0.38	2	1	0
65	2	24.2215	1	0	0	0	0	1	0	0	0	0	1	0	6.2	3.5	2.1	0.5	119	199	4.95	1.44	3.73	1.65	1.63	10.5	3.2	7.3	70.8	42.2	28.6	21	22	108	21	82	220	64	5.57	143.4	109.7	2.43	10.4	26.4	4.11	0.59	2	1	0
69	2	26.4264	1	0	1	0	0	0	0	0	0	0	0	0	5.2	3	1.7	0.4	154	123	6.01	1.16	3.02	1.21	1.38	34.1	10.9	23.2	66.4	41.2	25.2	17	24	93	27	68	285.8	68	3.78	141.3	104.7	2.23	11.5	28.5	3.57	0.15	2	1	0
88	2	21.2279	1	0	0	0	0	0	0	0	0	0	0	0	7	4.4	2.1	0.4	158	192	5.75	1.4	2.98	1.16	1.35	11.7	4.4	7.3	76.1	47.5	28.6	18	23	103	18	49	248.4	110	3.87	144.1	103.7	2.36	11.3	26.6	3.28	0.34	3	1	0
73	2	25.8789	1	0	0	0	0	1	0	0	0	0	1	0	5.3	3.9	0.8	0.5	103	203	5.68	0.56	3.61	1.43	1.97	5.2	1.9	3.3	68.1	43.5	24.6	14	21	111	12	69	300.1	77	4.28	139.4	103.6	2.3	9.9	29	2.97	0.31	2	1	0
65	1	24.2215	1	0	0	0	0	0	0	0	0	0	0	0	4.7	2.6	1.7	0.3	149	162	5.94	0.55	2.67	1.13	1.27	29.4	10.7	18.7	71.4	47	24.4	36	27	62	19	66	271.7	112	4.45	143.3	107	2.23	11.7	27.3	2.98	0.18	3	1	0
72	2	21.0556	0	0	0	0	0	1	0	0	0	0	1	0	4.4	3	1.1	0.2	132	176	5.12	3.25	3.46	0.84	1.74	6.3	1.8	4.5	68.3	45.3	23	22	21	82	15	59	332	92	4	142.6	109.1	2.23	11	26.2	2.73	0.23	3	0	0
56	2	23.538	1	0	0	0	0	1	0	0	0	0	1	0	3.5	2	1.2	0.2	100	292	4.48	0.58	3.06	1.39	1.33	6.9	2.7	4.2	69.9	43.6	26.3	46	36	101	64	69	273.7	81	4.02	144.7	108.2	2.31	11.2	28.9	2.73		2	1	0
69	2	23.4221	0	1	0	0	0	1	0	0	0	0	1	0	8.7	5.9	1.9	0.7	124	274	4.08	0.73	3.05	1.29	1.33	5.7	1.7	4	71.1	44	27.1	26	18	63	16	53	229.7	105	4.11	142.3	108.2	2.34	11.4	25.6	4.28	0.41	2	1	0
78	2	24.974	1	1	0	0	1	0	0	0	0	0	0	0	5.6	3.6	1.2	0.5	102	247	11.66	0.63	3.6	1.81	1.45	10.1	3.8	6.3	54.1	32.1	22	16	18	101	14	69	224	80	3.86	138.9	102.8	1.98	11.4	25.7	16.2	3.65	3	0	0
78	2	27.8525	1	1	0	0	0	1	0	0	0	0	0	0	6.5	3.8	2	0.6	147	266	10.59	2.73	4.2	0.87	2.63	11.3	3.1	8.2	73.9	44.2	29.7	27	27	160	23	42	312.3	135	3.99	140.6	103	2.33	13	31.1	3.08	0.3	3	0	0
70	2	26.6667	1	0	0	0	1	1	0	0	0	0	1	0	5.8	4	1.3	0.4	106	158	5.88	1.69	3.38	0.95	1.93	6.4	2.1	4.3	81.1	40.2	40.9	10	20	159	19	74	361.9	72	3.79	142.8	104.8	2.32	12.7	31.4	4.97	0.62	2	1	0
83	2	22.0317	1	0	0	0	0	1	0	0	0	0	0	0	5.9	4.1	1.2	0.5	140	219	5.39	2.55	3.49	1.02	1.95	7	2.5	4.5	71.8	43.9	27.9	12	19	73	21	60	291.4	88	4.53	143.5	106.6	2.28	13	29.8	4.19	0.32	3	0	0
62	1	30.1162	1	0	1	0	0	1	0	0	0	0	0	0	2.3	1.9	0.3	0	176	86						28	12.3	15.7	64.7	33.5	31.2		66			73	339.5		3.69	135.7	104.4	2.03	13.3	28.8	2.83	3.58	3	1	0
94	1	20.725	1	0	1	0	0	1	1	1	0	0	1	0	8.2	6.9	0.3	0.7	102	148	5.81	0.88	2.8	0.96	1.32	15.8	6	9.8	60.6	34.4	26.2	18	21	62	8	58	224.4	120	3.88	137.1	102.2	2.12	13	32.1	3.05	13.31	3	0	0
68	1	29.3848	1	0	0	0	0	0	0	0	0	0	0	0	8.3	7.3	0.5	0.4	120	169	4.23	0.95	2.89	0.83	1.44	11.8	4.8	7	65.5	34.6	30.9	25	19	118	47	78	163.9	91	4.23	143.6	105.1	2.1	12.1	27.4	6.33	1.53	3	1	0
73	2	20.0288	0	1	0	0	0	0	0	0	0	0	0	0	6.5	3.8	2.2	0.4	130	280	6.66	3.93	4.84	0.9	2.91	7.5	1.7	5.8	69	43.1	25.9	11	12	76	29	40	197.1	144	3.86	138.8	102.3	2.19	10.8	25.4	3	0.19	3	1	0
62	1	29.7578	1	0	0	0	0	1	0	0	0	0	1	0	4.4	2.6	1.2	0.4	138	154	4.67	1.33	2.79	0.88	1.52	16	6.6	9.4	73.5	44	29.5	28	25	62	22	74	347.7	99	4.18	143.1	106.7	2.25	11.9	29.3	2.45	0.35	2	1	0
65	1	21.2031	0	0	0	0	0	0	0	0	0	0	0	0	5.6	3.1	2	0.4	143	284	4.78	0.59	3.16	1.44	1.41	10.7	3.9	6.8	64.6	40.8	23.8	15	18	93	14	62	249	120	4.27	144.2	104.5	2.22	11	26.2	2.91	0.16	3	1	0
64	2	27.0552	1	0	1	0	0	0	0	0	0	0	0	0	6.7	3.1	2.9	0.4	132	262	6.49	2.42	4.56	0.9	3.04	7.5	2.4	5.1	66.8	42.9	23.9	36	26	96	33	65	261.5	85	4.08	143.1	107.1	2.31	11.3	25.5	3	0.64	2	1	0
71	1	27.9155	1	0	0	0	0	1	0	0	0	0	1	0	5.8	3.8	1.4	0.5	138	200	5.8	0.82	2.75	1.03	1.19	12.7	5	7.7	66	43.1	22.9	27	30	75	29	61	249.3	120	4.03	140.6	107	2.23	11.7	26.5	3.47	0.31	2	0	0
67	2	25.7995	1	0	0	0	0	0	0	0	0	0	0	0	6.3	3.3	2.1	0.6	132	320	5.34	2.51	3.92	1.03	2.2	12.5	3.1	9.4	70.8	41.2	29.6	27	28	120	28	61	357.5	90	4.33	142.4	106	2.3	11.5	29.8	3.28	0.53	3	1	0
46	1	22.9568	0	0	0	0	0	1	0	0	0	0	1	0	4.1	2.4	1.3	0.3	148	238	4.73	0.46	3.56	1.55	1.69	12.4	4.3	8.1	75.9	48.8	27.1	22	24	63	18	57	325.3	142	4.56	141.5	104.6	2.37	9.9	26.2	2.57	0.16	2	1	0
64	2	27.3438	1	0	0	0	0	0	0	0	0	0	0	0	5.9	3.5	1.7	0.5	140	132	5.5	0.6	2.97	1.31	1.33	18.8	6.1	12.7	62.2	39.6	22.6	32	26	60	13	54	290	105	3.23	143.8	108.1	2.15	11.6	25.7	2.38	0.28	2	1	0
68	2	35.7415	1	1	1	0	0	0	0	0	0	0	0	0	4.2	2.3	1.6	0.3	97	227	4.57	0.73	3.32	1.46	1.6	9.1	3.2	5.9	65	39.8	25.2	13	18	43	11	65	269.3	84	3.93	142.5	107.4	2.26	11.4	25.1	3.21	0.61	3	1	0
61	2	25.5528	0	1	0	0	0	0	0	0	0	0	0	0	6.8	4.1	2.2	0.4	110	210	8	1.05	2.36	1.21	0.68	10.7	4.3	6.4	63.8	40.3	23.5	45	27	78	31	54	285.6	106	3.91	145.1	110.7	2.06	11.3	33.1	3.21	0.27	3	1	0
75	2	28.1553	1	0	0	0	0	1	0	0	0	0	1	0	6	4.2	1.2	0.4	114	105	5.87	0.66	3.17	1.25	1.46	14.4	4.8	9.6	62.1	33.7	28.4	12	16	65	20	50	292.3	119	3.79	140.2	101.7	1.98	11.4	29.2	3.82	1.2	3	0	0
70	2	23.8281	1	0	0	0	0	0	0	0	0	0	0	0	7.7	5.1	1.9	0.5	128	364	5.39	1.16	3.38	1.44	1.55	12.2	4.1	8.1	74.5	43.9	30.6	18	25	112	28	46	347.2	124	4.27	142.8	108.3	2.31	10.7	28.6	4.01	0.26	2	0	0
72	2	27.1809	1	0	0	0	0	0	0	0	0	0	0	0	7.9	5.1	2.2	0.5	142	219	5.93	1.18	4.79	1.02	3.46	40.8	10.1	30.7	76.1	45.2	30.9	19	20	115	15	44	274	130	4.18	139.1	102.6	2.26	10.9	27	3.65	0.22	3	1	0
79	2	21.6797	1	0	0	0	0	0	0	0	0	0	0	0	5	2.6	1.9	0.4	138	299	4.66	3.2	3.77	0.91	2.09	15.4	4.1	11.3	70.2	43	27.2	15	20	71	13	65	357.6	81	4.09	144.1	106	2.22	10.9	26.5	2.41	0.42	3	1	0
73	2	19.5717	0	0	0	0	0	0	0	0	0	0	0	0	3.5	1.6	1.6	0.3	118	210	5.05	1.02	2.46	0.85	1.23	9.2	3.5	5.7	76.5	39.8	36.7	18	28	133	13	48	207	117	4.43	138.5	104.1	2.19	11.9	30.1	3.74	0.83	2	1	0
74	1	25.9516	1	0	0	0	0	0	0	0	0	0	0	0	6.6	3.2	2.3	0.5	144	186	4.8	1.67	4.89	1.41	2.96	12.9	3.7	9.2	66.6	42.8	23.8	14	17	79	24	57	337.2	129	3.84	139.7	102.6	2.24	11.3	27.9	3.08	0.15	3	1	0
57	2	31.6158	1	0	0	0	0	0	0	0	0	0	0	0	5.9	2.9	2.3	0.5	128	285	7.07	2.04	4.76	1.19	3.07	15	3.7	11.3	69.7	42.7	27	15	16	129	21	35	277.2	177	3.94	139.6	103.5	2.28	11.6	27.3	3.08	0.27	2	1	0
85	1	26.0554	1	0	1	0	0	0	0	0	0	0	0	0	9.4	8	0.7	0.8	134	249	7.43	0.94	2.85	0.98	1.43	9.7	3.9	5.8	59.7	33.2	26.5	11	21	77	20	142	494	44	4.01	140.5	104.4	1.99	11.4	27.2	2.73	2.01	3	0	0
69	1	30.4867	1	0	0	0	0	1	0	0	0	0	1	0	5.9	3.8	1.4	0.5	152	158	7.46	3.28	5.03	1.11	3.16	10	2.3	7.7	77.1	42.7	34.4	13	23	50	31	98	441.1	70	4.58	143.3	108.1	2.36	10.7	27.3	2.97	0.4	3	1	0
71	2	28.8415	1	1	0	0	0	1	0	0	0	0	0	1	8.6	5.8	1.7	0.5	116	293	11.55	1.62	4.69	1.2	2.98	3.4	0.8	2.6	69.1	40.2	28.9	13	18	64	20	98	504	52	3.76	141.2	104.4	2.18	10.4	27.3	4.04	0.58	3	0	0
67	2	32.0291	1	0	0	0	0	0	0	0	0	0	0	0	8.4	4.9	3	0.4	126	293	6.47	3.33	4.19	1.08	2.43	6.6	1.6	5	71.9	41.1	30.8	21		155	71	52	319.5	108	4.1	138.8	104.1	2.22	11	26.8	4.32	0.77	3	1	0
65	1	24.5878	0	0	0	0	0	1	1	0	0	0	1	0	4.5	2.5	1.6	0.4	166	143	5.58	0.51	2.81	1.29	1.19	17.8	6.3	11.5	75.6	45.8	29.8	17	20	82	27	75	344.3	96	4.12	141.8	103.6	2.24	11	26.4	2.14	0.38	2	0	0
78	1	29.3848	1	0	0	0	0	1	1	0	0	0	1	0	5.5	3.6	1.5	0.3	141	149	8.65	2.34	4.94	1.08	3.42	13.6	3.5	10.1	62.1	36.9	25.2	22	24	67	39	70	358.8	104	4.05	145.1	110.5	2.16	10.5	29.4	3.56	0.16	3	0	0
86	2	26.6389	1	1	0	0	0	1	0	0	0	0	1	0	5.9	4.5	0.8	0.5	72	264	4.79	0.64	3.65	1.72	1.56	8.8	3.3	5.5	70.5	35.3	35.2	29	35	269	134	76	364.4	67	5.35	128.9	97.5	2.29	13.6	44.6	6	2.04	3	0	0
53	2	23.6336	0	0	0	0	0	0	0	0	0	0	0	0	3.2	1.8	1	0.2	131	173	5.87	3.72	4.64	0.94	2.78	18.7	3.9	14.8	74.1	47.1	27	20	14	50	17	50	339.9	119	4.11	144.4	107.4	2.33	12.8	36.3	2.81	0.25	2	1	0
76	2	25.8065	1	0	0	0	0	0	0	0	0	0	0	0	4.8	3	1.5	0.3	121	210	5.18	2.01	5.92	1.24	4.3	12.9	3.3	9.6	72.9	43.9	29	24	30	78	21	92	500.4	55	4.61	141.3	105.4	2.42	11.4	26.1	3.45	0.32	3	0	0
72	2	21.436	1	0	0	0	0	1	0	0	1	0	1	0	6.8	4.2	1.7	0.6	141	216	5.25	0.83	3.73	1.12	2.26	12.3	3.8	8.5	72.8	42.8	30	13	18	83	14	70	382.7	76	4.65	142.6	106.2	2.29	10.6	26.7	3.52	0.4	3	0	0
76	2	19.2894	0	1	0	0	0	1	0	0	0	0	1	0	10.1	8.2	1.2	0.7	104	40	5.01					8.1	3.8	4.3	62.3	35.4	26.9		81			101	183.2		4.07	139.5	104.7	2.1	10.6	20.8	2	8.28	4	0	0
79	2	21.9076	1	0	0	0	0	1	0	0	0	0	1	0	5.1	3.3	1	0.6	131	205	4.51	0.57	2.87	0.94	1.66	9.1	3.4	5.7	72.9	39.4	33.5	22	21	87	12	46	83.1	121	4.33	139.7	104.7	2.06	13.2	28.8	4.21	1.85	2	0	0
74	1	28.9341	1	0	0	0	0	0	0	0	0	0	0	0	5.5	3.3	1.8	0.3	142	243	4.86	1.56	5.03	1.39	3.37	8.5	2.4	6.1	71.9	43.3	28.6	57	30	53	73	74	265.2	95	4.17	140.6	103	2.27	11.4	26.8	2.06	0.18	2	1	0
90	2	23.6686	1	0	0	0	0	0	0	0	0	0	0	0	7.4	4.6	2.1	0.5	114	216	4.66	1.16	2.89	1.03	1.52	11.3	4.3	7	64.2	35.6	28.6	9	14	138	15	61	173	85	3.9	144.7	107.2	2.08	12.3	26.7	3.39	1.21	2	0	0
76	2	26.716	1	1	0	0	0	0	0	0	0	0	0	0	7.8	4.8	2.3	0.6	139	273	6.21	2.29	5.92	1.55	4.06	6.4	1.4	5	73.2	42.9	30.3	11	20	68	15	70	419	75	4.42	142.1	102.9	2.33	11	26.8	2.68	1.16	2	1	0
81	2	23.8728	1	1	0	0	0	0	0	0	0	0	0	0	6.9	5.3	1.1	0.4	125	191						15.9	5.6	10.3	68.1	41	27.1	9	12			56	267		3.73	138.6	103.2	2.14	12.6	26.2	15.8	4.18	2	0	0
75	1	30.1162	1	0	0	0	0	0	0	0	0	0	0	0	6.8	4.6	1.6	0.4	141	229	4.47	0.9	2.9	0.96	1.59	20.5	6.6	13.9	71.8	43.5	28.3	14	21	65	21	96	330.1	70	3.96	140.8	106.2	2.18	13.5	29.3	3.41	0.15	2	1	0
70	1	27.6817	1	0	1	0	0	0	0	0	0	0	0	0	6.5	3.9	1.6	0.5	158	180	6.36	2.01	4.21	0.92	2.86	12.6	3.4	9.2	68.8	44.1	24.7	28	18	74	20	75	407.1	95	4.1	140.2	102.8	2.29	12	26.5	3.08	0.34	3	1	0
57	1	25.4581	0	0	0	0	0	0	0	0	0	0	0	0	7	4	2.4	0.5	139	292	4.77	0.49	2.49	0.98	1.17	13.9	5.5	8.4	62.1	40.8	21.3	32	25	57	26	64	237.2	119	4.58	140.9	105.5	2.2	11.4	26.8	2.98	0.22	2	1	0
72	2	20.6222	1	1	0	0	0	0	0	0	0	0	0	0	5.3	2.4	2.2	0.5	138	205	8.7	0.99	3.68	1.47	1.84	20.1	5.3	14.8	68.9	44.7	24.2	9	16	80	12	48	282.4	117	4.06	143	107.6	2.28	11	24.5	2.57	0.33	2	0	0
71	1	29.0688	1	1	0	0	0	0	0	0	0	0	0	0	6.3	2	3	0.6	133	293	7.52	1.74	4.86	1.13	3.17	7.3	2.1	5.2	68.4	43	25.4	21	23	61	22	82	394.7	85	4.02	141.7	103.8	2.38	12.1	28.8	3.18	0.15	2	1	0
82	2	21.7153	1	1	1	0	0	1	0	0	0	0	1	0	6.3	4.7	1.1	0.3	100	151	6.34	1.74	2.55	0.85	1.26	5.7	2.2	3.5	68.3	40.3	28	8	13	173	13	166	438.5	27	4.46	141.9	112.9	2.13	12.9	25.9	3.41	0.6	3	0	0
60	1	19.9279	1	1	0	0	0	0	0	0	0	0	0	0	5.8	3.5	1.5	0.6	137	229	11.95	2.61	5.05	1.09	3.28	8.3	2.4	5.9	68.5	42.1	26.4	11	15	70	20	92.2	413.4	77	4.93	140.3	101.7	2.47	11.4	28.2	3.67	0.61	2	1	1
69	2	20.7008	0	0	0	0	0	0	0	0	0	0	0	0	5.2	2.7	2.2	0.3	125	253	5.43	1.01	4.54	1.3	2.93	6.3	1.9	4.4	72.7	43.4	29.3	24	28	125	23	49.3	240.4	115	4.09	140.3	104.6	2.16	11.9	25.7	3.68	0.39	2	0	0
82	1	23.03	1	0	0	0	0	1	0	0	0	0	1	0	5.1	3.2	1.1	0.7	138	150	5.05	0.97	3.02	1.15	1.5	18	6.3	11.7	68.8	45.2	23.6	15	20	68	14	86	230	78	4.38	138.5	102.9	2.22	11.5	24.8	2.13	0.3	3	1	0
71	2	21.6413	0	0	0	0	0	0	0	0	0	0	0	0	3.9	2.2	1.3	0.4	129	134	7.96	1.39	4.36	0.9	3.06	15.6	4.7	10.9	69.1	41.4	27.7	17	21	75	28	49	173	115	3.89	142.8	105.9	2.08	11.1	25.2	3.24	3.91	2	0	0
67	1	25.7117	1	1	0	0	0	0	0	0	0	0	0	0	9.9	7.6	1.3	0.9	123	169	5.91	1.1	2.82	0.76	1.67	8.6	3.9	4.7	67.7	41.9	25.8	53	39	62	24	55	301	137	3.86	141.5	108.4	2.17	11.4	27.1	2.31	0.34	3	1	0
59	2	20.7031	1	0	0	0	0	1	0	0	0	0	1	0	6.2	3.4	2.3	0.4	121	346	5.19	1.36	3.27	1.17	1.62	14	4.5	9.5	71.1	41.8	29.3	33	23	99	20	52	342	111	4.54	143.2	106.2	2.32	11.9	26.5	3.71	0.34	3	1	0
70	2	21.6441	1	0	1	0	0	0	0	0	0	0	0	0	3.1	1.7	1.1	0.2	126	128						8.7	2	6.7	72.9	43.2	29.7		22			39	270		3.89	142.5	101.1	2.35	10.5	27.5	2.42	1.28	2	1	0
55	1	22.0386	1	0	0	0	0	0	0	0	0	0	0	0	8.9	5.7	2.4	0.7	130	212	4.65	0.94	2.99	1.06	1.53	9.3	3.8	5.5	64.3	42.1	22.2	28	20	77	33	63	245	122	3.9	144.9	106.8	2.32	12	25.3	2.46	0.19	2	1	0
74	2	26.6667	1	1	0	0	0	1	0	0	0	0	1	0	5.8	3.3	2	0.4	132	199	9.32	1.51	3.57	1.21	1.86	12.9	3.5	9.4	69.4	45.1	24.3	18	21	78	21	50	253	111	3.36	141.5	100.3	2.38	10.5	24.1	3.28	0.66	3	1	0
66	2	20.4444	0	1	0	0	0	0	0	0	0	0	0	0	6.3	4.4	1.4	0.4	131	194	6.48	2.09	3.59	0.95	2.08	6.3	1.3	5	63.2	38.1	25.1	51	27	67	27	44	253	132	3.94	141.9	109.2	2.21	10.6	24.5	4	0.84	2	0	0
77	2	30.1162	1	0	0	0	0	0	0	0	0	0	0	0	5.2	3	1.6	0.5	127	303	4.99	0.9	2.83	1.08	1.36	22.5	7.7	14.8	75.3	42.6	32.7	16	19	99	10	53	251	103	4.13	139.4	102	2.31	11.3	28.6	4.23	0.31	3	1	0
73	2	27.6888	1	1	0	0	0	0	0	0	0	0	0	0	6.5	4.7	1.4	0.4	120	172	7.8	1.19	4.82	1.17	3.16	11.4	2.7	8.7	63.2	36.6	26.6	22	24	92	21	53	313	104	3.76	143.2	108.8	2.08	11.3	25.4	2.45	4.29	2	1	1
77	1	24.9135	1	0	0	0	0	1	0	0	0	0	1	0	7	4	1.6	1.1	144	245	4.48	1.38	3.89	1.25	2.21	10.3	2	8.3	73.8	42.3	31.5	18	19	84	17	122	401	53	4.46	140.1	104.9	2.41	11	25.5	3.28	0.56	2	1	0
58	2	22	1	1	0	0	0	0	0	0	0	0	0	0	6.4	4.2	1.7	0.4	133	182	8.75	6.06	4.45	0.78	2.48	13.2	3.1	10.1	73	42.8	30.2	44	26	110	81	44	323	135	3.77	138.3	98.8	2.31	10.5	23.3	3.21	0.49	3	1	0
63	1	26.0262	1	0	0	0	0	1	1	0	0	0	1	0	6.3	3.8	1.7	0.8	142	238	4.09	1.47	2.76	0.83	1.5	11.1	3.9	7.2	74.1	42.9	31.2	47	45	53	34	69	407	107	4.16	143	107.3	2.29	11.2	25.2	3.09	0.45	3	1	0
76	2	28.9993	1	0	0	0	0	0	0	0	0	0	0	0	7.9	5.5	1.8	0.4	134	174	5	0.87	2.36	1.02	1	10.8	3.8	7	62.9	39.2	23.7	25	23	62	20	53	280	103	3.56	144.2	106.5	2.17	11.3	26.1	2.26	0.73	3	1	0
72	1	27.9431	1	0	0	0	0	0	0	0	0	0	0	0	5.9	4	1.4	0.3	127	188	4.71	3.11	4.45	1.01	2.84	8.9	1.8	7.1	68.2	44.7	23.5	12	17	74	19	54	301.3	138	3.85	138.6	103.8	2.18	11.1	25.9	2.37	0.54	3	1	0
73	1	26.1752	1	1	1	0	0	0	0	0	0	0	0	0	4	2.3	1.1	0.5	106	368	4.75	2.01	3.74	1.04	2.06	13.1	4.2	8.9	57.8	35	22.8	12	13	79	29	105.7	364	63	3.94	143	106.3	2.15	11.3	26.7	2.65	0.85	3	0	0
76	2	20.9275	0	0	0	0	0	0	0	0	0	0	0	0	3.5	2.5	0.8	0.2	121	192	6.09	0.66	3.22	2.24	0.47	17.4	5.9	11.5	70.2	41.8	28.4	16	21	97	17	40	210	143	4.21	134.6	99.2	2.22	11.8	28.5	3.8	1.02	2	0	0
50	1	23.6713	0	0	0	0	0	0	0	0	0	0	0	0	7	5.3	1.1	0.6	124	135	4.95	0.9	5.37	1.24	3.75	13.5	3.3	10.2	59.3	39.8	19.5	28	39	49	13	90	395	82	3.78	141.2	107.2	2.08	12	26.4	2.28	39.97	2	1	0
46	1	25.5068	1	0	0	0	0	0	0	0	0	0	0	0	5.8	3.3	1.9	0.6	150	330	5.53	1.29	3.63	1.25	1.88	6.1	2.6	3.5	70	44.5	25.5	27	35	62	19	86	349	88	4.25	139.8	107	2.34	11	26.6	2.2	0.15	2	1	0
85	2	24.8603	1	0	0	0	0	0	0	0	0	0	0	0	9.2	5.6	2.7	0.7	153	291	6.86	2.28	4.69	1.25	2.78	10.8	3	7.8	80.5	42.4	38.1	42	50	199	111	64	194	81	4.4	137.6	99.4	2.29	15.6	31.3	4.81	1.09	3	1	0
89	1	19.0311	1	0	0	0	0	1	0	0	0	0	1	0	7.2	5.3	1.1	0.5	115	332	4.58	0.82	3.2	1	1.79	10	4.1	5.9	64.1	35.3	28.8	16	21	132	28	90	281.6	73	4.56	141.4	106.2	2.09	12.6	28.4	4.93	3.43	2	0	0
64	2	25.8022	1	0	0	0	0	1	1	0	0	0	1	0	4.7	3.4	1	0.3	132	176	12.36	0.88	3.68	1.43	1.79	10	2.7	7.3	69	44.2	24.8	19	24	77	10	52	197.2	109	4.11	139.8	105.5	2.29	10.8	24.6	2.66	0.5	3	1	0
65	2	26.7094	1	1	0	0	0	0	0	0	0	0	0	0	6.8	4.5	1.7	0.5	127	292	7.7	0.91	3.96	1.67	1.87	7.1	2.4	4.7	66.8	40.8	26	31	19	82	18	50	351.7	114	3.99	139.9	103.4	2.22	10.8	24.2	2.57	0.29	2	1	0
69	2	19.563	0	0	0	0	0	1	0	0	0	0	1	0	4.4	2.4	1.4	0.5	113	241	4.41	1.26	2.99	1.04	1.47	6	1.9	4.1	57.7	38	19.7	12	20	59	17	48.1	278.3	118	3.56	143.6	107.3	2.17	12.2	28.2	2.03	0.18	2	0	0
57	2	37.7778	1	0	0	0	0	1	0	0	0	0	1	0	9.5	6.1	2.6	0.6	97	226	4.25	1.84	3.79	1.38	1.87	7.5	2	5.5	57.5	37.4	20.1	23		70	30	54	226	107	3.93	144.5	106.1	1.96	10.6	19.9	1.69	1.15	3	1	0
64	2	20.8325	1	1	0	0	0	0	0	0	0	0	0	0	12.5	10.8	1	0.6	149	237	13.72	3.99	5.06	1.31	1.82	10.2	2.2	8	74.8	41.4	33.4	62	20	109	164	44	153	132	3.57	139	100.7	2.33	11.6	24.2	3.74	0.55	3	1	0
68	1	19.8828	0	0	0	0	0	1	0	0	0	0	1	0	3.8	1.3	1.1	0.5	104	183	4.36	1.06	2.25	0.74	1	6.2	2.6	3.6	61.4	31.3	30.1	10	17	83	34	122	401.4	54	3.59	139.4	103.8	2.07	12.7	35.2	3.74	0.65	3	0	0
75	2	23.1111	1	0	0	0	0	1	0	0	1	0	1	0	8	5.4	1.9	0.7	100	279						6.1	2.9	3.2	62.9	38.3	24.6		41			145	546		4.83	137.9	101.6	2.4	13.2	29.7	5.99	2.82	3	1	0
85	2	21.4031	1	0	0	0	0	0	0	0	0	0	0	0	5.6	3.5	1.5	0.3	136	313	5.68	4.93	4.69	1.06	1.66	7.7	1.7	6	76.3	44.4	31.9	49	71	99	23	72	327	71	4.29	138	101.4	2.48	11	25.5	3.15	0.35	2	1	0
78	1	24.8016	0	0	0	0	0	1	1	0	1	0	1	0	3.3	2.5	0.4	0.2	117	42	4.51	4.99	3.39	0.59	1.15	11.4	2.3	9.1	55.4	32.7	22.7	16	17	88	20	81	423	85	3.03	139.9	106.6	1.94	11.2	23.2	2.53	0.37	3	0	0
70	2	20.6452	1	1	1	0	0	1	0	0	0	0	1	0	6.9	4	2.1	0.6	135	175	5.86	2.64	3.57	0.81	1.52	5.6	1.2	4.4	73.5	39.8	33.7	21	19	74	17	102	501	49	3.94	143.4	104.1	2.35	10.6	24.1	2.8	0.65	3	0	1
83	1	25.4313	1	0	0	0	0	1	1	1	0	0	1	0	4.3	2.2	1.4	0.6	135	133	5.59	1.82	2.64	0.65	1.31	19.6	5.4	14.2	62.6	34.2	28.4	36	54	65	27	70	355	99	3.52	140.2	104.4	2.27	12	27.3	3.03	0.94	3	0	0
68	1	26.9141	0	0	0	0	0	0	0	0	0	0	0	0	5.4	3.9	0.9	0.6	142	221	4.52	2.05	2.87	0.59	1.65	11.1	3.7	7.4	70.6	40.2	30.4	11	27	58	53	78	353	91	4.11	139.2	101.4	2.31	11.4	27	4.13	1.53	3	1	0
62	2	26.2121	0	0	0	0	0	1	0	0	0	0	1	0	4.6	2.7	1.3	0.4	134	252	5.03	0.84	5.81	1.71	3.61	12.1	2.4	9.7	67.9	41.3	26.6	12	19	81	15	56	293	101	3.97	141.9	104.1	2.27	9.7	24.4	2.28	0.21	2	1	0
73	1	28.1832	1	1	1	0	0	1	1	1	0	0	1	0	10.8	7.3	2.4	0.9	152	166	7.12	1.36	2.63	1.23	1.05	13.3	5.5	7.8	65.8	40.6	25.2	72	58	69	48	69	247	104	3.79	141.2	106.3	2.18	11.2	27.8	1.98	0.23	4	0	0
75	1	22.4958	1	0	0	0	0	1	0	0	0	0	1	0	3.4	1.6	1.3	0.4	137	106	3.75	0.52	2.22	0.88	1.09	11.2	5.1	6.1	55.9	37.2	18.7	16	18	65	16	62	275.8	117	4.16	144.2	107.6	2.14	14.6	40.9	17.5	1.9	2	0	0
64	2	24.308	0	1	1	0	0	1	0	0	0	0	1	0	4.4	2.5	1.4	0.4	133	168	6.15					8	2.4	5.6	66.1	40.9	25.2		49			62	151.9		4.02	140.6	104.5	2.11	12.9	31.4	2.83		3	0	1
59	2	21.875	1	0	0	0	0	1	0	0	0	0	1	0	6.3	4.5	1.4	0.3	121	204	5.86	0.83	2.59	0.79	1.47	10.9	4.3	6.6	69.5	41.1	28.4	14	16	123	14	43	224.4	139	4.08	144.6	109.9	2.27	13.8	35.1	3.58	0.12	3	1	0
67	1	23.4375	1	0	0	0	0	0	0	0	0	0	0	0	5.6	3.5	1.4	0.5	129	184	4.63	0.83	4.78	1.51	3.14	15.2	3.8	11.4	63.7	40.1	23.6	29	31	61	25	60	321.3	123	4.44	141.7	107.9	2.14	11.5	24.9	2.08	0.26	2	0	0
60	1	27.4004	0	0	0	0	0	1	0	0	0	0	1	0	7	5.1	1.3	0.4	164	168	7.21	1.83	3.82	0.94	2.48	15.5	4.9	10.6	70.8	44.1	26.7	23	21	86	43	76	320.2	96	3.87	141.4	104.1	2.22	11	26.5	2.57	0.43	2	1	0
75	2	25.3203	1	0	0	0	0	1	1	0	0	0	1	0	7.3	4.8	1.7	0.5	121	315	5.7	2.23	4.31	1.16	2.07	12.5	2	10.5	76.1	42.3	33.8	20	19	101	49	97	337	52	4.3	140.3	107.6	2.52	11.2	24.2	3.25	0.8	3	0	0
78	1	23.03	0	0	0	0	0	1	0	0	0	0	1	0	6.2	4	1.5	0.6	121	94	5.83					7.2	2.5	4.7	61.6	35.3	26.3		45			69	190		3.45	139.03	106.18	2.15					2	1	0
68	1	29.3848	1	0	1	0	0	1	1	0	0	0	1	0	6.7	4.1	1.9	0.6	158	216	4.43	1.02	3.26	1.19	1.74	7.9	3.3	4.6	69.5	42.2	27.3	23	19	88	16	79	329.6	90	3.89	141	108	2.18	10.8	26.7	3.31	0.31	3	1	0
78	1	21.5097	1	1	0	0	0	1	0	0	0	0	1	0	5.2	3.3	1.1	0.5	101	163	4.62	1.06	2.18	0.68	1.13	12.2	3.9	8.3	58.6	36.1	22.5	10	16	51	12	106	246	62	3.01	142.5	106.7	2.15	12.5	25.6	17.1	2.5	3	0	0
52	1	24.4727	1	0	0	0	0	1	1	0	0	0	1	0	6.8	4.5	1.6	0.4	106	123						6.8	2.3	4.5	71.4	42.1	29.3		18			113	395		3.4	138.62	107.55	2.12	11.4	26.2	16.2	2.12	2	1	0
74	2	21.3593	0	0	0	0	0	0	0	0	0	0	0	0	6.5	4	2	0.4	122	251	4.86	2.68	4.7	0.8	2.78	7.3	1.5	5.8	65.2	37.7	27.5	14	22	74	16	52	268	106	3.58	143.1	106.1	2.21	11.6	27.3	4.35	0.39	2	1	0
65	1	21.2585	1	0	1	0	0	0	0	0	0	0	0	0	5.5	2.8	1.7	0.6	138	131	4.09	0.48	2.44	1.04	1.06	18.7	7.8	10.9	61.9	36.5	25.4	63	42	60	16	77	274.8	93	3.69	143.2	109.1	2.12	13.7	32.8	2.61	0.69	3	1	0
76	1	22.1003	0	0	0	0	0	0	0	0	0	0	0	0	6.5	3.5	2.3	0.6	142	225	4.47	1.04	4.78	1.07	2.99	14.7	3.1	11.6	64	36.5	27.5	18	21	70	16	76	381	92	4.1	143.2	104.7	2.21	11.7	25	2.76	0.4	3	1	0
79	1	22.4414	1	0	0	0	0	1	0	0	0	0	1	0	4.6	2.6	1.2	0.5	107	184	5.7	1.29	2.18	0.73	1	6	2.4	3.6	69.5	38.9	30.6	19	19	94	40	118	575	55	3.72	139	110.1	2.22	11.6	25.3	3.26		2	0	0
77	1	24.6235	1	0	0	0	0	0	0	0	0	0	0	0	4.8	2.8	1.5	0.4	124	237	4.58	0.78	2.94	0.76	1.85	11.9	4.8	7.1	58.5	34.9	23.6	24	18	52	20	70	354	101	4.58	141.2	103.2	2.13	11.9	27.5	3.57		2	0	0
54	2	25.711	0	0	1	0	0	1	1	0	0	0	0	0	5.7	2.9	2.1	0.5	128	149	5.04	0.77	3	1.42	1.13	16.7	5.4	11.3	63.3	38.1	25.2	16	20	88	34	60	260	96	3.49	142.8	107.7	2.36	12.1	25.5	2.1	0.42	2	1	0
77	1	19.1406	1	0	0	0	0	1	0	0	0	0	1	0	9.5	4.9	3.5	0.9	91	207	5.96	1.19	3.45	1.27	1.57	9.7	2.2	7.5	66	37.1	28.9	46	38	139	69	81	209	85	4.86	139.9	103.6	2.26	10.6	25.3	3.52	3.68	3	1	0
71	1	21.4619	1	1	0	0	0	0	0	0	0	0	0	0	6.5	4.7	1.2	0.4	135	215	5.66	1.03	2.47	1	1.22	12.9	5	7.9	74.6	42.6	32	17	16	100	33	79	366	89	4.35	140.9	108.4	2.43	11.4	29.8	4.57	1.03	3	1	0
59	1	26.0617	0	1	0	0	0	0	0	0	0	0	0	0	4	2	1.3	0.5	95	205	6.14	0.62	3.11	1.26	1.49	6.4	2	4.4	68.2	41.6	26.6	19	21	79	20	55	203	141	3.98	140.4	102.7	2.18	12	23.5	2.87	4.45	2	1	0
50	1	25.5017	0	0	0	0	0	1	0	0	0	0	1	0	7	4.4	2.1	0.5	170	186	9.38	1.29	3.81	0.86	2.48	10.8	3.7	7.1	76.5	47.3	29.2	23	19	127	27	63	378	124	4	140.7	99.5	2.34	10.6	26.3	3.39	0.23	2	1	0
50	1	25.6055	0	0	0	0	0	1	0	0	0	0	1	0	7	5.1	1.4	0.4	165	207	6.34	1.24	2.24	0.88	0.94	15	5.6	9.4	73.3	45.9	27.4	28	23	108	21	72	357.7	107	3.63	137	101.6	2.33	10.6	26.2	3.75	0.33	3	1	0
64	1	21.7993	1	0	0	0	0	0	0	0	0	0	0	0	4.4	2.2	1.7	0.4	153	267	5.28	0.62	4.35	1.84	1.95	16	3.3	12.7	70.3	47.7	22.6	24	25	75	25	69	290	106	3.74	141.3	99.4	2.46	11.4	28.8	2.65	0.07	3	1	0
71	1	21.0389	1	0	0	0	0	1	1	0	0	0	1	0	6.1	4.2	1	0.7	103	222	4.97	1.17	2.73	1.19	1.1	6.2	2	4.2	65.3	39.8	25.5	17	18	157	95	69	273.7	104	4.65	141.1	105.1	2.26	12.2	26.2	4.43	0.24	2	1	0
66	1	21.0286	1	0	0	0	0	0	0	0	0	0	0	0	6.7	3.7	2	0.6	144	201	5.52					4.9	1.1	3.8	65.1	36.2	28.9	11				73	401		4.41	136.97	102.45	2.35	10.5	25.9	5.82	0.21	3	1	0
63	1	24.623	1	1	0	1	0	1	0	0	0	0	1	0	8.2	6	1.7	0.5	124	269						17	3.8	13.2	65.9	41.7	24.2		16			276	151.3		3.83	139.8	101.9	2.32	11	22	3.08		3	1	1
86	1	25.6896	0	0	0	0	0	1	0	0	0	0	1	0	4.4	2.6	1.2	0.4	85	117	4.1	0.81	2.87	1.02	1.56	15.8	7.2	8.6	60	34.1	25.9	15	22	114	25	79	405.1	86	3.93	143.2	108.9	2.02	12.1	27	2.97	0.63	3	1	0
77	1	23.996	0	0	0	0	0	1	0	0	0	0	0	1	5.4	3.7	1.3	0.3	147	141	6.07	1.73	3.64	0.99	2.2	9.8	3.1	6.7	78.4	47.6	30.8	23	22	73	18	74	366	95	4.15	143.8	106.1	2.24	12	29.3	2.93	0.26	2	1	0
67	1	31.1419	0	1	0	0	0	0	0	0	0	0	0	0	6.8	4.2	1.9	0.6	164	147	6.14	1.1	3.22	1.18	1.64	13	4	9	79.8	45.6	34.2	30	27	59	22	67	235.5	109	4.17	142.7	105.4	2.17	12.7	31.8	3.3	0.18	3	1	0
49	1	27.7323	1	0	0	0	0	0	0	0	0	0	0	0	7.3	3.9	2.7	0.4	156	235	4.78	4.3	4.99	0.78	2.69	17.6	3	14.6	68.9	40.5	28.4	21	18	49	17	66	363	118	3.66	142.9	105.4	2.23	10.3	24	2.22	3.54	2	0	0
66	1	24.2215	1	0	0	0	0	1	0	0	0	0	0	0	5	2.9	1.5	0.4	154	210	4.39	1.54	3.45	0.86	1.88	14.8	2.7	12.1	61.7	37.3	24.4	19	23	78	38	67	279	109	3.51	140.5	104.9	2.12	10.9	24.7	2.06	0.17	2	0	0
53	1	26.7229	0	0	0	0	0	0	0	0	0	0	0	0	4.8	2.8	1.4	0.4	186	188	4.59	1.1	2.83	0.79	1.57	31.3	5.9	25.4	70.6	43.1	27.5	31	28	60	19	86	263	86	4.02	137.6	102.5	2.3	11.3	27.3	1.94	0.13	2	1	0
64	1	22.0386	0	1	0	0	0	0	0	0	0	0	0	0	5.7	3.7	1.4	0.6	112	178	2.69	0.51	2.52	0.91	1.35	11.6	3.3	8.3	60.5	38.6	21.9	22	27	63	16	60	257	125	3.92	137.6	101.6	2.24	11	26	1.85	0.22	2	1	0
71	2	26.5754	0	0	0	0	0	0	0	0	0	0	0	0	2.8	1.2	1.3	0.3	108	188	4.89	1.01	2.68	1.06	1.07	8.9	2.7	6.2	92.4	32.3	60.1	18	25	62	19	54	350	103	3.63	137	103.8	2.19	12	23.7	2.7	16.3	2	0	0
62	1	27.3356	1	0	0	0	0	0	0	0	0	0	0	0	7.3	4.8	2	0.4	151	226						14.6	4	10.6	60.7	40.5	20.2	29	22			66	256		3.88	138.42	108.09	2.23	10	26.8	2.14	0.24	2	1	0
67	1	19.8177	1	0	0	0	0	1	0	0	0	0	0	0	6.8	3.9	1.9	0.6	139	179						25.5	8.2	17.3	62.7	38.6	24.1	19	27			62	385		4.36	141.54	106.6	2.35	10.8	28.5	1.8	1.18	2	1	0
73	1	30.478	1	0	1	0	0	0	0	0	0	0	0	0	4.5	2.1	1.9	0.4	148	150	4.89	2.32	4.86	0.91	3.28	14.2	3.2	11	70.2	41.4	28.8	22	26	50	33	70	505	102	3.69	138.6	104.1	2.33	11.1	25.4	2.36	0.34	2	1	0
73	2	31.1111	1	0	1	0	1	1	1	0	0	0	1	0	5.9	3.4	1.7	0.6	141	220	4.6	1.96	3.83	1.15	1.98	8.8	2	6.8	65.5	40.9	24.6	43	43	83	30	73	399	72	3.12	146.9	106.4	2.33	10	27.7	3.04	0.18	3	0	0
71	1	12.8906	0	0	0	0	1	0	0	1	1	0	0	0	4.6	3.1	1	0.4	128	217	4.31	0.73	3.29	1.46	1.44	15.4	5.2	10.2	63.4	35.7	27.7	11	24	80	40	138	521	47	4.67	140.5	107.6	2.3	10.3	25.3	2.45	3.89	4	1	0
74	1	28.7105	0	0	0	0	0	0	0	0	0	0	0	0	3.8	2.5	0.7	0.3	119	101	4.25	0.85	3.06	1.02	1.6	13.6	6.3	7.3	57.4	34.5	22.9	25	22	117	45	70	411	102	3.85	141.1	109.6	2.16	12.1	27.5	3.52	1.52	3	1	0
79	2	22.2656	1	1	1	0	0	1	0	0	0	0	1	0	15.5	14	1.1	0.4	95	179						6.5	1.6	4.9	64.2	38.1	26.1	10	16			52	365		4.48	134.09	100.75	2.36	11.3	23	2.96	51.5	3	0	1
77	2	21.7784	1	0	0	0	0	0	0	0	0	0	0	0	8.7	7.6	0.5	0.5	132	201	4.45	1.1	4.55	1.5	2.52	14	3.5	10.5	62.2	37.1	25.1	16	31	95	20	52	277	105	3.73	138.2	102.3	2.16	10.6	23.9	4.03	14.54	2	0	0
83	2	27.4077	0	1	0	0	0	0	0	0	0	0	0	0	7.4	4.6	1.9	0.7	137	160	8.45	1.22	4.2	0.9	2.75	13.9	3.3	10.6	64.7	35.4	29.3	12	19	85	26	76	228	67	4.04	135.8	101.1	2.06	11.9	24.8	3.2	4.33	2	1	0
76	2	20.8117	1	0	1	0	0	0	0	0	0	0	0	0	3.6	2.7	0.4	0.4	113	217	4.84	0.91	3.09	1.2	1.36	11.3	3.5	7.8	60.7	39	21.7	20	33	65	17	44	136	128	3.91	141.6	108	2.18	11.2	24.7	2.83	0.96	3	0	0
84	1	26.7512	1	0	0	0	0	1	0	0	0	0	1	0	7.7	3.7	2.4	1.2	140	263	4.25	2	3.55	1.09	1.82	13.5	3.9	9.6	70.4	38.1	32.3	15	24	73	43	110	408	59	4.13	141.1	106.7	2.39	11.7	27.5	2.62	0.38	3	1	0
79	1	25.048	0	1	0	0	0	1	0	0	0	0	1	0	5.9	3.1	2.1	0.4	145	169	5.26	0.55	2.94	1.01	1.61	15.6	5.9	9.7	62.3	40.1	22.2	17	21	59	24	82	229	84	3.78	140.1	103.3	2.29	11.4	28.1	2.54	0.54	3	0	0
78	2	28.512	1	1	0	0	0	1	0	0	0	0	0	0	5.4	3.5	1.4	0.4	127	242	3.95	1.04	4.01	1.15	2.43	15.6	3.2	12.4	62.6	37.4	25.2	15	18	66	18	60	233	89	3.79	143.4	105.5	2.23	11.1	24.7	2.9	0.3	2	1	0
50	1	24.1635	1	0	0	0	0	1	0	0	0	0	1	0	8.9	6.2	1.6	0.6	129	239	4.47	4.17	3.87	0.86	1.78	6.1	1.2	4.9	73.8	47.5	26.3	27	17	93	59	91	655	81	4.03	140.6	105.5	2.39	10.4	25.5	3.65		2	1	0
75	2	24.7512	1	1	0	0	0	1	0	0	0	0	0	0	4.6	2.4	1.7	0.3	111	146	6.44	1.16	3.45	1.15	1.44	6.8	2	4.8	74.5	43.2	31.3	10	19	68	30	61	269	88	4.16	142.4	108.6	2.4	10.3	26	2.5	0.32	2	1	0
71	1	22.4913	0	0	0	0	0	1	0	0	0	0	1	0	4.9	2.8	1.5	0.5	139	232	6.29	1.69	3.3	0.63	2.12	8.1	1.6	6.5	60.3	35	25.3	17	23	80	27	71	278	101	4.17	140.5	105.1	2.2	10.9	27.7	3.06	0.68	3	1	0
73	2	23.3091	0	1	0	0	0	1	0	0	0	0	1	0	5.4	3.2	1.6	0.4	123	142	8.77	3.53	3.31	0.67	1.48	8.9	2.3	6.6	66.8	40.2	26.6	28	26	104	27	84	243	61	4.4	139.1	102.3	2.34	9.7	25.4	3.2	0.26	3	1	1
68	1	25.1557	1	0	0	0	0	1	1	0	0	0	1	0	9	7	1	1	128	219	5.04	8.07	4.12	1.19	1.77	8.5	4.3	4.2	56.1	36.5	19.6	12	18	81	24	78	406	91	3.51	129.6	90.6	2.32	9.4	24.1	3.08	0.33	2	1	0
70	2	22.22	0	0	0	0	0	0	0	0	0	0	0	0	4.4	2.6	1.4	0.3	118	175	4.14	1.08	3.16	1.13	1.62	11.5	2.8	8.7	59.4	36.5	22.9	8	15	62	9	57	241	97	3.45	145	109	2.15	10.8	24.4	1.93	1.7	3	1	0
55	1	21.4692	1	0	0	0	0	0	0	0	0	0	0	0	8.6	4.8	2.8	1	148	299	3.97	0.65	3.08	1.22	1.65	4.4	1.3	3.1	54	35.4	18.6	81	40	81	28	69	244	110	3.88	141.3	105.2	2.13	10.3	29	1.76	0.2	3	1	0
57	1	19.1428	0	1	0	0	0	0	0	0	0	0	0	0	5.9	4.1	1	0.5	140	240	5.83	0.96	4.7	1.01	3.19	19.4	3.8	15.6	62.8	37.5	25.3	15	17	68	15	112	296	62	4	142.2	105.8	2.19	11.4	26.3	3.24	0.12	2	1	1
87	1	22.4271	0	0	0	0	0	1	0	0	0	0	1	0	3.4	1.8	1	0.4	87	174	4.45	0.63	1.83	0.58	0.98	6.9	2.2	4.7	90.1	28.2	61.9	13	23	72	22	94	346	70	3.74	136.4	105	2.03	12.8	27.8	2.28	1.86	2	0	0
71	1	22.4089	1	1	0	0	0	1	0	0	0	0	1	0	5.3	3.5	1.3	0.4	117	166	17.13	1.71	3.85	0.94	2.1	4.7	1.7	3	65.8	40	25.8	10	14	81	12	93	291	74	3.85	139.9	104.9	2.39	11.5	28.5	2.46	0.85	3	1	1
74	1	24.8629	1	1	1	0	0	1	1	0	0	0	0	0	6.6	4.3	1.2	0.5	151	158	7.26	0.65	2.5	1.09	1.18	14.9	4.6	10.3	62.7	38.2	24.5	17	25	55	13	65	322	111	3.49	141.4	108.4	2.25	11.7	27.4	2.21	0.57	3	0	0
75	2	29.9376	1	1	0	0	0	1	0	0	0	0	1	0	3.8	2.2	1	0.4	124	292	6.23	0.84	2.71	1.08	1.29	9.7	3	6.7	67.2	40.2	27	12	13	53	13	57	195	95	3.97	143.7	103.5	2.28	11.5	25.7	2.93	0.21	3	1	0
78	1	23.1473	1	0	0	0	0	0	0	0	0	0	0	0	6.2	4	0.7	0.6	94	131	4.81	1.37	3.41	1.37	1.52	5.6	1.8	3.8	68.4	38.5	29.9	15	28	79	19	122	436	53	5.07	139.8	106.6	2.42	11.2	25.2	3.75	1.18	3	0	0
76	2	20.1189	0	0	0	0	0	1	0	0	0	0	1	0	11.8	10.6	0.6	0.6	103	209	6.66	0.81	3.45	0.95	2.12	8.2	2.3	5.9	53.7	28.4	25.3	9	18	84	9	65	262	82	4.26	143.9	110.7	2.14	10.8	26.6	3.67	3.97	3	0	0
77	2	29.0114	1	0	0	0	0	0	0	0	0	0	0	0	5.6	3.8	1.2	0.4	150	137	4.78	0.91	4.04	1.51	2.06	13.7	4.1	9.6	71.6	42.6	29	18	30	127	19	94	422	53	4.57	142.8	111.7	2.62	10.6	24.5	2.65	1.32	3	0	0
63	2	20.83	0	1	0	0	0	1	0	0	0	0	1	0	8.9	6.7	1.6	0.6	129	123	8.28	1.25	3.41	1.28	1.55	8.7	2.9	5.8	60.9	38.5	22.4	37	22	69	59	49	257	118	3.85	141.9	105.2	2.29	11	21.9	3.11		2	1	0
55	2	23.8445	1	1	0	0	0	1	0	0	0	0	1	0	5.1	3.7	0.9	0.4	111	178	9.41	0.92	2.49	0.71	1.4	11	4.2	6.8	62.1	35.5	26.6	40	48	67	19	49	182	121	4.08	140	103.5	2.4	14.1	25.5	3.47	1.25	3	0	0
80	2	28.8889	1	0	1	0	0	1	0	0	0	0	1	0	6.2	2.8	2.3	0.8	109	120	4.81	0.85	3.13	1.06	1.7	14.1	4.2	9.9	55.4	35	20.4	18	32	97	119	108	426	45	3.8	139.4	103.7	2.26	11.5	25.6	3	3.04	3	0	0
69	2	27.7008	1	0	0	0	0	1	0	0	0	0	1	0	4.6	2.8	1.3	0.3	134	136	4.78	1.56	2.84	0.89	1.44	9.2	2.2	7	72.9	42.3	30.6	14	27	83	18	62	246	88	3.92	143	105.8	2.33	11.9	26.8	3.06	0.4	3	1	0
72	2	23.0518	0	0	0	0	0	1	0	0	0	0	1	0	4	1.9	1.5	0.4	114	200	4.53	1.01	4.23	1.49	2.16	9.7	2.9	6.8	63	38.3	24.7	10	19	64	9	62	315	87	3.77	142.5	108.2	2.26	11	25.1	2.9	0.17	2	0	0
78	1	22.8516	1	1	0	0	0	1	0	0	0	0	1	0	6	4.1	1.2	0.6	114	175	5.14	1.02	2.04	0.68	1.02	12.2	4.2	8	62.7	37.7	25	11	21	52	15	99	277	67	3.35	145.1	107.8	2.18	11.5	26.7	2.09	0.28	3	0	0
52	1	27.0416	1	0	0	0	0	0	0	0	0	0	0	0	6.9	4.2	1.4	0.7	127	289	5.24	1.03	3.61	1.17	2.177	9.9	3	6.9	60.2	38.7	21.5	32	21	54	15	72	303.6	104	4.07	144.3	109.7	2.14	10.5	25.1	2.57	0.23	2	1	0
49	1	28.4082	0	1	0	0	0	1	0	0	0	0	1	0	6.9	3.9	2.2	0.7	124	150	6.34	1.45	3.7	0.81	2.33	12.9	2.4	10.5	56.8	37.4	19.4	22	23	53	19	77	320	99	4.22	141.7	107.4	2.21	10.6	25.1	1.97	4.27	2	0	0
72	2	20.8117	0	1	0	0	0	1	0	0	0	0	1	0	6.1	4	1.1	0.9	105	160	8.31	0.97	2.24	0.55	1.22	4.4	1.6	2.8	54.3	28	26.3	50	108	90	20	71	177	75	4.39	138.9	103.9	2.08	11.7	32.6	5.32	4.09	3	1	1
90	2	19.736	0	1	0	0	0	1	0	0	0	0	1	0	10.2	8.2	1.2	0.7	127	114	6.25	1.02	4.22	0.98	2.55	23.9	5.9	18	63.4	34.7	28.7	11	32	44	18	103	496	46	4.13	143	106.1	2.18	12.1	26.5	2.93	2.21	3	1	1
70	1	23.823	1	1	0	0	0	1	0	0	0	0	1	0	4.5	2	2.1	0.3	136	191	3.88	1.07	3.1	1.19	1.54	6.1	2.5	3.6	67.4	40.1	27.3	19	19	81	27	83	324	84	3.96	140.9	106.3	2.27	10.1	33.6	2.22	0.13	3	1	0
79	1	20.8209	0	0	0	0	0	1	0	0	0	0	1	0	7.2	4.6	1.7	0.8	112	157	4.66	0.6	2.47	0.71	1.44	12.4	5.3	7.1	43.9	23.3	20.6	21	28	62	24	88	150	77	3.91	141.1	107.1	2.04	11.5	25.8	3.29	23.44	2	1	0
73	2	27.1416	1	1	1	0	0	1	0	0	0	0	0	0	6.3	3.9	1.9	0.4	116	174	5.57	1.1	3.7	1.43	1.85	10.3	2.9	7.4	62	39.2	22.8	18	16	117	27	58	260	94	3.6	140.4	106.4	2.25	10.7	27.3	2.75	0.13	2	0	1
85	1	22.3332	1	0	0	0	0	1	0	0	0	0	1	0	4.2	2.5	1.1	0.4	130	182	4.93	1.93	3.63	1.26	1.92	10	3.1	6.9	59.1	34.8	24.3	14	28	77	18	79	268	86	4.04	141.8	109.2	2.22	11.2	28.8	3.36		3	1	0
62	1	24.8016	0	0	0	0	0	1	0	0	0	0	1	0	3.7	2	1.1	0.5	143	105	5.13	1.09	2.5	0.89	1.27	8.6	3.3	5.3	57	32.3	24.7	37	29	121	53	71	284	104	3.8	138.6	108	2.08	12.5	30.5	2.8	0.23	2	0	0
64	1	19.3792	1	1	0	1	0	1	0	0	0	0	0	0	5.8	4	1	0.6	91	150	8.36	0.46	2.17	0.95	0.93	5.5	2	3.5	66.6	32.2	34.4	9	11	103	18	669	310	8	4	137.6	101	2.09	11.7	31.4	3.65	19.46	3	0	1
67	2	24.4452	0	0	0	0	0	0	0	0	0	0	0	0	5.1	2.7	1.5	0.6	126	260	4.89	2.15	5.08	1.33	2.86	8.6	2.1	6.5	63.8	39.6	24.2	22	21	92	40	46	346	125	4.35	141.7	107.7	2.36	10.4	26.3	2.66	0.34	2	1	0
82	1	30.2203	1	1	0	0	0	1	0	0	0	0	1	0	7.1	4.8	1.4	0.5	151	179	5.17	1.19	2.98	1.11	1.37	16.5	5.6	10.9	65.8	41.5	24.3	28	24	53	27	115	408	56	4.67	139.5	100.5	2.24	12	26.8	4	0.36	3	1	0
69	2	20.4818	1	1	0	0	0	0	0	0	0	0	0	0	5.6	3.5	1.4	0.4	120	274	6.63	1.18	2.69	1.07	1.25	8.8	2.7	6.1	67.5	33.3	34.2	28	34	103	39	46	179	124	3.27	143.1	107.3	2.21	11	24.8	3.32	23.61	2	0	0
67	2	27.3438	0	0	0	0	0	1	0	0	0	0	1	0	5.4	4	1	0.4	124	129	5.84	0.85	5.13	1.6	2.93	7.2	2.2	5	69.8	33.2	36.6	21	21	95	43	52	334	108	3.66	141.5	107.4	2.29	11.4	29.1	3.66	0.91	3	0	0
78	2	20	1	0	1	0	0	0	0	0	0	0	0	0	4.1	1.4	1.7	0.7	102	125	6.18	0.99	2.62	1.26	1.07	16.1	5.4	10.7	60.5	30.9	29.6	24	44	70	40	62	238	86	4.38	143.4	110.5	2.24	12.9	34.7	2.22	4.61	3	0	0
63	2	27.2464	0	0	0	0	0	1	0	0	0	0	0	0	7.2	4.1	2.1	0.7	134	223	3.52	2.55	4.18	1.23	2.37	5.1	3	2.1	63.5	35.1	28.4	24	27	96	18	49	373	118	3.96	142.5	108	2.13	11	26.8	2.58	1.93	2	0	0
78	1	25.9516	1	0	0	0	0	1	0	0	0	0	1	0	5.1	3.3	1.2	0.4	137	202	4.9	1.21	2.92	1.09	1.45	23.5	4.9	18.6	67.6	39.6	28	17	21	104	19	64	313	111	4.02	138.7	105	2.26	11.9	27.3	2.91	0.53	3	0	0
66	2	25.6176	1	0	0	0	0	0	0	0	1	1	0	0	5.2	2.4	1.8	0.5	162	169	4.47	1.33	3.92	1.24	1.97	28.4	9.1	19.3	73.2	42.4	30.8	34	45	93	53	68	373	80	4.18	141.5	106.9	2.48	12	32.9	2.84	0.23	3	1	0
45	1	35.4172	1	1	0	0	0	1	0	0	0	0	0	0	10.8	5.3	3.9	0.9	136	228	7.86	4.47	6.43	1.3	3.89	11.1	2.6	8.5	72.5	41.7	30.8	43	51	71	76	87	487	87	3.97	140.2	102.2	2.39	11.4	29.3	2.66	0.27	2	0	0
61	2	27.4475	0	0	0	0	0	0	0	0	0	0	0	0	6.9	4.5	1.6	0.7	123	173	5.47	1.38	3.52	1.18	1.84	10.6	3	7.6	60.7	40.8	19.9	11	19	62	18	58	262	97	4.01	145.6	109.6	2.25	10.2	24.7	2.98	1.39	2	0	0
71	1	32.4836	1	0	0	0	1	1	0	0	0	0	1	0	5.3	3.2	1.3	0.5	83	298	5.32	1.49	3.16	1.31	1.39	8.4	2.8	5.6	72.1	41	31.1	7	13	64	16	103	466	65	4.28	140.5	101.7	2.19	11.6	27	3.37	0.61	2	1	0
65	2	27.0552	0	0	0	0	0	1	0	0	0	0	0	0	4.9	2	2.3	0.4	130	188	4.78	3.8	3.95	1.13	1.75	6.8	2	4.8	64.7	39.3	25.4	20	20	49	16	60	291	92	3.64	144.5	104.9	2.33	11.1	30.6	2.26	0.13	2	0	0
57	1	27.0416	1	0	0	0	0	0	0	0	0	0	0	0	3.8	1.9	1.4	0.4	156	193	5.09	0.83	3.71	1.1	2.01	12.3	3	9.3	71.8	46	25.8	18	22	86	18	60	353	128	4.17	140.3	103.7	2.35	10.5	28.2	2.33		2	1	0
68	2	28.5333	0	0	0	0	0	1	1	0	0	0	0	0	3.5	1.8	1.3	0.3	119	155	4.44	1.83	4.22	0.74	2.66	7.3	2.1	5.2	65	38.9	26.1	10	17	103	12	56	259	99	3.81	141.5	105.4	2.55	12	27.8	2.66	0.45	2	1	0
73	2	28.1179	1	1	0	0	0	1	0	0	0	0	1	0	6.4	3.9	1.9	0.4	117	159	4.45	1.3	4.35	1.37	1.99	9.4	2.1	7.3	64	37.2	26.8	23	24	46	28	75	380	70	3.71	141.9	109.8	2.3	13.1	23.6	3.11	7.17	3	1	1
70	2	24.196	0	0	0	0	0	0	0	0	0	0	0	0	5.4	3.2	1.7	0.4	133	312	4.79	0.75	2.92	1.31	1.25	16.6	5	11.6	73.8	43.2	30.6	21	24	57	15	68	269	79	4.93	140.7	105.4	2.43	11.8	24.9	3.28	0.37	2	0	0
75	2	22.3686	1	0	0	0	0	1	0	0	0	0	1	0	3.7	2.2	1.1	0.3	156	236	4.85	0.92	4.98	2.01	2.38	11.4	7.3	4.1	67.1	43.1	24	10	24	52	15	74	184	71	4.51	140.9	103.6	2.38	12.2	25.4	2.71	0.41	2	0	0
70	1	29.3947	1	0	0	0	0	0	0	0	0	0	0	0	4.5	1.4	2.4	0.5	140	135	5.89	2	3.17	1.08	1.28	17.3	3.5	13.8	73.5	41.2	32.3	44	52	65	65	69	445	105	3.62	139.6	104.7	2.25	12.5	26.8	1.56	0.26	3	1	0
75	1	26.7539	1	1	1	1	0	1	0	0	0	0	0	0	5	2.8	1.2	0.7	118	137	4.93	2.39	4.95	0.86	3.5	4.6	1.2	3.4	66.2	36.3	29.9	11	14	87	20	1114	533.8	4	6.6	140.2	99.8	2.25	11.8	29.2	4.83	0.76	4	1	0
70	1	24.0346	1	0	0	0	0	0	0	0	0	0	0	0	12.5	9.5	2.4	0.5	138	248						8.1	2.4	5.7	65.2	39.5	25.7	34	30			60	232		3.45	135.25	100.92	2.18	12.9	29.6	2.97	10.98	2	0	0
66	1	20.3125	0	0	0	0	0	0	0	0	0	0	0	0	7.4	6.5	0.5	0.3	129	140	6.15	0.55	2.88	1.03	1.49	17.8	5.7	12.1	64.6	38.1	26.5	21	28	65	16	78	393	92	3.68	138.3	103.7	2.33	13	28.7	2.96	28.43	2	0	0
90	2	16.3304	1	0	0	0	0	0	0	0	0	0	0	0	9.9	8.8	0.6	0.5	127	163	6.36	0.4	3.18	1.39	1.25	8.9	4.3	4.6	56.2	34.3	21.9	16	24	92	101	60	223	87	4.58	124.2	91.8	2.22	10.6	35	3.54	2.04	3	0	0
79	1	19.5717	0	0	0	0	0	1	0	0	0	0	1	0	5.2	3.8	0.7	0.5	99	205	4.87	1.49	3.45	1.02	1.72	13.6	2.1	11.5	58.9	36.7	22.2	14	20	69	47	84	217	81	3.97	142.3	107.1	2.07	11.5	24.5	1.93	0.82	2	1	0
67	2	20.8889	0	1	0	0	0	0	0	0	0	0	0	0	5.8	4.8	0.7	0.3	103	186	4.12	0.57	3.1	1.17	1.43	9.8	3.9	5.9	62.4	37.9	24.5	26	34	93	12	64	254	85	3.95	141.4	105.1	2.26	12.6	28.7	3.61	1.81	3	1	0
74	2	22.8331	1	0	0	0	0	1	0	0	0	0	0	0	6	3.6	1.8	0.4	136	135	4	1.13	4.42	1.03	2.64	19.8	4.4	15.4	60.8	35.7	25.1	8	21	67	14	70	302	75	3.55	144.2	106.5	2.16	11.9	26.4	3.33	0.81	3	1	0
58	2	20.3619	1	1	0	0	0	0	0	0	0	0	0	0	5	3.3	1.3	0.4	131	246	5.41	1.28	3.23	1.02	1.75	12.1	2.6	9.5	74	45.2	28.8	23	33	94	14	57	263	100	3.65	143.4	103.3	2.41	11.4	26.9	3.12	0.28	2	1	0
64	2	33.2031	0	0	0	0	0	0	0	0	0	0	0	0	6.1	3.3	2	0.5	117	296	4.58	2.9	5.06	1.17	2.77	16.9	2.5	14.4	64.3	36.6	27.7	19	19	68	28	52	304	109	4.11	143.2	105.1	2.32	10.6	24.5	3.12	0.28	3	0	0
67	2	26.5021	0	0	0	0	0	0	0	0	0	0	0	0	5.6	3.2	1.8	0.4	131	216	5.42	1.94	5.63	1.35	3.58	11.5	1.8	9.7	66.4	37.8	28.6	8	19	74	23	60	208	92	4.28	140.6	107.9	2.32	11	27.1	2.66	0.27	3	0	0
56	1	30.7787	1	0	0	0	0	0	0	0	0	0	0	0	6	4	1.4	0.4	158	210	6.02	1.14	3.61	1.18	1.95	14	4.2	9.8	79.9	48	31.9	20	22	74	33	74	315	101	3.89	138	102.1	2.42	9.9	30.1	3.03		3	0	0
70	2	29.9548	1	0	0	0	0	0	0	0	0	0	0	0	4.2	2.5	1.3	0.3	125	183	4.13	1.39	3.47	1.4	1.68	19.8	5.5	14.3	70.2	37.7	32.5	23	20	63	18	65	302	83	3.76	142	108.7	2.32	12.3	27.7	2.03	0.49	2	1	0
76	1	25.4028	1	1	1	0	0	0	0	0	0	0	0	0	5.9	2.7	2.4	0.5	123	168	4.57	1.24	2.27	0.72	1.16	17.6	5.9	11.7	71.5	37.1	34.4	11	22	81	18	110	360	60	4.17	140.3	105.1	2.31	12.3	26.5	3.17	1.57	3	0	0
75	1	22.0317	1	0	0	0	0	1	0	0	0	0	0	0	7.5	6.1	0.6	0.6	117	113	4.33	0.56	3.1	1.46	1.46	29.5	10.8	18.7	66.6	37.9	28.7	17	21	114	61	88	273	78	3.62	139.6	103	2.18	12.7	28.8	5.04	1.4	3	0	0
69	1	23.03	0	1	0	0	0	1	0	0	0	0	1	0	4.8	3	1.4	0.3	140	156	8.05	0.83	3.26	1.17	1.68	8.6	2.4	6.2	65.6	40.9	24.7	16	26	66	12	84	326	84	4.46	140	103.4	2.3	12.3	26.3	3.22	0.19	3	1	1
65	2	21.9479	1	0	0	0	0	1	0	0	0	0	1	1	5.7	3.5	1.8	0.3	112	283	4.63	1.79	3.83	1.06	2.16	7.7	2.1	5.6	75.9	42.9	33	19	25	124	64	135	559	36	4.55	138.2	104.3	2.49	13	26.2	4.87	0.32	3	1	0
68	2	25.2363	1	0	0	0	0	1	0	0	0	0	1	0	5.8	3.5	1.4	0.7	130	165	8.53	2.49	5.57	1.14	3.16	6.7	1.9	4.8	75.1	40.8	34.3	15	21	121	23	62	223	88	3.17	140.1	105.2	2.36	12.7	26.2	3.59	2.57	2	0	0
77	1	21.875	1	1	0	0	0	1	0	0	0	0	1	0	6.2	3.1	2.3	0.5	148	191	7.29	0.8	3.66	1.37	1.76	8.4	2.7	5.7	69.3	42.4	26.9	22	17	64	19	108	481	61	4.12	138.8	106.5	2.3	11.8	28.1	3.11	1.25	3	0	0
69	1	29.3878	1	0	0	0	0	1	0	0	0	0	1	0	4.6	2.9	1.3	0.4	145	175	4.85	1.53	3.71	1.16	1.99	8.7	2.1	6.6	65.3	41.1	24.2	15	22	77	15	86	312	81	4.63	142.8	104.1	2.3	11.9	27.9	3.18	0.42	3	1	0
80	1	22.9624	0	1	0	0	0	1	0	0	0	0	1	0	7.3	4.7	1.6	0.5	145	186	5.4	1.31	3.96	1.58	1.93	12.4	2.6	9.8	66.2	42	24.2	24	27	58	27	100	327	66	4.51	141.9	107.3	2.34	12.1	26	3.64	0.66	2	0	0
49	1	29.3253	0	0	0	0	0	1	0	0	0	0	1	0	9.4	4.2	4.4	0.6	152	205	4.21	2.54	3.75	0.9	2	8.4	1.7	6.7	63.1	38.7	24.4	28	24	61	32	85	466	88	4.06	139.3	105.9	2.23	11.9	26.3	3.25	0.33	2	1	0
80	1	23.2625	1	1	0	0	0	1	0	0	0	0	1	0	7.2	4.9	1.5	0.5	140	188	4.35	1.04	6.24	1.4	4.32	6.9	1.3	5.6	66.4	39.1	27.3	19	27	56	29	78	349	88	3.74	138.5	102	2.25	10.4	22.7	1.88	4.05	3	1	0
80	2	24.974	1	0	1	0	0	1	0	0	0	0	1	0	6.1	4.8	0.9	0.5	102	151	5.49	0.79	4.01	1.34	2	12.4	2.8	9.6	55.7	35.2	20.5	10	25	62	14	89	314	56	4.94	137.8	104.6	2.13	11.7	23	2.16	8.68	2	0	0
70	1	23.7954	0	0	0	0	0	1	0	0	0	0	1	0	6.9	4.8	1.5	0.5	154	177	5.17	2.22	3.85	0.81	2.07	12.3	2.1	10.2	63.5	39.3	24.2	25	25	76	28	88	305	79	4.28	145.1	110.4	2.14	11.3	27.3	2.66	0.32	2	1	0
77	1	27.3438	0	0	0	0	0	1	0	0	0	0	1	0	5.7	4.2	0.9	0.6	138	243	4.97	2.04	2.99	1.1	1.14	11.3	2.7	8.6	63.2	34.2	29	20	25	68	41	72	362	98	3.85	142.1	104.3	2.03	12	28.1	4.47	3.46	2	0	0
77	2	26.0222	1	1	0	0	0	1	0	0	0	0	1	0	3.3	1.6	1.4	0.3	112	155	4.33	1.34	3.581	1.08	2	8.6	2.6	6	68.5	36.1	32.4	38	42	77	19	73	391	71	4.29	138.6	106.1	2.26	12.14	25.5	2.76	1.02	3	1	0
72	1	24.6367	0	1	0	0	0	1	0	0	0	0	1	0	5.6	3.6	1.1	0.5	145	223	6.08	1.2	4.65	1	2.77	9.3	2.3	7	63.6	36.1	27.5	11	13	85	17	52	275	144	4.33	140.6	104.7	2.32	12.8	27	4.47	0.27	3	1	1
76	1	20.8594	0	0	0	0	0	1	0	0	0	0	1	0	2.6	1.6	0.7	0.2	118	97	4.6	1.49	2.63	0.7	1.48	9	2.9	6.1	61.2	36.7	24.5	101	108	69	50	90	281	76	4.52	143.6	106	2.05	11.2	23.9	2.72	2.17	2	0	0
77	1	23.4221	1	1	0	0	0	1	0	0	0	0	1	0	7.6	5.4	1.4	0.7	122	255	4.32	1.16	2.73	0.96	1.39	16.6	6.2	10.4	62.7	39	23.7	14	26	80	26	98	437	68	4.13	144.9	108.4	2.21	11.7	25.6	3.2	1.21	3	0	0
72	1	24.4646	1	0	0	0	0	1	0	0	0	0	1	0	6.2	3.6	1.8	0.6	134	211	3.31	1.27	3.97	0.97	2.35	9.2	3.5	5.7	60.2	36.4	23.8	21	23	69	25	67	286	107	3.74	142.6	104.4	2.11	11	27.6	2.31	0.36	2	0	0
84	1	22.5896	1	0	1	0	0	1	0	0	0	0	1	0	5.4	3.5	1.3	0.5	118	164	4.66	0.83	2.68	0.74	1.57	7.3	3.5	3.8	60.5	32.6	27.9	12	20	101	16	76	265	90	3.1	143.4	105.7	2.08	12	27.2	3.93	0.59	3	1	0
85	1	19.0311	0	0	0	0	1	1	0	0	0	0	1	0	5.8	3.2	2.1	0.5	95	172	3.72	0.93	3.42	1.22	1.73	9.1	3.9	5.2	56.3	30.3	26	14	21	97	23	105	330	62	4.25	141.3	105.3	2.1	9.2	28.2	2.35	1.37	2	0	0
80	2	20.8117	1	0	0	0	0	1	0	0	0	0	1	0	6.7	6	0.5	0.2	100	174	7.05	0.5	2.52	0.85	1.4	16.1	7.2	8.9	67.5	35.4	32.1	15	20	57	26	63	106	84	4.69	138.8	105.2	2.24	11	26.4	4.03	5.46	2	1	0
84	2	20.0238	0	0	0	0	0	1	0	0	0	0	1	0	7.5	4.6	2.1	0.6	139	144	4.79	0.93	3.44	1.11	1.8	7.1	2.1	5	59.2	33.5	25.7	19	21	127	17	69	299	75	4.71	140.2	112	2.1	11.1	30.7	3.32	1.35	2	0	0
77	1	22.4569	1	0	0	0	0	1	0	0	0	0	1	0	5.8	3.8	1.5	0.4	137	134	4.44	0.99	2.19	1.04	0.81	8.4	3.1	5.3	65.5	38.7	26.8	41	35	76	51	97	411	69	3.92	142.2	107.2	2.37	11.9	31.4	2.66	0.25	3	1	0
42	1	28.3447	1	0	0	0	0	1	0	0	0	0	1	0	7.4	5	1.8	0.5	143	254	4.79	2.8	3.59	1.37	1.55	19	4.8	14.2	70.9	43.1	27.8	32	70	68	32	68	507	118	4.28	138.8	100.8	2.39	10.4	23	2.38	0.48	2	0	0
55	2	30.0621	1	0	0	0	0	1	0	0	0	0	1	0	4.8	2.4	1.9	0.4	121	160	5.01	1.56	3.67	1.04	2.03	12.4	2.8	9.6	65.3	40.9	24.4	25	24	93	21	49	335	121	3.66	143.1	107.2	2.36	10.3	25.6	2.62	0.16	3	1	0
69	1	27.1745	1	1	0	0	0	1	0	0	0	0	1	0	7.8	5.3	1.7	0.7	150	215	6.13	1.65	3.62	1	1.99	8.2	1.9	6.3	71.3	40.6	30.7	15	22	71	18	72	372	100	4.56	141.8	103.8	2.42	10.3	27.8	2.88		3	1	0
79	1	29.8214	1	1	0	0	0	1	0	0	1	0	1	0	5.8	3.5	1.5	0.7	101	125	9	1.87	3.56	1.03	1.95	4.8	1.5	3.3	66.2	38.8	27.4	15	25	86	26	203	527	29	4.66	138.1	102.1	2.59	10.3	23.7	2.71	0.46	2	0	0
71	2	19.7777	1	1	0	0	0	1	0	0	0	0	1	0	3.9	2.6	0.9	0.3	102	214	5.75	0.76	3.26	1.27	1.56	11.2	2.6	8.6	54.3	33.4	20.9	15	19	91	11	60	163	91	4.04	142.1	105.6	2.3	9.8	25.1	3.57	1.54	2	0	0
78	2	20.7157	1	1	1	0	0	1	0	1	0	0	1	0	8.4	5.8	1.6	0.5	94	273	5.96	1.51	2.94	0.87	1.61	22.5	4.7	17.8	66.2	37.3	28.9	11	20	57	22	76	291	68	4.68	138.7	102.7	2.26	11.8	26.1	3.82	4.7	3	1	1
72	1	28.6851	1	1	0	0	0	1	0	0	0	0	1	0	8.2	5	1.9	0.6	124	189	4.78	1.07	3.27	1.14	1.78	12.6	3.8	8.8	66.5	37.5	29	16	15	68	31	113	440	59	5.05	141.7	108.3	2.35	10.3	25.9	2.46	0.61	3	0	0
83	2	20.9572	1	0	0	0	0	1	0	0	0	0	1	0	6	4.3	1.2	0.4	92	90	6.63	0.81	4.75	1.99	2.22	8	2.8	5.2	55.6	32.9	22.7	16	20	43	9	63	190	83	4.14	139.6	108.1	2.23	10.9	26.7	2.95	6.57	3	0	0
85	1	30.1194	0	0	0	1	0	1	0	0	0	0	1	0	11.6	9	1.3	0.8	106	178	6.07	1.81	3.64	1.04	1.92	12	5.2	6.8	69	39.2	29.8	27	24	111	63	662	335	7	5.19	140.3	100.2	2.27	11.3	30.8	6.92	1.01	2	0	0
83	2	19.5312	1	1	0	0	1	1	0	0	0	0	1	0	7.1	5.4	0.9	0.4	102	214	4.38	1.39	3.46	1.46	1.52	8.6	3	5.6	57.7	33.9	23.8	124	94	169	211	79	332	64	4.41	132.1	98.8	2.15	11.3	30.6	4.09	2.42	3	0	0
68	1	27.8293	1	0	0	0	0	1	0	0	0	0	1	0	7.2	4.8	1.6	0.6	98	287	4.62	0.72	2.48	0.72	1.53	4.8	1.4	3.4	66.7	32.5	34.2	14	24	89	16	88	428	79	4.34	140.7	105.2	2.1	12	25.4	4.44		2	1	0
78	1	28.9062	1	1	0	0	0	1	0	0	0	0	1	0	5.5	2.5	1.8	0.6	136	148	7.86	0.92	5.08	0.9	3.76	8.7	2.1	6.6	63.4	36.8	26.6	31	22	65	26	56	253	130	3.65	143.4	107.6	2.22	10.3	27.2	2.8	0.25	3	1	0
76	1	27.2392	0	0	0	0	1	1	0	0	0	0	1	0	6.5	4.5	1.4	0.5	129	196	5.22	2.51	2.72	0.61	1.5	6.6	2.1	4.5	61.9	36.9	25	22	21	143	31	94	349	72	3.99	141.3	107.4	2.15	10.4	26.7	1.81	0.29	3	0	0
69	1	23.2335	1	0	0	0	0	1	0	0	0	0	0	1	5	3.7	0.8	0.4	140	137	5.56	1.23	3.58	0.69	2.29	15.3	3.4	11.9	73.5	44.2	29.3	19	29	90	18	87	440	80	4.26	140.3	104.5	2.45	12	25.2	3.09	0.29	3	1	0
76	2	33.7822	1	0	0	0	0	1	0	0	0	0	0	1	9.1	6.1	2.4	0.5	146	196	7.31	1.84	3.84	1.16	2.18	7.8	1.7	6.1	73.2	42.6	30.6	24	28	113	43	81	503	63	4.19	138.6	103.7	2.3	11.9	26.5	4.42	0.56	2	0	0
74	1	29.4118	1	0	0	0	1	1	0	0	0	0	0	1	7	5.4	0.8	0.6	140	167	4.28	0.69	2.8	0.84	1.54	11.4	3.6	7.8	57.7	34.7	23	10	13	78	17	63	207	115	3.29	141.7	105.1	2.04	12.4	31.1	3.42	5.55	3	0	0
76	2	33.7822	1	0	0	0	0	1	0	0	0	0	0	1	9.1	6.1	2.4	0.5	146	196	7.31	1.84	3.84	1.16	2.18	7.8	1.7	6.1	73.2	42.6	30.6	24	28	113	43	81	503	63	4.19	138.6	103.7	2.3	11.9	26.5	4.42	0.56	2	0	0
79	2	25.8876	1	0	0	0	0	0	0	0	0	0	0	0	7	3	3.4	0.5	102	225	5.32	1.33	4.85	0.99	3.23	11.2	2.2	9	65.3	39.5	25.8	15	17	74	24	85	436	59	4.27	144.1	109.9	2.24	11	24.5	3.02	1.93	2	1	0
77	1	28.6923	1	0	0	0	0	1	0	0	0	0	1	0	7.9	5.5	1.4	0.7	119	218	6.04	0.72	2.74	0.88	1.47	10.9	4.2	6.7	59.8	36.7	23.1	15	16	108	35	57	437	128	4.3	140.5	101.6	2.18	11.9	27.6	3.71	0.59	3	1	0
77	2	25.3906	1	1	0	0	0	1	0	0	0	0	0	0	8.3	7.2	0.6	0.4	75	163	8.89	0.44	3.48	1.94	1.09	9.8	3.3	6.5	46.6	27.4	19.2	12	18	44	6	70	250.9	75	3.82	144.5	108.8	2	10.8	32.1	3.56	2.25	3	1	0
69	2	26.2778	0	0	0	0	0	0	0	0	1	0	0	0	4.7	2.8	1.4	0.4	131	216	5.06	1.02	3.88	1.45	2.03	39.5	10.5	29	57	37.6	19.4	34	24	103	106	61	304	90	3.17	146.3	108	2.16	12.5	24.6	3.35	0.34	3	1	0
60	1	23.2438	1	0	0	0	0	0	0	0	0	0	0	0	6.4	3.4	2.4	0.4	147	325						9.4	2.1	7.3	73.3	43.3	30	21				70	328.6		3.94	141.5	103.3	2.2	10.5	23.3	2.85	5.09	3	1	0
73	2	23.4375	1	0	0	0	0	1	0	0	0	0	1	0	7.1	5.4	1.2	0.4	83	316						6.7	1	5.7	61.9	35.8	26.1	5	18			44	205		3.73	139.44	109.28	2.06	12	25.4	4.83	2.17	2	1	0
64	2	25.171	0	0	0	0	0	0	0	0	0	0	0	0	11.4	7.8	2.6	0.7	141	297	4.99	8	5.9	0.79	2.36	4.9	0.8	4.1	70.6	45.4	25.2	16	16	82	30	61	299.4	91	4.77	140.3	104.4	2.34	11	26.1	2.69	0.22	2	1	0
60	1	21.83	0	0	0	0	0	0	0	0	0	0	0	0	7.5	5.3	1.7	0.4	139	257	5.05	0.53	2.46	0.87	1.25	9.7	3.8	5.9	63.6	39.8	23.8	16	18	65	14	63	291.6	120	4.36	140.2	104.1	2.1	13.1	29.1	2.5	0.13	2	1	0
60	2	19.9792	1	0	0	0	0	0	0	0	0	0	0	0	13.8	11.2	1.7	0.8	130	299	5.64	1.25	4.39	1.36	2.69	19.5	5	14.5	70.9	41.4	29.5	14	21	63	14	34	210.9	181	5.46	139.2	102.6	2.31	12.2	25.4	2.88	27.1	2	1	0
76	2	23.2335	1	0	1	0	0	0	0	0	1	0	0	0	7.4	5.3	1.5	0.6	146	114	6.5	1.78	3.56	0.9	2.04	14.5	4	10.5	60.6	35.1	25.5	32	25	74	38	36	254.9	162	3.99	139	103	2.15	12	27.6	3.67	1.13	3	0	0
79	2	24.9401	1	0	0	0	0	0	0	0	0	0	0	0	5.3	2.8	1.9	0.4	119	272	4.79	3.27	5.27	1.22	3.34	10.2	1.9	8.3	71.9	43.4	28.5	12	19	125	15	55	412.6	98	3.79	141	104.6	2.26	11.9	28.4	3.2	0.72	3	1	0
62	2	23.4952	1	0	0	0	0	0	0	0	0	0	0	0	5.9	4.9	0.4	0.5	121	396	4.98	0.55	2.9	0.99	1.53	8.8	3.4	5.4	60.2	34.6	25.6	33	19	111	35	56	172.2	101	3.74	139.7	103.7	2.12	11.8	26.7	4.71	0.83	3	1	0
65	1	27.6817	1	0	0	0	0	1	0	0	0	0	0	1	8	4	3.1	0.8	141	292	6.06	1.48	3.04	0.96	1.61	15.5	4.5	11	75.6	44.7	30.9	32	25	93	76	74	416.7	98	4.56	139.8	106.5	2.35	11.5	27.1	3.08	0.73	3	1	0
77	1	20.202	1	1	0	0	0	1	0	0	0	0	1	0	8.5	5.8	1.8	0.8	142	255	6.14	0.96	2.44	1.11	1.05	10.6	3.8	6.8	69.4	40.4	29	22	17	80	20	126	468	51	4.51	136.8	103.1	2.44	12.8	29.9	4.43	0.78	2	0	0
81	1	16.937	0	0	0	0	0	1	0	0	0	1	1	0	10.7	8.9	1.1	0.5	126	209	4.02	1.02	3.19	1.55	1.11	12.7	4.8	7.9	61.5	31.9	29.6	112	30	87	42	38	290.3	202	4.97	136.3	101.9	2.16	13	32.4	4.11		3	0	0
66	1	24.4978	0	1	1	0	0	1	0	0	0	0	1	0	6.3	3.9	1.6	0.7	158	262	7.17	0.92	2.88	0.95	1.54	11	3.3	7.7	69.8	43.8	26	41	28	80	43	72	298	100	4.36	138.1	104.3	2.33	12.5	26	3.65	0.33	2	1	0
63	1	24.2215	1	0	0	0	0	1	0	0	0	0	0	1	6.7	4.5	1.7	0.4	168	226	5.93	1.43	6.51	1.17	5.05	15.2	2.7	12.5	75.3	46	29.3	31	25	95	19	58.1	327.7	130	4.6	142.2	106.2	2.42	11.3	24.8	2.65	0.16	2	0	0
70	2	16.6493	1	0	1	0	0	0	0	0	0	0	0	0	4.1	3	0.8	0.3	87	185						7.7	2.8	4.9	56.7	27	29.7	40	82			28	51.9		3.89	135.9	102.5	1.92	15.3	33	3.73	0.38	4	0	0
87	2	24.1217	1	0	0	0	0	0	0	0	0	0	0	0	6.5	4.8	1	0.6	106	202	5.04	1.15	3.04	0.92	1.54	11	3.3	7.7	69.5	40.5	29	11	22	74	15	167	586	27	3.66	144.8	109.2	2.37	12.6	27.7	3.92	1.94	3	1	0
64	2	24.7768	0	0	0	0	0	0	0	0	0	0	0	0	4	1.6	1.7	0.4	150	183	5.62	1.27	4.63	1.4	2.88	18.1	4.5	13.6	65.7	43.3	22.4	30	24	72	16	36.9	243.6	163	3.91	141.3	107.3	2.2	11.1	26.3	1.55	0.23	2	0	0
67	1	24.0055	1	1	0	0	0	0	0	0	1	1	0	0	6.7	4.9	0.9	0.7	131	123	6.05	1.01	2.65	0.98	1.34	8.3	3	5.3	60.7	36.4	24.3	30	28	78	19	67.1	134	109	4.22	140.4	105.2	2.12	21.8	31.8	2.79	0.93	3	0	1
72	1	24.0346	0	0	0	0	0	0	0	0	0	0	0	0	4.7	2.7	1.4	0.4	109	303	5.19	0.73	3.72	1.26	2.08	15.5	4.6	10.9	73.1	45.8	27.3	33	28	32	21	90	324	76	4.91	141	103.8	2.25	11.7	25.3	2.79	0.22	3	1	0
71	2	25	1	1	0	0	0	1	0	0	0	0	1	0	6.6	4.1	1.7	0.6	136	244	8.78	0.99	2.79	0.95	1.56	7.9	3	4.9	72.1	39.7	32.4	31	24	70	25	52	184	107	4.27	140.6	106.8	2.25	11.5	25.2	2.86	0.42	2	0	1
78	1	18.6453	1	0	0	0	0	1	0	0	0	0	1	0	7.5	5.6	1.2	0.5	124	281	6.75	1.36	3.59	1.37	1.64	19.4	6.5	12.9	78	43.3	34.7	19	24	161	30	53	296	139	5.09	130.2	91.6	2.67	12.8	30.5	6.23	3.58	3	0	0
66	2	29.2822	1	1	0	0	0	0	0	0	0	0	0	0	6.5	4.4	1.6	0.4	144	235	5.9	1.95	4.3	1.3	2.48	13.2	3.3	9.9	72.6	45.4	27.2	33	26	151	27	37	230	161	4.3	142.9	105.3	2.45	11	26.8	2.82	0.39	2	1	0
77	2	20.8117	1	0	0	0	0	1	0	0	0	0	1	0	7.2	4	2.5	0.6	128	274	4.76	1.7	4.45	1.41	2.69	19	5	14	61.8	40.4	21.4	30	27	65	21	44	300	128	4.36	138	98.3	2.22	11.1	25.9	3.41	0.27	3	0	0
81	1	22.0386	1	0	1	0	0	0	0	0	0	0	0	0	7.2	5.1	1.5	0.4	116	307	6.04	0.99	2.85	1.05	1.34	7	3	4	61.6	34.2	27.4	40	27	106	153	71	304	98	4.01	137.8	100.5	2.17	10.5	20.6	3.3	1.2	3	0	0
63	1	24.7934	1	0	0	0	0	0	0	0	0	0	0	0	6.7	5.2	0.7	0.7	130	185	4.96	0.74	2.18	0.83	1.02	19.9	8	11.9	62.2	39	23.2	19	28	83	13	86	553	83	3.99	140.6	105.9	2.15	12.4	24.9	3.05	0.95	2	1	0
59	2	28	1	0	0	0	0	1	0	0	0	0	1	0	13.1	11.6	1	0.5	113	151	5.44	1.7	3.09	1.07	1.48	14.3	4.8	9.5	68.2	42.5	25.7	17	23	71	14	46	282	128	3.78	139.4	100.5	2.14	11.2	28.8	5.49	1.01	2	1	0
67	1	24.6481	1	0	0	0	0	1	0	0	0	0	1	0	4.2	2.6	1.2	0.3	173	164	9.13	2.25	3.32	0.93	1.87	22.9	6.9	16	72.3	45.5	26.8	21	19	94	17	57	313	131	3.94	136.7	98.6	2.32	11.1	25.1	3.05	0.43	3	1	0
76	1	19.8413	0	1	0	0	0	1	0	0	0	0	0	1	6	3.6	1.4	0.8	97	305	17.97	1.14	3.19	0.88	1.67	3.9	1.6	2.3	70.7	30.2	40.5	9	21	110	50	75	313	93	4.24	133.2	97.4	2.06	14.5	31.7	4.35	1.23	3	1	1
84	2	17.805	0	0	0	0	0	0	0	0	1	1	0	0	4.6	3.2	1.1	0.3	140	123						18	4.6	13.4	72	42.2	29.8	11	26			39	233		4.09	144.7	107.7	2.23	11	26.5	1.88	27.09	3	1	0
73	2	23.0332	1	1	0	0	0	0	0	0	0	0	0	0	5.9	4.1	1.1	0.6	113	152	4.21	0.63	2.81	1.25	1.16	6.3	1.9	4.4	52.7	34	18.7	16	20	79	17	74	268	71	3.52	147.8	111	2.11	11.6	29.2	2.82	1.67	2	0	0
79	2	20.8163	0	0	0	0	0	0	0	0	0	0	0	0	3.8	2.3	1.1	0.4	137	198	4.98	0.76	3.98	1.73	1.89	15.8	4.4	11.4	74	45.1	28.9	11	21	106	15	46	249	121	4.08	142.1	102.4	2.23	10.5	25.1	2.28	0.24	3	1	0
72	2	26.4024	1	1	1	0	0	0	0	0	0	0	0	0	6	4.3	1.2	0.4	138	180	10.01	1.73	2.63	1.04	1.07	12.1	4.2	7.9	69.9	43.3	26.6	33	20	76	16	56	314	98	3.9	138.2	102.7	2.24	10.9	24.5	3.31	0.55	2	1	1
58	1	25.7117	0	1	0	0	0	1	0	0	0	0	1	0	9.4	5.4	2.1	0.5	144	219						6.7	2.1	4.6	70.5	42.9	27.6	23	15			58	356		4.26	140.9	102.1	2.56	10.5	22	2.6	0.18	3	0	0
65	2	21.2306	1	0	0	0	0	1	0	0	0	0	1	0	4.6	2.5	1.7	0.3	132	209	5.09	0.67	3.75	1.7	1.7	11.8	3.3	8.5	70.4	43.8	26.6	19	22	54	18	54	264	104	3.8	142	108.8	2.07	11.2	26.1	2.49	1.31	3	1	0
54	1	24.093	1	0	0	0	0	0	0	0	0	0	0	0	7.4	5.2	1.6	0.5	152	305	5.33	2.05	3.95	1.37	2.06	10.3	2.7	7.6	69.6	45.1	24.5	40	22	85	54	76	316	99	4.63	142	104.7	2.34	11.5	27.3	2.24	0.44	2	0	0
60	2	25.0343	1	0	0	0	0	0	0	0	0	0	0	0	6.7	4.3	1.9	0.4	123	254	4.87	0.79	3.23	1.43	1.48	12.1	4.3	7.8	65.3	41.1	24.2	24	21	62	17	49	334	119	3.64	143.1	106	2.18	11.8	28.4	1.96	0.11	2	1	0
85	2	32.4662	1	0	0	0	0	0	0	0	0	0	0	0	10.1	7.7	1.3	1	87	327	4.34	1.11	3.54	0.84	2.25	23.6	8.6	15	66.8	35.5	31.3	12	20	91	49	62	351	84	4.22	140.8	104.2	2.14	12.8	27.9	4.54	20.11	3	0	0
75	2	20.47	1	0	0	0	0	1	1	0	0	0	1	0	8.9	6.6	1.2	0.9	100	245	5.92	0.54	3.38	1.51	1.46	9.3	3.2	6.1	69.9	41.2	28.7	20	27	61	21	47	259	119	3.41	143.8	107.4	2.12	11.6	24	2.81	2.03	3	1	0
68	1	25.0361	1	0	0	0	0	1	0	0	0	0	1	0	4.3	2.2	1.6	0.3	133	182	4.78	2.24	3.18	0.72	1.86	8	3	5	62.2	37.4	24.8	23	21	71	24	67	351.5	109	3.67	141.5	108.7	2.06	11.3	26.9	2.45	0.62	2	1	0
69	2	24.5578	1	1	0	0	0	1	0	0	0	0	1	0	4.9	2.9	1.5	0.4	138	175	9.83	2.7	4.13	1.05	2.48	9.1	2.5	6.6	76.9	43.8	33.1	16	19	74	16	88	347	59	3.91	147	108.5	2.33	10.7	25.1	3.03	0.17	3	1	1
71	1	26.2596	0	0	0	0	0	0	0	0	0	0	0	0	8.5	5.7	1.5	1	154	161	4.88	4.31	3.27	0.8	1.69	14.6	3.7	10.9	72.9	42.4	30.5	18	28	93	25	69	281	104	4.09	143.3	108.1	2.13	11.6	27.5	4.22	1.44	2	0	0
68	1	24.6094	1	0	0	0	0	0	0	0	0	0	0	0	4.2	2.2	1.5	0.4	117	171	6.61	0.78	3.16	0.95	1.77	9.6	3	6.6	68.5	42.7	25.8	93	47	85	31	77	251.2	93	4.61	143.5	108.1	2.33	12.9	26.8	3.03	0.3	2	1	0
68	1	25.1572	1	0	0	0	0	0	0	0	0	0	0	0	4.2	2.2	1.6	0.3	130	189	5.12	1.01	3.24	1	1.83	9.7	3	6.7	69.5	43.5	26	14	19	73	19	69	294	105	4.57	139.7	106.4	2.23	12.1	26.1	2.22	0.2	3	1	0
81	2	26.6778	1	1	0	0	0	1	0	0	0	0	0	0	6	3.1	2.2	0.6	147	147	7.92	0.89	5.35	1.33	3.48	15.5	3.7	11.8	69.5	39.4	30.1	35	40	61	45	48	345	114	4.12	140.6	109.6	2.24	11.6	21.7	1.63	3.29	3	1	0
73	1	17.6616	1	0	0	0	0	0	0	0	0	0	0	0	7.1	4.1	2	0.5	150	255	4.94	1.01	4.21	1.31	2.38	10	3	7	75.3	42.1	33.2	30	26	130	46	74	332	96	3.76	143.1	103.4	2.47	11.4	26.6	3.49	0.99	2	0	0
52	1	21.6441	1	0	0	0	0	1	0	0	0	0	1	0	3.2	1.9	0.9	0.3	149	148	5.72	11.11	3.69	0.58	1.05	14	3.1	10.9	72.2	47.1	25.1	50	44	98	270	65	639	119	3.98	139.4	104.4	2.42	11.3	28.2	1.51	0.13	3	1	0
71	1	26.4236	0	0	0	0	0	0	0	0	0	0	0	0	5.8	3.9	1	0.5	136	188	4.91	1	2.59	0.95	1.32	16.6	5	11.6	60	34	26	19	22	45	16	98	400	70	4.27	138.8	102.5	2.18	12.5	27.6	2.16	0.46	2	1	0
81	2	18.9628	1	1	0	0	0	1	0	0	1	0	1	0	5.4	4.2	0.7	0.4	94	196	9.57	0.62	4.94	2.01	2.61	13.5	4.1	9.4	67.7	40.2	27.5	13	21	43	19	76	181	67	3.74	143	101	2.33	11.8	23.4	3.94	5.8	2	0	0
84	1	29.3051	1	0	0	0	0	1	0	0	0	0	1	0	5.6	3.4	1.4	0.7	130	93	5.93	2.51	3.54	0.91	1.77	9.9	3.6	6.3	67.8	40.2	27.6	77	55	82	169	76	245	90	4.42	141.4	107.3	2.36	13	26.9	2.41	0.82	3	1	0
63	2	24.7034	0	1	0	0	0	0	0	0	0	0	0	0	3	1.6	1.1	0.3	132	134	5.09	5.18	4.35	1.08	2.19	10.4	0.6	9.8	78.9	43.7	35.2	27	27	70	25	60	279	93	3.93	141.1	107.9	2.44	11.7	25.9	2.76	0.21	3	1	0
76	2	21.2279	1	0	0	0	0	1	0	0	0	0	1	0	10.2	8.6	0.9	0.6	116	189	5.26	0.52	2.3	0.86	1.12	9	3.2	5.8	53.7	29.2	24.5	20	35	90	15	43	118	132	3.63	143.3	111.1	1.98	12	30.5	4.05	0.93	3	1	0
74	2	34.1059	1	1	0	0	0	1	0	1	0	0	0	0	5.5	3.9	1	0.4	116	185	5.92	0.94	2.94	1.12	1.51	8.4	3.4	5	69.5	35.8	33.7	9	17	110	19	88	412	58	4.5	138.4	101.5	2.36	13.2	26.4	4.5	2.98	3	1	0
63	1	24.8016	0	0	0	0	0	0	0	0	0	0	0	0	3.6	2	1.1	0.2	144	147	5.05	1.63	3.83	1.1	1.98	14.7	3.7	11	71.6	44.9	26.7	40	42	61	32	83	298	86	4.02	142.5	107.7	2.38	11.5	25.4	2.26	0.21	2	1	0
60	1	24.7578	1	1	0	0	0	1	0	0	0	0	1	0	5.3	3.3	1.3	0.4	140	226	4.69	0.83	3.17	0.81	1.67	10	4.2	5.8	60.8	36.8	24	14	17	57	13	127.1	263.3	65	4.1	141.8	110.5	2.05	10.8	26.2	2.69	0.13	3	1	0
61	2	23.7812	0	0	0	0	0	1	0	0	0	0	1	0	7.4	5.3	1.5	0.6	88	420	5.24	1.81	3.51	1.25	1.59	4.6	1.3	3.3	81	31.8	49.2	15	20	82	82	98	243	47	4.23	136.5	106.6	2.26	13.2	27.5	4.81		3	1	0
67	1	26.1657	0	0	0	0	0	1	0	0	0	0	1	0	5.7	3.3	1.8	0.4	151	141	5.13	1.18	2.92	1.15	1.44	8.9	3.2	5.7	65.6	42	23.6	41	28	138	9	71	345.2	102	4.45	142.8	106.3	2.14	10.4	27.1	3.2	0.32	3	1	0
72	2	20.8247	1	0	0	0	0	0	0	0	0	0	0	0	6.9	5.1	1.4	0.3	128	293	5.02	2.4	3.25	0.92	1.6	21.5	3.3	18.2	68.6	41.7	26.9	48	34	87	24	62	487	87	3.63	141.7	105.4	2.34	12.3	25.8	3.57	0.32	3	1	0
72	2	20.9365	0	1	0	0	0	1	0	0	0	0	0	0	5.5	3.1	1.8	0.5	119	222	5.69	3.56	2.96	0.87	1.01	9.1	3.1	6	68.8	44.1	24.7	25	22	67	25	61	340	89	4.18	142.7	107	2.33	12.3	26.9	2.76	0.25	3	1	0
68	2	24.7034	1	1	0	0	0	1	0	0	0	0	1	0	3.3	1.5	1.4	0.3	120	170	6.85	1.57	3.51	1.27	1.64	8	2.7	5.3	73.8	43	30.8	19	21	57	18	75	352	71	4.13	138.8	103.4	2.42	11.8	26.1	3.49	0.3	3	1	0
79	2	29.6875	1	1	0	1	0	0	0	1	0	0	0	0	4.7	2.1	1.7	0.7	120	146	4.27	0.6	2.1	0.92	0.68	10	4.9	5.1	61.4	29.4	32	8	15	121	15	505	177	8	5.32	139.2	104.9	2.44	12.2	28.6	2.86	3.56	3	0	0
69	1	20.7612	1	0	0	0	0	1	0	0	0	0	1	0	5.3	3.3	1.1	0.4	131	153	4.2	0.97	2.3	0.87	1.06	30.7	12.1	18.6	67.5	39	28.5	14	23	81	12	84	425	84	4.48	140.8	105.7	2.28	12.8	27	2.66	0.36	2	1	0
75	1	24.8016	1	0	0	0	0	0	0	0	0	0	0	0	6.5	4.2	0.9	1	131	188	4.65	0.89	2.72	1.11	1.26	12	4.2	7.8	59.4	35.2	24.2	16	21	64	38	97	507	70	3.51	137.2	102	2.06	13	31.3	2.45	0.81	3	1	0
70	1	24.6965	1	0	0	0	0	0	0	0	0	0	0	0	6.5	3.7	2.1	0.6	139	243	4.64	1.18	3.59	1.22	1.91	9.9	3.8	6.1	70.4	43.1	27.3	16	21	66	37	78	363	91	4.02	141.3	105.3	2.26	11.3	23.4	2.86	0.21	3	1	0
66	2	20.8325	1	0	1	0	0	0	0	0	0	0	0	0	12.5	10.8	1	0.6	149	237	13.72	3.99	5.06	1.31	1.82	10.2	2.2	8	74.8	41.4	33.4	62	20	109	164	44	153	132	3.57	139	100.7	2.33	11.6	24.2	3.74	0.55	3	1	0
65	1	27.8159	1	0	0	0	0	1	0	0	0	0	1	0	4.2	2.7	0.9	0.3	136	196						10.6	3.9	6.7	65.8	41.4	24.4	34	23			70	304.4		3.78	136.5	102.1	2.01	12.8	32.9	3.97	0.87	3	1	0
44	2	29.6665	1	0	0	0	0	0	0	0	0	0	0	0	6.2	4.3	1.3	0.5	78	279	4.7	0.96	2.56	0.84	1.27	10.3	2.7	7.6	68.5	39.1	29.4	16	33	74	19	44	242	143	3.89	140.5	106.8	2.27	12.9	24.8	2.45	0.63	3	1	0
73	2	27.3438	1	0	0	0	0	0	0	0	0	0	0	0	4.9	2.9	1.1	0.3	136	260	5.24	4.24	5.87	0.99	3.18	9	2.2	6.8	69	41.7	27.3	13	17	76	21	69	386	77	3.88	139.2	103.6	2.28	11.1	24.8	3.25	0.33	3	1	0
73	1	19.5312	0	0	1	0	0	0	0	0	0	0	0	0	9.2	8.2	0.6	0.4	141	177	5.96	0.96	3.4	0.97	1.88	8.4	3.2	5.2	61.6	37.7	23.9	16	22	54	16	78	217	90	4.2	136.3	100	2.17	12	23.6	2.38	22.49	3	0	0
51	1	21.3578	1	1	0	0	0	0	0	0	0	0	0	0	6.3	4	1.7	0.5	134	196	4.6	1.09	3.69	1.23	1.96	9.7	3	6.7	72	46.2	25.8	43	22	62	33	68	356	113	4.19	139.5	103.6	2.59	11.4	27.5	4.41	0.09	2	1	0
76	1	19.8413	0	1	0	0	0	1	0	0	0	0	0	1	6	3.6	1.4	0.8	97	305	17.97	1.14	3.19	0.88	1.67	3.9	1.6	2.3	70.7	30.2	40.5	9	21	110	50	75	313	93	4.24	133.2	97.4	2.06	14.5	31.7	4.35	1.23	3	1	1
76	1	26.8923	1	0	0	0	0	0	0	0	0	0	0	0	13	10.3	1.6	1	152	221	4.94	1.89	2.82	0.69	1.49	8.6	6.3	2.3	57.9	38.6	19.3	34	14	37	37	71	205	100	3.55	141.1	102.2	2.27	11.6	24.5	2.65	0.14	2	1	0
77	1	19.8347	1	0	1	0	0	0	0	0	0	0	0	0	6.4	3.4	2.3	0.5	114	194	4.55	1.39	4.2	1.55	2.03	8.3	2.5	5.8	61.6	33.9	27.7	23	23	58	16	108	301	61	4.02	141.8	109.7	2.17	12.5	23.78	3.13	1.19	3	0	0
72	2	26.0375	0	1	0	0	0	0	0	0	0	0	0	0	8.8	3.9	3.1	0.5	124	248	5.98	2	2.97	1.08	1.31	9.4	2.2	7.2	61.4	38.2	23.2	18	20	90	55	61	213	89	4	143.2	110.3	2.26	11.6	25.6	2.53	0.93	3	0	0
86	2	17.5781	1	0	0	0	0	1	0	0	0	0	1	0	7.1	5.2	0.8	0.7	117	300	5.42	1.49	4.16	1.54	1.83	9.6	2.7	6.9	56.2	28.8	27.4	13	30	99	65	56	177	95	3.77	135.02	102.44	2.06	11.4	25.9	3.13	1.63	3	0	0
78	1	26.2917	1	0	1	0	0	0	0	0	0	0	0	0	9.2	7.2	1.2	0.7	117	134						11	3	8	62.3	32.6	29.7	23	19			92	262		3.96	135.39	102.87	1.98	12.1	24.5	3.02	1.29	3	1	0
67	2	26.1719	1	1	0	0	0	1	0	0	0	0	1	0	7.6	4.3	2.7	0.4	141	250	6.33	2.54	3.53	0.96	1.6	15.7	2.2	13.5	75.2	42.9	32.3	16	18	214	34	68	325	80	4.41	140.7	108.3	2.39	12.2	24.2	3.92	2.15	2	0	0
59	1	25.5102	0	0	0	0	0	0	0	0	0	0	0	0	5.1	3.2	1.4	0.3	140	132	4.72	1.07	3.54	1.56	1.55	15.5	5.8	9.7	64.9	45.1	19.8	54	45	75	156	74	399	100	3.77	139.9	107.4	2.35	11.5	25.9	1.97	0.13	2	0	0
64	1	25.1172	0	0	0	0	0	1	0	0	0	0	1	0	6.3	4.2	1.4	0.4	153	323	5.37	1.89	2.7	0.79	1.28	7.3	2.8	4.5	71.8	46.5	25.3	42	29	83	18	87	281	81	4.77	141.7	105.6	2.38	11.4	28.5	3.02	0.24	3	1	0
85	1	25.9516	0	0	0	0	0	1	0	0	0	0	0	0	8.4	5.6	2	0.7	136	180	5.6	1.26	3.2	0.86	1.71	10.9	3.4	7.5	66.5	39.3	27.2	18	19	110	29	77	344	89	3.89	139.3	99.4	2.33	11.4	29.6	4.57	0.71	3	1	0
75	1	24.5965	1	1	0	0	0	1	0	0	0	0	1	0	4.8	3.2	0.9	0.5	137	118	11.93	1.53	2.56	0.84	1.29	24.3	8.7	15.6	67.3	43.1	24.2	15	16	93	17	104	295.3	64	4.6	138.1	104	2.27	11.6	34.3	2.34	0.34	3	1	1
78	1	25.0865	1	0	0	0	0	1	0	0	0	0	1	0	5.4	3.5	1.1	0.5	117	204	4.69	0.93	3.22	0.87	1.81	8.1	2.2	5.9	67.7	37.6	30.1	20	22	86	24	105	537	63	4.34	138.8	105.3	2.22	12	26.2	3.08	0.41	3	1	0
86	1	21.2306	1	1	0	0	0	0	0	1	0	0	0	0	6.7	4.2	1.8	0.4	140	235	9.33	1.15	6.07	1.49	3.72	8	2.5	5.5	69.9	37.1	32.8	16	20	128	37	92	350	72	4.89	135.7	98.2	2.39	11.7	25.9	3.66	0.43	3	1	0
73	2	28.7619	1	0	0	0	0	1	0	0	0	0	0	0	5.7	3.2	1.8	0.5	133	181	3.82	0.95	4.25	1.26	2.41	11.4	2.6	8.8	67.5	43.9	23.6	18	19	64	23	58	378	94	3.79	143.8	107.9	2.3	11.5	23.6	2.53	0.32	3	1	0
64	1	24.2215	0	0	0	0	0	0	0	0	0	0	0	0	6.4	4	1.8	0.4	136	185	4.36	0.93	2.89	1	1.38	6.3	2.3	4	70.5	39.9	30.6	73	42	63	43	74	386	98	4.11	142.3	103.4	2.24	11.2	26.6	2.92	0.68	2	1	0
57	2	23.4375	1	1	0	0	0	1	0	0	0	0	1	0	4.1	2.5	1.1	0.4	101	136	3.92	0.51	2.42	1.07	1.04	21.6	8.5	13.1	75.4	41.7	33.7	13	23	59	9	46	242	129	4.47	142	106.4	2.27	13.4	28.8	2.53	0.2	3	1	0
65	2	24.977	1	1	0	0	0	0	0	0	0	0	0	0	5.6	3.8	1.5	0.3	120	223	7.82	1.96	3.2	1.11	1.34	7.8	2.5	5.3	67.8	41.2	26.6	12	19	80	14	70	304	77	4.1	140.2	106.8	2.47	11.5	24	2.57	0.33	2	1	0
67	2	27.6095	1	0	0	0	0	1	0	0	0	0	1	0	6.8	5	1.3	0.4	128	181	7.77	0.97	3.42	1.09	1.76	24.6	4.5	20.1	66.7	39.8	26.9	46	46	119	46	49	256	116	3.8	141.5	108.5	2.31	11.7	25.3	4.12	1.95	3	1	0
74	2	27.7283	0	0	0	0	0	0	0	0	0	0	0	0	5.2	3.3	1.5	0.3	125	276						8.7	2	6.7	63.3	35.3	28	9	15			75	290		3.84	140.84	107.66	2.23	10.7	26.3	4.22	4.02	3	1	0
82	1	25.3906	1	0	0	0	0	0	0	0	0	0	0	0	4.7	2.3	1.5	0.7	134	154	5.27	1.01	5.01	1.41	2.74	5.6	1.7	3.9	66	38.4	27.6	19	22	71	24	94	421	71	3.96	141.6	107.1	2.26	11.1	24.8	3.08	0.84	3	1	0
75	2	17.9982	1	0	0	0	0	1	0	0	0	0	0	0	6.4	3.9	1.7	0.6	144	165	4.99	0.82	3.22	1.39	1.41	16.5	4.9	11.6	63.4	36.9	26.5	10	24	103	31	115	391	42	3.77	139.9	107.7	2.38	11.3	25.2	2.49	0.44	3	1	0
62	1	19.9481	1	1	0	0	0	1	0	1	0	0	1	0	13.9	10.7	1.8	1.3	105	453	7.69	2.78	3.22	0.7	1.74	4.8	1.7	3.1	74.1	36.7	37.4	25	17	133	32	136	432	49	5.41	135.7	100.9	2.42	11.6	28.8	9.86	0.43	2	0	1
63	2	27.3438	1	1	0	0	0	1	0	0	0	0	1	0	4.8	2.5	1.9	0.3	124	140	11.12	0.7	3.17	1.34	1.43	6.9	1.8	5.1	62.1	40.8	21.3	19	18	53	11	87	260	61	4.16	141.4	106.8	2.32	11.9	27.9	2.87	0.47	3	1	0
54	2	20.9644	0	0	0	0	0	0	0	0	1	0	0	0	4.9	2.9	1.6	0.3	118	167	4.95	0.75	5.15	1.92	2.38	11.7	1.5	10.2	68.5	43.4	25.1	10	19	61	9	53	247	111	4.52	140.3	104.4	2.44	11.2	26.8	1.74	0.17	2	1	0
61	2	22.9874	0	0	0	0	0	1	0	0	0	0	1	0	6.2	3.8	1.7	0.5	95	287	4.79	1.45	3.27	1.16	1.43	4.8	1.7	3.1	77.1	34.5	42.6	27	40	68	39	88	343	60	4.09	138	109.2	2.22	12.4	27.3	3.74		3	1	0
82	1	22.6757	1	0	0	0	0	1	0	0	0	0	1	0	5.8	3.9	1	0.7	140	107	5.6	0.72	3.72	1.27	1.88	31	11.1	19.9	59.8	32.9	26.9	19	29	85	75	76	261	91	3.5	138.1	103.5	2.13	12.2	25.7	3.31	3.14	3	0	0
84	2	22.8928	1	0	0	0	0	0	0	0	0	0	0	0	7.2	4.8	1.4	0.6	127	323	4.45	1.24	3.1	1.19	1.42	11.7	3.7	8	73.5	34.6	38.9	17	30	115	29	83	291	60	4.22	130.8	89.6	2.39	11.8	26.4	3.13	2.24	2	0	0
78	1	25.0865	1	0	0	0	0	1	0	0	0	0	1	0	5.2	3.3	1.3	0.4	129	246	5.68	2.03	4.07	0.99	2.25	7.9	1.3	6.6	77.4	43.6	33.8	30	29	97	35	99	554	67	4.21	141	101.4	2.37	10.9	24.5	3.19	0.4	3	0	0
82	2	24.974	1	0	0	0	0	0	0	1	1	0	0	0	5.5	3.9	1.1	0.5	139	180	6.15	0.7	4.18	1.59	2.08	20.6	4.2	16.4	65	34.7	30.3	35	39	164	51	97	375	51	4.05	140.7	102.7	2.34	12.9	36.7	3.74	6.29	3	0	0
67	1	24.2215	0	0	0	0	0	0	0	0	0	0	0	0	5.9	3.2	1.9	0.7	160	222	5.34	0.7	3.41	1.66	1.34	11.6	2.5	9.1	64.5	42.5	22	36	34	69	23	77	382	93	4.79	142	105.7	2.32	11.8	26.6	2.42	0.14	2	1	0
65	2	28.9993	1	0	0	0	0	0	0	0	1	0	0	0	5.4	3.7	1.2	0.4	140	177	5.37	0.73	3.51	1.37	1.62	15.1	4.5	10.6	77.1	46.2	30.9	55	50	145	17	85	183	62	4.53	137.2	100.5	2.48	11.9	25.7	2.57	0.88	2	0	0
59	2	24.2954	1	1	0	0	0	0	0	0	0	0	0	0	8.3	6.3	1.2	0.7	81	254	7.04	2.43	3.76	0.64	2.16	29.9	5.6	24.3	61.3	35.7	25.6	36	28	88	21	56	203	102	3.07	139.8	104.9	1.79	10.2	24.5	4.33	13.52	3	1	0
72	1	21.6333	0	1	0	0	0	1	0	0	0	0	1	0	4.3	2.4	1.5	0.3	138	136	7.29	1.19	2.45	0.89	1.21	25.7	8.4	17.3	67.4	40.3	27.1	25	21	78	16	94	267.8	73	4.34	138.3	104.7	2.29	11.5	23.9	3.26		3	1	0
75	2	18.5178	1	1	0	0	0	1	0	0	0	0	1	0	19.3	17.3	1	1	124	371	15.9	1.35	2.71	1.17	1.16	11.3	3.8	7.5	64.1	35.6	28.5	34	32	121	42	124	614	39	4.72	139.2	106.7	2.46	11.7	24.5	5.64	2.7	3	0	1
86	1	22.0386	1	0	0	0	1	1	0	0	0	0	1	0	4.6	3.3	0.7	0.5	133	118	8.43	0.83	2.55	0.81	1.47	10.1	4	6.1	60.7	35.3	25.4	11	21	50	22	57	165	125	3.96	131.6	99.4	1.96	12.3	37.8	3.71	6.11	3	0	0
77	1	29.6982	1	1	0	0	0	1	0	0	0	0	0	1	6.7	3.7	2.2	0.5	117	230	10.36	1.36	3.03	0.89	1.6	5.3	1.9	3.4	74.4	40.7	33.7	10	12	77	30	91	429	74	4.93	144.3	109.7	2.25	11.7	24.7	3.28	7.82	3	1	0
77	2	29.5306	1	0	0	0	0	0	0	0	0	0	0	0	9.5	5.9	2.5	0.9	131	192	5.49	1.55	3.46	0.88	2.03	8.9	1	7.9	65.2	36.8	28.4	11	18	44	26	63	184	84	3.48	143.3	107.2	2.05	11.7	25.1	2.62	0.33	2	0	0
60	1	21.3859	1	1	0	1	0	0	0	0	0	0	0	0	24	21.2	1	1.3	94	271	7.27	1.07	7.54	1.17	4.74	6.1	3.8	2.3	67.9	30.3	37.6	7	12	208	148	758	439	7	3.71	134.6	99.7	2.24	12.9	30.2	5.64	2.16	2	0	1
69	2	24.0999	1	0	0	0	0	0	0	0	0	0	0	0	5.2	3.5	1.2	0.5	111	179	5.12	1.32	4.57	1.13	2.96	12.9	3.1	9.8	63.6	36.9	26.7	10	19	90	16	67	271	80	3.94	140.3	105.7	2.24	10.9	25.7	2.86	1.22	2	0	0
66	2	22.6667	0	1	0	0	0	1	0	0	0	0	0	0	6.3	3.9	1.9	0.4	130	221	5.81	1.34	6.59	1.55	3.91	9.1	2.3	6.8	71.2	41.6	29.6	15	23	138	20	50	99	114	3.8	137.6	102.3	2.18	11.4	25	2.53	0.8	2	0	0
47	1	19.4137	0	1	0	0	0	0	0	0	0	0	0	0	8.7	6.6	1.6	0.4	141	242	9.74	0.87	4.66	1.47	2.51	7.6	2.3	5.3	64.3	38.3	26	12	12	89	17	59	229	136	3.85	139.2	103.7	2.22	11.8	26.2	2.71	0.34	2	0	0
63	1	27.4348	1	0	0	0	0	0	0	0	0	0	0	0	6.5	4	1.6	0.4	164	124	4.62	2.92	3.4	0.79	1.91	10.7	1.9	8.8	69	45	24	26	27	73	39	86	383	83	4	142.2	102.3	2.38	11.5	26.5	2.13	0.16	3	1	0
65	1	22.3094	0	0	0	0	0	0	0	0	0	0	0	0	6.9	5.3	0.9	0.6	148	190	5.1	0.61	3.07	1.09	1.72	33.4	8.4	25	64.9	40.4	24.5	13	20	73	12	70	332	104	3.79	138.1	106.1	2.3	12.4	25.7	2.62	2.36	2	0	0
62	1	24.2701	1	1	0	0	0	0	0	0	0	0	0	0	4.7	3.2	0.9	0.4	144	263	5.16	0.66	3.76	1.48	1.81	23.5	3.6	19.9	76.6	44.8	31.8	33	46	68	16	79	266	92	4.38	137	102.3	2.42	10.9	17.2	2.45	0.2	2	1	0
56	2	22.2275	1	1	0	1	0	1	1	0	0	0	1	0	5.6	4.4	0.5	0.6	120	265	6.58	0.9	3.32	1.22	1.37	2	0.9	1.1	60.6	36.7	23.9	13	32	69	9	665	117	6	3.97	143.7	100.1	2.37	11.7	20.5	3.84	0.72	3	0	0
79	2	29.9967	1	0	0	0	0	0	0	0	0	0	0	0	6.7	3.9	1.8	0.6	119	227	5.95	3.3	5.13	1.02	2.66	7.8	1.6	6.2	67.5	38.8	28.7	20	34	95	23	110	501	44	3.81	141	104.2	2.27	11.2	24	3.98	3.98	3	0	0
80	2	18.026	1	0	1	0	0	0	0	0	0	0	0	0	8.6	6.5	1.4	0.5	101	391	5.81	0.93	5.67	1.04	3.9	11.1	2.3	8.8	72	33.1	38.9	10	18	93	14	84	381	60	3.85	139	100.77	2.22	11.7	25.6	4.98	2.36	3	0	0
65	1	22.4996	1	0	0	0	0	0	0	0	0	0	0	0	5.9	4.2	1	0.5	128	234	5.19	0.59	2.94	1.12	1.52	11.8	3	8.8	69.7	41.9	27.8	20	26	74	16	69	215	106	4.14	139.5	106.4	2.3	11.6	26.7	2.66	0.22	3	1	0
84	1	23.6332	1	0	0	0	0	0	0	0	0	0	0	0	5.3	3.3	1.4	0.5	99	207						6.4	2.6	3.8	66.7	38.7	28	16	27			83	301		4.15	136.72	106.87	2.25	11.4	30.2	2.81	0.73	2	0	0
77	2	28.5375	0	1	0	0	0	1	0	0	0	0	0	0	6.5	3	2.8	0.5	120	331	6.72	0.85	3.44	1.24	1.71	4.7	1.3	3.4	68.7	39.6	29.1	14	19	131	16	61	309	88	4.37	140.3	105.9	2.34	11.2	25.2	4.7	0.52	3	1	0
75	2	27.854	1	0	0	0	0	0	0	0	0	0	0	0	7.3	4.1	2.5	0.7	132	281	5.71	0.82	3.38	1.18	1.82	13.9	3.9	10	76.2	38.1	38.1	13	25	47	25	75	150	69	3.85	135.2	99.5	2.21	13.1	28	5.46	3.52	2	0	0
82	1	29.4029	0	0	1	0	0	1	0	0	0	0	1	0	5.2	3.4	1.1	0.6	141	180	4.98	1.34	3.67	1.04	2.14	15	2.7	12.3	61.8	40.3	21.5	23	21	74	84	76	339	91	4.4	140.6	102.7	2.26	11.9	25.6	3.74	1.55	3	1	0
78	2	15.5556	1	1	0	0	0	1	0	0	0	0	1	0	5.8	4.4	0.7	0.7	109	134	10.64	0.75	2.53	1.22	0.89	33.5	11	22.5	54.4	34	20.4	10	52	8	6.9	45	76	124	2.71	137.8	99.7	2.27	12.7	30.5	2.61	4.96	3	0	0
58	2	20.83	1	0	0	0	0	1	0	0	0	0	0	0	4.7	3.2	1.2	0.2	126	264	4.96	1.34	2.91	1.24	1.2	12.6	4.2	8.4	69.2	46.3	22.9	34	24	110	13	44	275	135	4.25	139	102.2	2.33	11	25.5	3.89	0.33	2	1	0
74	1	21.2585	1	1	1	0	0	0	0	0	0	0	0	0	4.9	2.8	1.5	0.5	104	266	7.42	0.77	2.7	0.88	1.55	3.7	1.5	2.2	77.3	39.4	37.9	17	21	67	30	71	293.9	100	4.83	131.9	101.4	2.23	11.4	30.5	3.83	1.05	2	0	1
72	2	29.2312	1	1	1	0	0	1	0	0	0	0	1	0	10	7	2	0.8	143	170	6.46	1.04	3.79	1.47	1.9	10.9	3.3	7.6	69.2	44.4	24.8	17	21	98	30	68	273	78	3.55	143.2	109.2	2.27	11.6	27.1	3.41	0.23	3	0	0
69	2	20.8117	0	0	0	0	0	0	0	0	0	0	0	0	4.3	2.3	1.3	0.6	148	128	4.8	1.13	3.04	0.83	1.89	5.3	1.8	3.5	62.3	37.2	25.1	78	80	92	43	57	198.9	97	3.59	138.6	102	2.08	11.1	27	4.93	0.51	3	1	0
61	1	26.5731	1	1	0	0	0	1	0	0	0	0	1	0	7.8	5.4	1.7	0.5	140	236	9.46	0.54	2.67	1.33	1.03	19.9	7.1	12.8	67.2	46.4	20.8	19	16	85	14	71	200.4	104	4.19	139	101.9	2.3	11	25.2	2.78	0.16	3	1	0
51	1	19.8177	0	0	0	0	0	0	0	0	0	0	0	0	5	3.4	1.3	0.3	139	216	4.55	4.34	3.44	1.55	0.97	8.8	2.9	5.9	70.3	42	28.3	29	43	136	231	68.4	589.5	113	4.16	139.3	100.4	2.31	11.6	24.5	2.61	0.53	3	1	0
69	2	25.2994	1	1	0	0	0	0	0	0	0	0	0	0	5.4	3.2	1.5	0.5	133	172	6.69	0.99	3.19	1.59	1.08	22.6	6.6	16	67.7	40.1	27.6	23	28	69	30	40	156	146	3.86	137.6	101.8	2.06	11.4	25.8	1.79	0.22	3	1	0
64	2	21.2442	0	0	0	0	0	0	0	0	0	0	0	0	4	2.1	1.6	0.3	135	154	4.5	0.82	3.55	2.03	1.09	16.2	4.5	11.7	68.3	43.9	24.4	18	23	71	14	56	194	100	4.15	142.9	107.4	2.27	10.3	25.4	2.42	0.23	2	0	0
69	1	29.3848	1	0	0	0	0	0	0	0	0	0	0	0	6.6	4.6	1.4	0.4	155	178	5.39	2.19	2.65	0.82	1.29	18.6	5.9	12.7	71.5	46.1	25.4	28	24	69	27	65	306	112	3.71	140.2	104.5	2.29	11	27.6	2.82	3.68	2	1	0
73	2	24.9851	0	0	0	0	0	0	0	0	0	0	0	0	7.7	4.6	2.4	0.6	127	211	4.94	1.34	2.56	1.08	1.14	16.1	6.3	9.8	63.9	36.2	27.7	32	34	113	43	65	346	82	3.94	143.4	109.9	2.26	12.8	24.6	2.97	2.04	3	0	0
69	2	24.9199	1	0	0	0	0	0	0	0	0	0	0	0	7.7	3.7	3.3	0.4	120	380	5.83	1.74	4.57	0.86	2.89	6.9	2.6	4.3	68.1	37.3	30.8	16	15	108	144	50	175	113	3.8	140.8	103.4	2.21	11.2	22.4	2.73	2.21	3	1	0
72	2	26.7094	1	0	0	0	0	1	0	0	0	0	0	0	5.5	3.3	1.8	0.3	139	146	5.18	0.87	3.48	1.53	1.48	8.9	2.6	6.3	67.7	41.9	25.8	27	25	57	13	76	233	69	4.53	141.7	108.9	2.29	12.2	26.8	2.82	0.43	3	1	0
74	2	22.0711	1	0	0	0	0	1	0	1	1	0	0	0	6.8	5	0.9	0.7	84	221	5.37	0.72	2.88	0.96	1.49	23.1	6.5	16.6	57.3	27.2	30.1	17	23	65	17	48	182	117	3.83	134.4	97.5	2.07	12.9	28.5	4.98	8.18	3	0	0
49	1	26.7229	1	1	0	0	0	0	0	0	0	0	0	0	5.2	3.7	1.1	0.4	125	242	6.35	0.7	4.36	1.73	2.16	13.5	4.6	8.9	67.8	39.8	28	87	63	95	455	68	291	114	3.94	139.3	103.7	2.39	11.9	26.9	4.98	3.7	2	0	0
76	1	25.8264	0	0	0	0	0	0	0	0	0	0	0	0	4.9	3.1	1.2	0.5	134	166	4.34	0.78	3.91	1.7	1.66	17.6	3.7	13.9	66.9	38.6	28.3	13	19	78	27	52	277	142	3.93	140.2	104.4	2.23	12.1	25.7	2.65	1.99	2	0	0
57	2	23.8751	1	0	0	0	0	0	0	0	0	0	0	0	4.6	2.8	1.5	0.3	139	184	4.75	1.36	5.21	1.25	2.95	17.2	2.7	14.5	72.4	47.5	24.9	23	24	48	32	58	414	99	3.93	142.2	106.2	2.52	11.7	24.1	2.82	0.34	2	1	0
65	2	22.5069	0	1	0	0	0	0	0	0	0	0	0	0	6.2	3.4	2.2	0.4	116	323	11.28	1.09	5.15	1.38	2.96	7	1.7	5.3	71.8	41.3	30.5	19	23	251	26	58	234	96	4.71	137.4	100.8	2.35	12.1	24.5	3.74	1.58	2	1	1
76	1	19.6327	1	1	1	0	0	0	0	0	0	0	0	0	4.5	3.3	0.8	0.3	112	165	4.31	0.44	2.8	1.15	1.39	5.6	1.8	3.8	61.5	34.4	27.1	15	16	72	20	66	163	108	3.49	139.5	105.4	2.08	11.3	39.6	4.27	0.22	2	1	0
90	2	23.1911	0	0	0	0	0	0	0	0	0	0	0	0	6.8	4.6	1.1	0.8	103	196	3.71	0.83	2.6	1.03	1.2	9.4	2.9	6.5	60.2	28.8	31.4	10	19	65	22	89	244	55	4.3	143.8	109.4	2.2	11.1	31.3	3.77	1.79	3	1	0
74	1	24.7721	0	0	0	0	0	1	0	0	0	0	1	0	3.7	2.6	0.7	0.4	132	183	6.15	1.9	3.2	1.26	1.16	8.7	1.8	6.9	72	39.1	32.9	24	27	56	31	61	257	119	4.11	137.7	104.7	2.18	11.6	25.4	2.22	0.47	3	1	0
82	2	23.4952	1	1	0	0	0	1	0	0	0	0	1	0	4.8	3.1	1.5	0.2	134	184						10.1	2.1	8	72.4	44.4	28	25	18			65	247.9		3.74	141.4	100.2	2.24	11.2	22.8	2.66	1.97	3	1	1
71	1	24.1633	0	0	0	0	0	1	1	0	0	0	1	0	5.3	3.9	1.1	0.3	104	139	5.7	1.5	2.68	0.86	1.32	7.8	2.8	5	57.8	35.7	22.1	15	17	64	37	90	358	77	3.98	142.1	110.8	2.04	10.6	23.8	2.65	1.03	3	1	0
82	2	20.0288	1	0	0	0	0	1	1	0	1	0	1	0	3.2	2.7	0.4	0.1	125	210	13.52	0.88	4.31	1.41	2.55	18.3	4.1	14.2	66.5	35.9	30.6	12	15	117	44	71	225	73	4.45	140.1	105.7	2.33	11.4	29.6	3.02	0.81	3	0	0
64	1	21.354	1	1	0	0	0	1	0	0	0	0	1	0	5.8	4.1	1.1	0.6	149	109	3.51	1.02	3.3	1.28	1.62	12.6	4.4	8.2	68.5	44.9	23.6	15	20	60	26	56	197	135	3.67	142.7	105.8	2.35	12.3	26.5	2.78	2.14	2	1	0
72	1	29.4704	1	0	0	0	0	1	0	0	0	0	1	0	4.5	3	1	0.4	154	339	5.23	1.73	3.76	1.55	1.62	21.8	4.8	17	72.4	46.7	25.7	41	42	102	102	74	336	96	4.66	141.6	105.5	2.42	11.9	27.3	2.57	0.18	3	1	0
62	2	23.7332	0	0	0	0	0	1	0	0	0	0	1	0	6.1	3.4	2.2	0.4	132	223	5.31	1.67	3.66	1.36	1.55	10.5	3.6	6.9	79.1	44.7	34.4	26	30	90	13	62	243	90	4.35	141.8	103.3	2.35	11.8	24.8	3.31	1.34	2	1	0
72	2	17.6899	1	0	0	0	0	1	0	0	0	0	1	0	7.9	6	1.3	0.6	115	265	11.65	0.53	4.71	1.52	2.64	9	1.7	7.3	62.6	38.9	23.7	14	22	60	14	44	225	130	3.56	139.9	107.9	2.17	12.4	23.6	2.78	2.78	2	0	0
75	2	26.6805	1	1	0	0	0	0	0	0	0	0	0	0	4.1	2.7	1	0.4	127	96	17.89	2.09	4.74	1.09	3.1	21.5	7.8	13.7	74.7	43.5	31.2	29	32	53	33	42	294.5	135	4.2	139.4	100.1	2.29	12	23.7	2.89	0.38	3	1	0
75	2	25.8065	0	0	0	0	0	1	0	0	0	0	1	0	3.4	1.7	1.2	0.3	137	175	4.89	1.02	4.35	1.9	1.82	10.7	2.2	8.5	71.6	42.1	29.5	15	25	53	12	53	280	104	4.13	143.4	104.9	2.28	11	21.7	3.08	0.5	3	1	0
77	1	23.3887	0	0	0	0	0	1	0	0	1	0	1	0	6.1	5.7	0.2	0.1	75	143	4.89	0.7	2.8	1.04	1.37	12.2	5	7.2	57.1	25.5	31.6	11	16	130	20	133	393	48	4.95	136.4	104.6	2.06	12.5	37.3	3.51	1.56	3	1	0
81	1	25.5057	1	0	0	0	0	1	0	0	0	0	1	0	8.9	6.1	2.3	0.4	119	164	6.09	0.92	3.33	1.06	1.81	11.9	3.5	8.4	69.1	39.4	29.7	31	31	83	46	100	386	66	4.07	138	103.9	2.31	12.2	22.6	3.59	0.26	3	1	0
87	2	25.7778	1	0	1	0	0	1	0	0	0	0	1	0	8	6.6	0.7	0.8	85	240	6.07	1.2	3.28	1.24	1.68	39.7	13.9	25.8	57.2	33.9	23.3	28	43	65	22	53	262	101	4.08	140.2	104.2	2.1	11.5	24	3.71	6.33	3	1	0
73	2	28.1476	1	0	1	0	0	1	0	0	0	0	1	0	6.5	3	2.9	0.4	128	191	6.92	1.7	4.16	0.81	2.61	15.7	3	12.7	76.3	42.4	33.9	26	27	138	27	69	292	77	3.79	142	106.2	2.35	11.7	22.5	2.34	0.48	3	0	0
46	1	29.7578	1	0	0	0	0	1	1	0	0	0	0	0	10.1	6.2	3.1	0.5	155	356						18.4	6.1	12.3	68.9	43.4	25.5	33	25			63	510		3.82	141.8	105.1	2.32	11	24.8	1.96	2.96	2	1	0
90	2	18.7305	0	0	0	0	0	1	1	0	0	0	0	0	3.5	2.3	0.9	0.1	75	136	4.81	0.79	3.33	1.1	1.62	5.2	0.8	4.4	53	26.8	26.2	21	33	85	15	57	196	92	4.48	139.38	108.53	2.12	11.4	29.4	2.26	6.68	3	0	0
58	1	25.5937	1	0	0	0	0	1	0	0	0	0	1	0	6.9	5.1	1.1	0.5	150	196	5.48	1.36	2.95	0.94	1.58	17.3	4.8	12.5	71.6	43.2	28.4	40	30	98	32	73	435	102	3.48	140.9	105.6	2.26	10.5	23.9	1.99	0.17	3	1	0
69	2	25.7117	1	0	0	0	0	1	0	0	0	0	1	0	7.7	4	3	0.5	141	189	5.22	1.37	4.11	1.68	1.88	12.8	1.6	11.2	70.4	43.4	27	13	19	114	14	68	294	79	3.94	144.5	109.7	2.37	11.5	24.2	3.38	1.08	3	1	0
74	1	19.1001	1	0	0	0	0	0	0	0	0	0	0	0	4.9	3.3	1.1	0.4	133	172	4.63	1.18	4.97	1.56	2.7	5	2.3	2.7	68.2	37.1	31.1	17	27	60	26	78	277	90	4.16	136.5	102.4	2.33	11	27.3	3.08	0.3	2	1	0
65	2	20.4444	1	1	0	0	0	1	0	0	0	0	1	0	7.5	5.1	1.8	0.5	110	266	9.29	1.03	3.27	1.41	1.44	6.9	1.9	5	66.9	39.3	27.6	15	16	71	9	70	179.2	77	4.79	144.5	106.3	2.24	11.2	23.5	3.6	0.37	2	1	1
78	1	29.3848	1	0	0	0	0	1	1	0	0	0	1	0	5.5	3.6	1.5	0.3	141	149	8.65	2.34	4.94	1.08	3.42	14.1	3.5	10.6	68.5	40.5	28	22	19	67	39	68	363.3	104	4.28	144	107.4	2.23	10.5	29.4	3.56	0.16	3	0	0
87	1	23.03	1	1	1	0	1	1	0	0	1	0	1	0	6.4	4.7	0.9	0.6	123	133	7.55	0.68	3.29	1.09	1.83	8.3	2.9	5.4	73.4	42.6	30.8	30	23	145	19	196	454.8	30	4.05	141.5	106.1	2.25	13.3	27.9	3.61	0.7	3	0	1
81	1	22.0386	1	0	1	0	0	0	0	0	0	0	0	0	8.9	6.2	1.5	0.9	117	278	6.04	0.99	2.85	1.05	1.34	7	3	4	61.6	34.2	27.4	40	27	106	153	71	304	98	4.01	137.8	100.5	2.17	11.4	26.3	4.22	1.21	3	0	0
76	2	18.9181	1	1	0	0	0	1	0	1	1	1	0	0	10.1	7.4	1.9	0.6	143	190	5.42	1.83	4.08	1.88	1.63	11.5	3.1	8.4	69.2	40.1	29.1	11	20	80	16	100.5	221.5	49	3.68	140.7	102.2	2.21	12.9	28.3	7.13	2.2	4	0	0
50	1	30.7741	1	1	0	1	0	1	1	1	0	0	1	0	10.7	6.5	2.5	1.1	102	375	11.38	2.88	3.32	0.56	1.8	2.4	1	1.4	77.5	34.9	42.6	11	15	64	81	1011	475	5	5.65	137.8	97	2.45	13.1	26.8	4.84	0.5	3	1	1
79	1	22.0386	1	0	0	0	0	0	0	0	0	0	0	0	7.3	6.4	0.5	0.3	148	145	5.53	0.69	3.92	1.08	2.44	21.9	5.9	16	65.5	37.1	28.4	11	22	127	10	80	278	86	3.95	139	105.8	2.05	13.5	29.6	3.73	12.76	2	1	0
55	2	30.1103	1	0	0	0	0	0	0	0	0	0	0	0	4.5	2.8	1.1	0.4	119	212	4.5	8.31	8.41	1.09	3.32	3.8	1.3	2.5	60.5	34.8	25.7	32	23	153	111	50	243	118	3.52	143.1	105.4	2.28	11.4	23.5	4.79	1.32	2	1	0
69	1	21.0077	1	0	1	0	0	0	0	0	0	0	0	0	4.4	2.8	0.9	0.4	119	186	4.15	1.39	4.39	1.3	2.37	9.6	1.8	7.8	66.7	39.2	27.5	24	32	100	20	132	276	50	4.34	140.3	106.7	2.24	11.8	23.9	2.25	1.12	3	0	0
80	1	22.0386	1	0	0	0	0	0	0	0	0	0	0	0	4.8	2.7	1.4	0.4	138	164	4.59	1.9	5.1	0.66	3.79	8.7	2.1	6.6	64.8	42.3	22.5	20	31	66	32	85	343	80	4.21	142.4	106.4	2.37	12.2	24.9	2.42	1.69	2	1	0
88	2	22.0317	0	0	1	0	0	1	0	0	0	0	1	0	3.7	2.8	0.6	0.3	110	145	6.01	0.74	3.57	1.05	1.97	13	3.2	9.8	66.9	34.9	32	19	39	135	14	75	222	67	3.73	137.3	109.5	2.03	12	26.2	3.56	40.39	4	1	0
69	1	19.7232	0	0	0	0	0	0	0	0	0	0	0	0	3.5	2.2	0.9	0.3	64	429	4.55	1.01	3.67	0.81	2.29	27.6	10.7	16.9	68.6	36.4	32.2	44	33	52	37	82	344	86	3.63	136.75	105.38	2.28	13.2	29.3	3.99	5.52	2	1	0
79	1	35.3798	0	0	0	0	0	1	0	0	0	0	1	0	8.1	5.8	1	0.6	142	284	5.15	0.78	3.84	1.04	2.33	17.6	5.6	12	54.4	29.6	24.8	22	31	88	35	77	227	90	4.74	128.7	92.6	1.9	11.2	27.2	3.99	5.45	3	0	0
83	1	25.8876	1	1	0	0	0	0	0	0	0	0	0	0	5.3	3.4	1.2	0.4	117	176	6.97	1.05	3.07	0.85	1.67	12.8	3.2	9.6	71.8	39.8	32	12	16	58	17	112	432	58	3.98	145.1	109.5	2.31	12.3	26.3	2.26	0.43	3	1	1
[truncated: 4 more columns]

## Sheet: 2.After interpolation
Age	Gender	BMI	Hypertension	Diabetes	Stroke	Dialysis	COPD	IHD	MI	HF	AF	VHD	PTCA	CABG	Leukocyte	Neutrophil	Lymphocytes	Monocytes	Hb	PLT	FBG	TG	TC	HDL	LDL	TB	DB	IB	TSP	ALB	GLB	ALT	AST	ALP	GGT	Scr	UA	eGFR	Potassium	Sodium	Chlorine	Total.calcium	PT	APTT	FB	Ddimer	ASA	GA	Insulin
82	2	24.1	1	0	0	0	0	1	0	0	0	0	1	0	12.3	9.5	2.1	0.7	116	189	5.6	1.4	3.4	1.2	1.7	8.2	2.5	5.7	72.2	41.5	30.7	10	15	71	14	48	316.4	114	3.8	145.3	110.1	2.3	12.1	24.8	3.5	0.4	3	1	0
65	1	25.6	1	0	0	0	0	0	0	0	0	0	0	0	8.3	4.2	2.6	0.9	144	218	4	1.9	2.7	0.8	1.4	8.6	3.3	5.3	69.6	43.1	26.5	23	21	149	46	77	315.1	93	4.4	141.5	105.9	2.3	11	29.1	3.5	0.5	2	1	0
77	1	24.2	0	0	0	0	0	0	0	0	0	0	1	0	5.3	2.9	1.5	0.5	147	222	5.2	1	3.3	1.3	1.6	18.3	6	12.3	74.1	41.5	32.6	20	26	79	29	88	371.2	77	4.8	141.9	109.4	2.2	11.2	27	3.2	0.34	3	1	0
79	1	24	1	0	1	0	1	0	0	0	0	0	1	0	8.7	5.6	1.3	0.8	109	119	4.4	1.1	2.3	0.8	1.2	3.1	1.7	1.4	68.8	34.1	34.7	43	48	91	23	59	352.3	122	3.7	142	107.8	1.9	11.5	25.9	3.7	3.11	3	1	0
72	2	26.9	1	1	0	0	0	0	0	0	0	0	0	0	9.6	7.6	1.4	0.5	126	259	10.1	0.6	3.3	1.6	1.4	7.5	2.2	5.3	69.8	44.1	25.7	16	18	76	12	59	222.1	92	4.1	139.7	102.9	2.2	11.6	25.9	3.7	0.2	3	1	0
72	1	23.3	0	0	0	0	0	0	0	0	0	0	1	0	4.5	2.1	1.8	0.5	129	197	4.5	1.4	3.7	1.1	2.2	5.2	1.6	3.6	53.2	34.5	18.7	11	12	69	21	64	354.7	113	3.9	142.6	107.7	2.2	12.3	29.1	3.2	0.31	2	1	0
70	2	23.4	1	1	0	0	0	0	0	0	0	0	1	0	7	4.7	1.7	0.4	113	159	12.2	0.9	4	1.8	1.9	13.1	3.8	9.3	76.9	46.8	30.1	14	18	117	18	52.5	288.9	106	5.2	142.3	106.4	2.4	11.9	26.3	3.8	0.17	2	1	0
76	2	24.4	0	0	0	0	0	0	0	0	0	0	0	0	5.1	2.8	1.6	0.5	118	297	7.1	2.3	3.9	1	2.3	6.4	1.8	4.6	76	39.8	36.2	18	23	85	24	62	250	86	4.1	140.2	105.4	2.1	11.2	25.1	3.2	0.85	3	1	0
67	1	22.5	0	1	0	0	0	1	1	1	0	0	1	0	5.8	4.1	1	0.5	174	252	4.9	2.2	4.4	1.3	2.6	12.6	3.3	9.3	77.9	51.4	26.5	17	22	83	25	75	342	96	3.7	141.3	100.9	2.4	10.9	30.1	4.1	0.2	2	1	0
69	1	25.6	1	0	0	0	0	1	0	0	0	0	1	0	7.1	4.3	1.8	0.6	159	236	5.3	0.9	4.2	1.3	2.3	11.3	3.6	7.7	69.9	44.9	25	20	26	110	119	96	550	72	5.1	140.5	103.4	2.3	11.2	26.3	3.1	0.5544	2	1	0
61	1	21.9	1	1	0	0	0	1	0	0	0	0	1	0	7.4	4.9	1.8	0.5	146	158	11.6	1	3.5	1.1	1.9	5.7	1.2	4.5	77.4	44.9	32.5	30	25	74	13	58	296	131	4.9	138	98.3	2.5	11.7	28.7	2.9	0.5112	3	1	0
61	1	21.9	1	1	0	0	0	1	0	0	0	0	1	0	7.4	4.9	1.8	0.5	146	158	11.6	1	3.5	1.1	1.9	5.7	1.2	4.5	77.4	44.9	32.5	30	25	74	13	58	296	131	4.9	138	98.3	2.5	11.7	28.7	2.9	0.5112	3	1	0
71	1	22	1	1	0	0	0	0	0	0	0	0	0	0	4	2.4	1.2	0.3	114	200	7.658	1.208	3.683	1.324	1.897	72.2	59.5	12.7	73.2	32.6	40.6	60	83	118.14	79.4	75	184	93.61	3.8	139.7	102	2.3	12.4	25.9	4.2	1.39	2	1	0
66	1	26.9	0	1	0	0	0	0	0	0	0	0	0	0	8.1	4.6	2.3	0.5	176	217	5.5	1.7	4.2	1.3	2.1	16.8	2.8	14	69.5	41.7	27.8	33	28	82	24	90	390	78	3.6	141.3	101	2.3	10.3	28.3	3.1	0.25	2	1	0
66	2	20.1	0	0	0	0	0	0	0	0	0	0	0	0	5.7	2.5	1.8	0.3	117	255	4.7	0.7	4.1	1.7	1.6	8.4	3.2	5.2	71.9	42.6	29.3	11	33	68	11	58	210	96	4.4	142.5	107.6	2.3	11.1	27	3.7	0.23	3	1	0
63	2	26.2	1	0	0	0	0	1	0	0	0	0	1	0	4.9	2.7	1.9	0.3	129	219	6.7	2.2	4.7	1.2	2.9	12.6	2.7	9.9	81.5	48.5	33	27	31	36	23	73	414	74	4.7	139.5	102.3	2.6	10.8	24.2	3	0.33	2	1	0
54	2	29.3	1	1	0	0	0	0	0	0	0	0	0	0	7.8	5.7	1.7	0.3	132	286	8.7	0.7	4.8	1	2.597	13.2	2.1	11.1	70.4	36.7	33.7	12	14	88.63	30.28	70	374	86	4.1	142.2	109.3	2.4	10.9	24.9	3.2	0.35	2	1	0
65	2	23.4	1	1	0	0	0	1	0	0	0	0	1	0	5.7	4.4	0.9	0.4	113	137	7.7	1.3	4.5	1.6	2	13	3.3	9.7	73.3	42.4	30.9	27	25	68	15	71	314	76	4.3	138.9	104.3	2.3	11.3	24.4	2.4	0.25	2	1	0
67	2	21.7	0	0	0	0	0	0	0	0	0	0	0	0	4	2.4	1.4	0.2	125	136	4.6	1.1	4.4	1	2.7	8.2	1.7	6.5	75.1	43.6	31.5	16	26	236	24	49	254	116	4.3	140.7	104.8	2.3	11.3	25.4	3.2	0.38	3	1	0
62	2	26.2	1	0	0	0	0	1	0	0	0	0	1	0	4.9	2.7	1.9	0.3	129	219	6.7	2.2	4.7	1.2	2.9	12.6	2.7	9.9	81.5	48.5	33	27	31	36	23	73	414	74	4.7	139.5	102.3	2.6	10.8	25.2	2.8	0.35	2	1	0
54	2	27.3	1	0	0	0	0	0	0	0	0	0	0	0	4.9	2.5	2.1	0.3	140	231	5.627	1.667	4.543	1.258	2.808	8.7	2.6	6.1	74.5	46.2	28.3	15	17	80.75	25.47	63	273	93.48	4.3	138.8	104.8	2.5	9.9	26.1	2.7	0.16	2	1	0
62	2	23.4	1	0	0	0	0	1	0	0	0	0	0	0	5.9	3.5	1.8	0.4	142	217	5	3	3.5	1.1	1.6	9.9	3.1	6.8	70.5	41.5	29	15	22	78	12	48	215	121	4.1	144.3	107.6	2.4	10.7	26.4	2.8	0.3101	2	1	0
59	2	26.1	1	0	0	0	0	1	0	0	0	0	1	0	5.2	2.9	1.8	0.4	141	202	5.7	1.4	5.7	1.6	3.6	10.4	1.8	8.6	76	45.3	30.7	15	25	103	28	74	287	74	4.2	140.2	104	2.4	10.5	23.6	3.6	0.35	2	1	0
60	2	25.1	0	0	0	0	0	1	0	0	0	0	1	0	5.7	3.5	1.8	0.3	130	157	5.7	1.5	2.9	1	1.4	14.3	3.5	10.8	78.2	45.5	32.7	44	39	49	39	78	340	69	4	141.2	105.3	2.4	11.2	30	2.2	0.16	2	1	0
71	2	32	0	0	0	0	0	0	0	0	0	0	0	0	4	2.7	1	0.2	144	158	6.6	1.8	2.6	1.3	0.9	10.7	2.3	8.4	69.6	45.7	23.9	14	23	76	16	54	209	103	4	141.8	105.1	2.4	10.5	27.8	2.2	0.16	3	1	0
74	2	28	1	0	0	0	0	0	0	0	0	0	0	0	7.1	2.1	4.5	0.4	123	188	4.6	1.2	4	1.2	2.3	6.3	1.8	4.5	55.9	33.1	22.8	12	15	22	59	51	226	109	3.7	142.4	105.1	2.2	11.1	25.3	2.2	0.54	2	1	0
73	2	25.3	1	0	0	0	0	1	0	0	0	0	1	0	5.2	3.2	1.6	0.3	137	204	7.5	1.5	4.8	1.3	2.6	10.9	1.8	9.1	71.8	44.9	26.9	13	22	100	17	63	244	85	3.9	140.8	103.4	2.4	10.2	25.2	2.4	0.43	2	1	0
83	2	28.8	1	0	0	0	0	1	0	0	0	0	1	0	4.8	2.8	1.6	0.2	141	225	6.4	4.2	5.3	1.1	2.3	12.4	2	10.4	65.9	37.5	28.4	32	29	58	31	59	336	90	3.8	143.2	104.8	2.2	11.7	24.8	3.3	0.59	3	1	0
75	2	19.8	0	0	0	0	0	1	0	0	0	0	1	0	6.2	3.9	1.9	0.3	114	242	5.2	1.5	4.5	1.6	2.3	8.1	1.3	6.8	75.6	45.9	29.7	25	28	88	16	51	294	108	4.5	141.7	104.5	2.5	12.6	26.9	2.8	0.73	3	1	0
72	2	25.3	0	0	0	0	0	1	0	0	0	0	1	0	6.9	4.9	1.4	0.4	106	179	5.563	1.529	3.627	1.078	1.873	6.8	1.2	5.6	61.7	36.9	24.8	24	24	79.33	25.31	68	270	86.51	4.5	136.8	104	2.2	11	26.5	2.9	0.29	3	1	0
75	2	26	1	0	0	0	0	1	0	0	0	0	1	0	4.6	3.1	1.1	0.3	143	229	6.3	1.8	3.7	1.1	2.1	7.9	1.8	6.1	74.3	47.2	27.1	22	25	91	21	58	257	93	4.3	140.1	104.2	2.4	10.1	30.4	3	0.14	3	1	0
53	2	25.3	1	0	0	0	0	1	0	0	0	0	1	0	6.2	4.1	1.6	0.4	153	120	5.2	1	4.1	1.5	2.1	14.4	3.2	11.2	73.4	49.3	24.1	22	23	136	14	66	361	86	3.6	140.4	102.4	2.4	12.2	26.9	2.7	0.64	2	1	0
50	2	26.8	1	0	0	0	0	0	0	0	0	0	0	0	6.8	5.3	1.1	0.3	151	215	5.4	1.7	5.3	1.5	2.9	7.5	2.7	4.8	73.7	47.3	26.4	30	22	120	27	52	373	115	4.6	139.8	102.9	2.4	11.5	28	3.4	0.09	2	1	0
58	2	23.8	1	1	0	0	0	0	0	0	0	0	0	0	5.9	3.5	2	0.3	137	227	7.214	2.141	4.121	1.141	2.371	14.9	1.6	13.3	71.6	44.5	27.1	13	16	84.23	22.285	68	298	90.3	3.8	138.8	102.7	2.4	11.2	25.1	2.3	0.53	3	1	0
65	2	27.3	1	0	0	0	0	0	0	0	0	0	0	0	7.2	4.6	2.2	0.3	125	192	5.734	1.876	3.967	1.141	2.126	9.3	2.1	7.2	74.3	42.9	31.4	11	16	83.9	25.49	88	368	67.06	4.2	138.1	105.8	2.3	10.3	24.2	2.9	0.83	2	1	0
73	2	29.5	1	0	0	0	0	1	0	0	0	0	1	0	3.6	1.5	1.5	0.3	99	265	4.5	0.9	3.9	1.2	2.1	6.4	1	5.4	68.7	37.1	31.6	11	24	82	10	68	187	78	4	143	106.4	2.3	10.9	24.9	2.2	1.63	2	1	0
63	2	23.3	1	0	0	0	0	0	0	0	0	0	0	0	10.7	6.8	3.1	0.5	136	166	6.093	2.414	4.272	1.128	2.453	8.8	1.9	6.9	72.3	45.7	26.6	23	23	85.73	33.1	66	407	93.85	3.7	138.7	106.5	2.4	9.4	23.9	2.3	0.38	2	1	0
48	2	25.5	0	0	0	0	0	0	0	0	0	0	0	0	4.7	2.5	1.6	0.3	77	228	5.107	1.813	3.89	1.089	2.088	6.2	0.9	5.3	59.3	37.4	21.9	11	14	67.16	21.72	65	274	90	4	141.6	110.5	2.2	10.7	22.8	2.3	0.29	2	1	0
51	2	22.2	0	0	1	0	0	0	0	0	0	0	0	0	8	5.7	1.8	0.4	124	153	6.5	1.5	3.8	1.4	1.7	5.9	2	3.9	71.4	42.5	28.9	28	28	81	13	66	240	87	3.9	140.4	107.2	2.5	9.7	27	2.6	0.14	2	1	0
48	2	28.3	0	0	0	0	0	0	0	0	0	0	0	0	3.9	2.1	1.4	0.2	83	325	3.7	0.8	3.3	0.6	2.4	4.2	1.3	2.9	56.8	33.9	22.9	11	15	43	18	62	192	95	4	141.6	110.5	2.2	10.7	21.3	2.4	0.32	3	1	0
64	2	25.1	1	0	0	0	0	0	0	0	0	0	0	0	5	2.8	1.7	0.3	125	200	5	1.2	4.4	1.9	2	15.2	3.2	12	76.1	46	30.1	24	27	84	22	58	329	96	4.2	143.5	105.2	2.5	10.4	23.1	2.4	0.14	2	1	0
71	2	32	0	0	0	0	0	0	0	0	0	0	0	0	4	2.7	1	0.2	144	158	6.6	1.8	2.6	1.3	0.9	10.7	2.3	8.4	69.6	45.7	23.9	14	23	76	16	54	209	103	4	141.8	105.1	2.4	10.5	27.8	2.2	0.16	3	1	0
49	2	18.9	0	0	0	0	0	0	0	0	0	0	0	0	8.4	6.8	1	0.5	89	261	5.4	1.5	3.8	2	1.2	6.8	2.4	4.4	66.8	39.2	27.6	19	21	69	21	40	296	156	3.7	141.5	109.6	2.3	10.7	21.7	3	0.25	2	1	0
72	2	17.9	1	0	0	0	0	0	0	0	0	0	0	0	5.3	2.4	2	0.7	113	156	3.9	1.6	5	1.7	2.4	10.3	0.5	9.8	63.1	36.1	27	40	43	49	47	55	260	100	3.5	144.1	107.4	2.2	10.2	25.4	2.8	0.38	3	1	0
56	2	26.6	0	0	0	0	0	0	0	0	1	1	0	0	7	4.2	2.1	0.6	136	220	4.1	1.8	4.8	1.6	2.6	13.2	2.3	10.9	67.6	35.7	31.9	31	34	111	52	45	361	133	3.9	139.9	107.1	2.2	24.3	39.9	2.3	2.6088	2	1	0
76	2	30.2	1	0	0	0	0	1	0	0	0	0	1	0	9.1	6.9	1.6	0.6	147	209	5.728	1.8	2.9	1	1.4	8.5	3.1	5.4	73.2	43.8	29.4	20	19	91.33	35.69	94	373.9	65.33	4.2	140.7	106.5	2	12.8	34.1	4.2	1.1139	3	1	0
72	2	24.7	1	0	0	0	0	1	0	0	0	0	1	0	4.6	3.1	1.2	0.2	123	197	6	2.8	3.3	1	1.5	4.9	1.1	3.8	67.9	43.8	24.1	12	19	107	10	66	291.1	81	3.9	144.5	106.5	2.3	10.2	24.1	3.5	3.36	3	1	0
75	2	29.2	1	0	0	0	0	0	0	0	0	0	0	0	2.5	1.4	0.8	0.3	97	234	5.6	0.8	2.4	0.8	1.2	8.1	3.7	4.4	67.8	39.8	28	38	33	91	31	73	401.6	72	4.3	144.3	108	2.1	13.2	25.9	3.2	0.54	3	1	0
57	2	23.1	0	0	0	0	0	0	0	0	0	0	0	0	4.7	2.3	1.9	0.3	130	280	5	1	3.2	1.1	1.7	8.1	2.8	5.3	77.6	46.5	31.1	22	28	48	12	48	248.1	123	4.7	146.2	107.8	2.4	11.8	26.6	1.8	0.15	2	1	0
68	2	23.6	1	0	0	0	0	0	0	0	0	0	0	0	7.6	4.8	1.6	0.5	122	291	4.9	1.2	3.3	1	1.9	9.7	3.1	6.6	68.3	39.9	28.4	19	22	57	9	72	305.4	74	4.2	144.4	107.4	2.2	11.2	27.6	3.4	0.67	3	1	0
71	2	19.7	1	0	0	0	0	0	0	0	0	0	0	0	2.4	1.1	1.1	0.2	129	137	5.4	0.7	4.3	1.4	2.236	22.4	6.3	16.1	56.3	36.3	20	13	28.78	72.35	27.8	47	157.6	120	4.4	141.3	108.8	1.9	11.4	25.7	1.9	2.02	2	1	0
71	2	24.7	1	0	0	0	0	1	0	0	0	0	1	0	4.6	3.1	1.2	0.2	123	197	6	2.8	3.3	1	1.5	4.9	1.1	3.8	67.9	43.8	24.1	12	19	107	10	66	291.1	81	3.9	144.5	106.5	2.3	10.2	24.1	3.5	3.36	2	1	0
85	2	20.8	0	0	0	0	0	0	0	0	0	0	0	0	4.2	2.4	1.2	0.4	122	223	4.3	0.9	5.3	1.4	3.7	15.5	4.2	11.3	61.8	34.1	27.7	9	13	90	10	55	245.4	97	3.8	144	108.7	2.2	11.1	26.4	3.5	2.58	3	1	0
67	2	23.6	1	0	0	0	0	1	0	0	0	0	1	0	4.6	2.3	2	0.2	104	294	5.4	1.2	5.5	1.4	3.8	9.7	2	7.7	73.3	45.3	28	11	18	73	18	60	340.3	92	4.3	141.7	103	2.3	12.7	27.8	3.7	0.57	3	1	0
48	2	30.1	1	0	0	0	0	0	0	0	0	0	0	0	6	3.6	1.8	0.4	132	307	5.3	1.1	4.3	1.4	2.5	7.1	1.8	5.3	66.8	44.2	22.6	20	24	70	40	44	250	141	4.6	142.6	109.5	2.3	10.8	28.1	2.6	0.14	2	1	0
54	2	24.2	1	1	0	0	0	0	0	0	0	0	0	0	4.3	3.2	0.7	0.3	118	257	12.3	2.5	2.8	0.8	1.3	4.9	1.4	3.5	80.3	41.9	38.4	23	22	73	22	46	220	131	3.9	136.4	106.2	2.3	10.6	25.2	2.7	0.34	2	1	0
70	2	27	1	1	0	0	0	1	0	0	0	0	1	0	4.4	2.5	1.4	0.3	143	187	6	1.3	3.8	1.2	2.1	14.6	3.1	11.5	71.1	43.4	27.7	56	66	87	47	73	437	73	4.6	140.2	105.8	2.3	11.3	25.1	2	0.41	3	1	0
73	2	25.9	1	0	1	0	0	0	0	0	0	0	0	0	5.5	3.7	1.4	0.3	140	263	6.7	1.8	3.2	0.9	1.5	7.3	1.8	5.5	80.3	47.5	32.8	5	13	90	23	58	362	94	3.9	138.4	102.2	2.4	10.7	22.8	3.3	0.4	3	1	0
68	2	22.5	0	0	0	0	0	0	0	0	0	0	0	0	8.6	6.1	1.7	0.5	130	181	8.8	1.9	6.3	1.1	4.2	14.2	3.1	11.1	73.7	44.8	28.9	28	30	109	91	74	342	72	4	140.3	103.1	2.5	11.2	23	2.9	0.25	2	1	0
71	2	24.4	1	0	0	0	0	1	0	0	0	0	1	0	6.6	3.2	2.7	0.4	140	202	5.8	1	2.7	1.3	1	10.1	3.5	6.6	68.7	45.3	23.4	15	19	89	17	46	243.1	123	4	142.7	105.4	2.2	11	25.9	3.2	0.15	3	1	0
63	2	26.5	1	0	0	0	0	1	0	0	0	0	1	0	9.1	5.8	2.1	0.5	139	288	6.9	2.7	4	1	2.2	9.5	2.6	6.9	77.3	46.1	31.2	28	22	86	103	73.3	466.4	74	3.6	138.5	100.7	2.4	10.8	25.1	2.8	0.18	3	1	0
64	2	26	1	0	0	0	0	1	0	0	0	0	1	0	5.4	3.3	1.7	0.3	129	233	6.5	1.2	5.2	1.4	2.9	10.5	1.4	9.1	82.4	48.7	33.7	25	29	34	23	75	352	72	4.4	140.7	102.7	2.6	11.3	25.9	2.9	0.29	3	1	0
61	2	23.1	1	0	0	0	0	0	0	0	0	0	0	0	8.7	5.7	2.4	0.5	136	207	5.3	0.9	3.4	1.2	1.9	11	3.4	7.6	72.5	41.4	31.1	18	24	84	22	83	333.3	64	4.1	144.2	106.9	2.3	13.5	34.7	3.4	0.15	2	1	0
69	2	25.3	1	1	0	0	0	0	0	0	0	0	0	0	5.3	3.4	1.4	0.4	120	259	8.1	1.1	4.8	1.5	2.9	10	2.6	7.4	74.6	43.5	31.1	20	20	72	19	39	204.8	150	3.6	142.7	106.5	2.2	10.9	27.9	3.1	0.16	3	1	0
69	2	24.4	0	0	0	0	0	0	0	0	0	0	0	0	10.1	8.5	1.2	0.3	126	246	5.4	1.6	4.5	1.1	2	8.6	2.3	6.3	55	36.5	18.5	32	21	82	17	53	204	105	4	141.8	105.6	2.2	11.4	24.2	3.5	0.4	2	1	0
69	2	24.4	0	0	0	0	0	0	0	0	0	0	0	0	10.1	8.5	1.2	0.3	126	246	5.4	1.6	4.5	1.1	2	8.6	2.3	6.3	55	36.5	18.5	32	21	82	17	53	204	105	4	141.8	105.6	2.2	11.4	24.2	3.5	0.4	2	1	0
77	2	23.3	0	0	0	0	0	0	0	0	0	0	0	0	4.9	2.7	1.8	0.3	127	193	4.5	1.4	4.4	1.2	2.7	9	2.1	6.9	63.8	41.3	22.5	18	25	66	25	71	370	74	4.4	141.9	107	2.3	13.2	28.8	3.1	0.15	3	1	0
59	2	23.9	0	0	0	0	0	0	0	0	0	0	0	0	4.3	2.8	1.2	0.3	124	174	5.7	1	3.8	1.4	2	6.9	1.6	5.3	74.8	44.5	30.3	91	93	92	21	67	395	83	3.9	141.4	107.6	2.4	12.2	25.4	2.6	0.38	2	1	0
57	2	23.6	0	0	0	0	0	0	0	0	0	0	0	0	6	3.8	1.8	0.3	139	287	5.7	5.5	6.2	1.1	3.4	18.5	2.4	16.1	70.2	45.2	25	42	37	94	43	50	309	117	4.3	141.6	103.9	2.4	10.9	24.2	2.4	0.38	3	1	0
69	2	24.7	0	0	0	0	0	0	0	0	0	0	0	0	9.7	5.2	3.4	1.1	112	388	3.5	1.2	3.9	1.5	1.8	13.6	3.4	10.2	64.4	41.6	22.8	18	20	104	16	63	257	86	3.7	140.6	103	2.3	11.1	22.4	2	1.08	2	1	0
65	2	22.1	0	1	0	0	0	1	0	0	0	0	1	0	4.1	2	1.5	0.5	145	177	8.6	1.2	3.4	1	1.9	11.9	3.7	8.2	72.1	39.8	32.3	20	24	101	16	73	400.9	74	4.1	141.4	104.6	2.3	13.1	31.5	4.5	0.23	3	1	1
66	2	20.4	0	0	0	0	0	0	0	0	0	0	0	0	4.9	2.8	1.7	0.4	142	200	4.7	1.1	3.5	1.5	1.5	19.8	4.4	15.4	74.8	46.7	28.1	26	28	97	38	58	288	96	4.5	142.7	104.8	2.5	12.1	26.9	3	0.17	3	1	0
76	2	24.1	1	0	0	0	0	0	0	0	0	0	0	0	7.2	4.9	1.7	0.5	122	248	5.403	1.48	3.714	1.143	2.046	8.1	2.6	5.5	70.7	40.3	30.4	12	17	82.84	20.47	52	302.8	102.57	3.3	141.1	105.7	2.1	11.1	29.7	3.3	0.53	2	1	0
71	2	25.3	0	0	0	0	0	1	0	0	0	0	1	0	6.9	4.9	1.4	0.4	106	179	5.554	1.534	3.617	1.075	1.873	6.8	1.2	5.6	61.7	36.9	24.8	24	24	79.83	25.49	68	270	86.78	4.5	136.8	104	2.2	11	26.5	2.9	0.29	3	1	0
73	1	26.6	1	0	0	0	0	1	0	0	0	0	1	0	8.2	5.6	1.8	0.5	156	142	5.2	2.2	2.6	0.8	1.2	27.1	8.3	18.8	75.8	44.3	31.5	14	22	84	27	81	416	86	3.7	139.4	101.8	2.3	13.3	27.2	2.4	1.4897	2	0	0
76	1	18	0	1	0	1	0	1	0	0	0	0	1	0	7.4	5	1.6	0.6	131	197	14.5	0.7	3.4	1.4	1.4	6.6	1.3	5.3	69.1	41.8	27.3	30	28	75	17	555	390	9	6.4	136.6	99.9	2.4	11.8	27.3	2.5	1.0842	2	0	1
75	2	24.1	1	1	0	0	0	1	0	0	0	0	1	0	7.2	4.3	2.2	0.6	130	199	7.4	1.1	2.8	1.2	1.2	10	3.1	6.9	72.2	38.8	33.4	18	19	78	15	103	240	48	5.2	139.9	104.6	2.4	11.7	25.3	3.4	0.7929	2	0	1
76	1	25.8	1	1	0	0	0	1	0	0	0	0	1	0	5.9	3.9	1.3	0.3	171	168	8.1	2.1	4.2	1.2	2.5	19.5	6	13.5	75.6	50	25.6	40	28	82	26	77	302.8	91	4.6	141.8	102.4	2.6	11.4	26.8	3.2	0.5324	2	0	0
53	1	24.1	1	1	0	0	0	1	0	0	0	0	1	0	7.6	4.9	1.9	0.5	124	265	5	1.8	3.8	0.9	2.5	6.1	1.9	4.2	77.3	45	32.3	33	28	89	51	160	435	42	6.8	137.3	106.4	2.4	10.7	24.6	4.3	0.952	2	0	0
53	1	24.1	1	1	0	0	0	1	0	0	0	0	1	0	7.6	4.9	1.9	0.5	124	265	5	1.8	3.8	0.9	2.5	6.1	1.9	4.2	77.3	45	32.3	33	28	89	51	160	435	42	6.8	137.3	106.4	2.4	10.7	24.6	4.3	0.952	2	0	0
72	2	18.5	1	0	0	0	0	0	0	0	0	0	0	0	6.1	4.1	1.6	0.4	127	251	6	2	5.2	1.5	3	10.8	2.3	8.5	73.9	45.2	28.7	22	23	66	18	61	292	89	3.6	140.4	102.3	2.4	10.9	23.4	4	1.37315	2	0	0
82	2	28.7	0	1	0	0	0	1	0	0	0	0	0	0	8.6	5.2	2.4	0.6	123	181	10.5	2.3	3.9	1.2	2	16	3.7	12.3	69.9	42.3	27.6	24	27	89	15	83	336	61	4.4	140.5	101.8	2.5	10.8	28.5	2.8	0.9744	2	0	0
61	2	21.6	1	1	0	0	0	0	0	0	0	0	0	0	5.5	3.2	1.8	0.3	119	194	13.3	2.8	3.1	1	1.3	4.9	1.4	3.5	74.4	45.8	28.6	134	92	55	25	65	291	85	5	138.3	104.1	2.5	11.2	25.6	3.2	1.0021	2	0	0
78	1	23.5	0	0	0	0	1	1	0	0	0	0	1	1	6.5	4.2	1.7	0.5	164	192	5.6	1.6	5	1.3	3.1	11.1	2.6	8.5	69.3	44.1	25.2	43	28	71	38	71	376	99	4	138.8	103.3	2.3	11.7	25.4	2.2	0.15	3	1	0
73	1	25.1	1	1	0	0	0	0	0	0	0	0	0	0	5.3	3	1.9	0.3	153	208	8.6	1	4.8	1	3	7.6	2.3	5.3	75.6	45.2	30.4	17	22	103	17	79	263	89	4.6	144.9	107.4	2.4	11.2	26.4	3.4	0.4593	2	0	0
68	1	25	1	0	0	0	0	0	0	0	0	0	0	0	4.5	2.9	1.1	0.4	141	178	5.7	1	4	1.4	2	11.9	2.6	9.3	70.4	42.6	27.8	11	18	92	13	81	340	87	4.1	140.9	104.1	2.4	11	26.6	3.3	0.14	2	0	0
67	1	26.3	1	1	0	0	0	1	0	0	0	0	1	1	7.2	5.2	1.3	0.5	142	167	7.199	1.749	3.477	0.976	1.828	5	1.3	3.7	66.6	39	27.6	5	15	92.15	35.66	212	556	43.57	4.7	136.7	104.4	2.2	13.6	32.8	4.2	1.3451	3	0	0
75	1	23.2	0	1	0	0	0	1	0	0	0	0	1	0	4.6	3.7	0.5	0.3	132	139	11.2	0.7	3	1	1.6	13	5.1	7.9	68.9	41.8	27.1	23	22	106	23	76	274.2	92	4.3	141.9	106.1	2.4	14.7	34.9	3.4	0.27	2	1	0
55	2	20.6	1	1	0	0	0	1	0	0	0	0	1	0	3.3	1.8	1.2	0.2	122	169	7.4	1.4	2.6	0.8	1.4	7.5	2.3	5.2	72.7	46.7	26	18	21	109	24	56	386.1	104	3.7	145.2	106.9	2.4	12.7	36.5	3.5	0.26	3	1	0
75	2	27.6	1	1	0	0	0	1	0	0	0	0	0	0	5.1	2.9	1.7	0.3	124	193	6.1	1.2	3	1.2	1.3	11.2	3.5	7.7	75.1	44.3	30.8	11	18	70	31	73	347	72	4.4	137.3	102.8	2.4	11	26.9	3.1	0.84	2	0	0
78	1	23	1	0	0	0	0	0	0	0	0	0	0	0	5.9	4.1	1.3	0.4	138	156	5.5	1.1	3.3	1.2	1.7	12.1	3.5	8.6	69.8	40.8	29	13	20	72	20	79	220.3	87	4.3	143	107.2	2.2	13	32.5	2.9	0.53	2	1	0
59	1	28.7	0	0	0	0	0	0	0	0	0	0	0	0	9.9	5.9	2.8	0.8	152	384	5.6	0.9	3.7	1.1	2.2	24.7	7.1	17.6	69.5	42.5	27	28	20	137	120	56	381.1	138	4.3	141.2	108.6	2.3	11.2	28.5	4.6	0.35	2	1	0
77	1	27.6	1	1	0	0	0	1	1	0	0	0	1	0	6.2	3.7	1.4	0.5	125	193	5.3	2.1	2.6	0.6	1.4	8	2.9	5.1	61.7	38.4	23.3	21	16	114	52	100	303.6	67	4.2	141.8	107.3	2.1	11.4	26.8	2.9	0.23	3	1	0
77	2	23.4	1	0	0	0	0	0	0	0	0	0	0	0	4.8	2.7	1.3	0.5	123	210	5.4	1.4	3.6	1.1	2.1	9.7	3.2	6.5	67.8	41	26.8	15	22	69	24	54	333.3	101	4.1	144.1	110.3	2.2	11.1	26	2.6	0.51	2	1	0
85	1	20.7	1	0	0	0	1	0	0	0	0	0	0	0	4.3	3.1	0.8	0.2	115	127	8.4	0.9	3.2	1.2	1.5	5.4	2.4	3	61.5	35.8	25.7	10	18	75	30	104	201.1	63	3.5	143.1	108.3	2	12.1	27.7	3.3	0.32	3	1	0
70	2	18.3	0	0	1	0	0	0	0	0	0	0	0	0	4.4	2.1	1.9	0.4	124	158	8.6	0.9	3.5	1.8	1.3	13.3	4.1	9.2	65.2	40.7	24.5	15	22	77	16	57	364.7	101.04	3.6	141.5	110.2	1.9	10.9	25.5	2.6	0.38	3	1	0
74	2	19.5	1	0	0	0	1	0	0	0	0	0	0	0	4.7	2.4	1.7	0.4	122	214	4.8	1.4	4	1.4	2.1	15.4	4.3	11.1	71.4	46	25.4	24	29	135	12	50	224.8	111	4	142	105.2	2.3	11.1	28.7	2.4	0.3	2	1	0
84	1	17.6	0	0	0	0	1	1	0	0	1	0	1	0	6	4.3	1.4	0.3	98	201	6.815	1.327	3.42	1.158	1.697	5.4	2.2	3.2	52.1	29.8	22.3	15	18	86.59	39.41	34	58.4	108	4	136	102.2	1.9	11.8	32.2	5.2	0.35	4	1	0
74	2	21.4	1	0	0	0	0	0	0	0	0	0	0	0	4.9	3.2	1.3	0.3	128	157	5	0.9	3.1	1.5	1.3	15.5	5.8	9.7	66.5	44.9	21.6	15	18	68	27	60	248.9	90	4.1	141.1	107	2.2	11.6	30.5	2.8	0.15	3	1	0
78	1	23.5	1	0	0	0	0	1	1	0	0	0	1	0	6.8	4.8	1.3	0.5	127	274	6.5	1.1	3.3	1.1	1.8	11.2	4	7.2	64.3	39.1	25.2	20	18	121	10	93	351.7	67	3.9	139.5	106.3	2.1	12.6	30.1	4.3	0.42	3	1	0
72	1	18.1	0	0	0	0	0	0	0	0	0	0	0	0	11.7	9.1	1.5	0.8	119	160	5.7	0.7	4	1.1	2.2	14	5.5	8.5	56.4	31.4	25	13	15	74	12	58	271.9	127	3.4	142.3	104.1	2	11.5	29.3	3.3	0.85	2	1	0
82	1	27	0	0	0	0	0	0	0	0	0	0	0	0	3.3	2.1	0.9	0.3	122	67	5.5	0.6	1.8	0.9	0.6	28.4	12.8	15.6	61.6	37.5	24.1	17	18	51	25	78	435	88	3.7	138.3	105.4	2.2	12.6	27	2.2	0.35	3	1	0
63	2	22.4	1	0	0	0	0	0	0	0	0	0	0	0	2.5	1.1	1.1	0.2	122	170	4.9	0.7	3.7	1.5	1.9	9.6	3.3	6.3	67.6	40.5	27.1	16	18	70	12	61	173.1	91	4.1	141.9	104.5	2.2	11.5	29.2	3.5	0.33	2	1	0
66	2	24.3	1	1	0	0	0	1	0	0	0	0	1	0	5.6	3.8	1.3	0.4	152	151	6.6	1.9	3.3	1	1.6	9.5	2.7	6.8	66.9	43.8	23.1	21	23	66	19	55	373.3	102	4	146	110.7	2.1	12.1	30.2	3.3	0.29	3	1	0
38	1	23.9	0	0	0	0	0	1	1	0	0	0	1	0	8.5	5.8	1.6	0.6	155	304	5.1	3.9	3.6	0.9	1.5	16.4	5.2	11.2	74.7	46.8	27.9	79	44	45	57	84	590	94	4.7	142.8	103.8	2.3	11.4	28.8	3.1	0.14	2	1	0
68	1	25.2	1	0	0	0	0	0	0	0	0	0	0	0	7.2	3.8	2.3	0.5	152	231	3.7	1.8	3.8	0.9	2.5	6.3	2.2	4.1	72.2	43.6	28.6	25	21	56	26	109	430.2	62	4.4	143.8	108.1	2.2	11.1	27	2.8	0.25	2	1	0
81	2	28.8	1	0	0	0	0	1	0	1	1	0	1	0	6.1	4	1.4	0.4	110	228	5.4	1.5	2.9	1.1	1.2	9.4	3.1	6.3	74.9	42.7	32.2	9	19	98	7	79	328	64	4.4	140.3	103.9	2.3	12.1	21.8	4	1.01	3	0	0
74	1	23.9	1	0	1	0	0	1	0	0	0	0	1	0	4.6	2.8	1.2	0.4	161	181	4.7	0.6	2.6	1	1.3	24.5	10.5	14	71.6	43.5	28.1	36	23	75	41	64	347.8	113	4	142.1	106.3	2.2	10.7	28	2.6	0.19	3	1	0
69	2	24.7	0	0	0	0	0	0	0	0	0	0	0	0	4.9	2.8	1.5	0.4	124	187	4.5	2.4	4	1	2.6	10.1	2.5	7.6	63.1	40.2	22.9	15	19	101	19	49	377.6	115	3.8	145.4	108.1	2.2	10.8	24.2	2.8	0.15	3	1	0
68	2	17.2	1	1	0	0	0	0	0	0	0	0	0	0	6.2	3.8	1.9	0.4	101	187	8.82	1	2.6	1.3	0.8	9.9	3.5	6.4	69.7	43.9	25.8	27	29	72	15	71	365.2	70	5.2	131.9	95.6	2.2	10	23.9	2.7	0.86	3	1	1
71	2	27.7	0	0	0	0	0	0	0	0	0	0	0	0	7	5	1.6	0.3	130	265	7	1	3.7	1.6	1.6	15.2	5	10.2	67.7	40.5	27.2	24	22	73	39	47	251.3	120	4.5	139.7	102.3	2.3	11.1	26.5	3.4	0.32	3	1	0
59	1	22.7	1	0	0	0	0	0	0	0	0	0	0	0	6.4	4.2	1.6	0.5	142	294	5.1	1.6	4.5	1.2	3	6.7	1.7	5	65.9	40	25.9	17	18	79	17	60	330.5	127	3.9	142.1	105.7	2.1	11.3	35.4	3.9	0.17	3	1	0
81	1	23.7	0	0	1	0	0	0	0	0	0	0	0	0	6.3	4	1.8	0.4	141	221	5.47	1.448	3.617	1.111	1.875	7.5	2.5	5	67.5	37.8	29.7	24	21	90.41	25.94	62	286.6	99.2	4	140	103.7	2	11.3	27.8	3.7	1.13	3	1	0
71	1	20.8	0	0	0	0	1	1	0	0	0	0	1	0	6.7	4.9	1	0.6	132	244	4.6	1.5	2.8	0.9	1.4	7.1	2.6	4.5	66.6	38.6	28	11	18	122	24	88	401.7	79	3.9	140.5	104.9	2.3	12	30.8	5.1	1.0865	3	1	0
69	1	22.9	0	0	1	0	0	0	0	0	0	0	0	0	7.2	4.6	2	0.5	147	182	7.2	1.8	4.3	0.9	2.9	13.1	3.7	9.4	65.1	37.2	27.9	42	34	63	43	57	279.1	131	3.3	140.7	103.2	1.8	11.4	25.4	2.8	0.55	3	1	0
75	1	24	1	1	1	0	0	0	0	0	0	0	0	0	4.8	2.9	0.8	0.4	134	173	6	0.7	2.3	0.9	1	13.7	3.4	10.3	57.8	36.4	21.4	15	21	55	11	67	277	107	3.8	141.1	107.6	2.2	12.3	26.4	2.4	1.3	3	0	0
60	1	23	1	0	1	0	0	0	0	0	0	0	0	0	10.3	5.5	3.7	0.8	164	205	9.4	1.4	2.9	1	1.5	8.3	3.1	5.2	72	42.9	29.1	43	30	70	44	77	302.5	95	4.1	141.8	105.2	2.3	10.2	25.9	2.2	0.31	2	1	0
71	2	17.8	1	1	0	0	0	0	0	0	0	0	0	0	6.2	4.1	1.7	0.3	136	237	9.3	0.5	5	2	2.8	19.3	5.5	13.8	69.8	42.4	27.4	18	20	88	24	51	244	110	3.9	139.7	102.5	2.3	10.8	23.6	3.4	0.52	3	1	0
61	1	25.3	0	0	0	0	0	0	0	0	1	0	0	0	7.1	4.2	1.9	0.8	157	283	4.8	1.8	3.1	1.2	1.4	12.5	4.8	7.7	69.4	41.9	27.5	40	27	84	10	53	347.2	146	4.2	138.9	103.4	2.2	10.5	26.8	2.3	0.51	3	1	0
60	2	26.8	1	1	0	0	0	0	0	0	0	0	0	0	4.3	2.5	1.4	0.3	150	298	7.7	3	3.3	0.9	1.7	11.3	3.5	7.8	75.6	47.7	27.9	41	54	68	27	48	369.7	122	4.2	142	106.4	2.3	10.7	26.5	3.4	0.23	3	1	0
71	1	22.8	1	0	0	0	0	0	0	0	0	0	0	0	5	3.2	1.3	0.4	122	130	5.357	1.164	3.198	1.073	1.607	13.3	4.8	8.5	60.1	38.5	21.6	18	22	79.03	25.55	109	407.8	68.09	4.9	135.9	102.9	2.1	11.4	28.6	3.5	0.31	3	1	0
64	2	26.4	1	0	0	0	0	0	0	0	0	0	0	0	7.4	4.3	2.1	0.5	132	286	4.9	2.7	3.8	0.7	2.3	10.1	3.1	7	79.5	42.4	37.1	14	18	73	30	84	311.4	63	4.2	140.2	104.4	2.3	11.5	27.7	3.7	0.6021	3	1	0
71	2	24	1	1	0	0	0	1	0	0	0	0	0	0	7.3	5.1	1.6	0.5	126	206	12.6	3	3.9	0.9	2.2	11.6	3.5	8.1	75.6	44.1	31.5	26	20	105	32	61	285.8	89	4.3	138.6	104.1	2.3	11.8	25.6	3.5	0.36	2	1	1
55	1	24.9	1	0	0	0	0	0	0	0	0	0	0	0	5.4	2.2	2.3	0.7	136	233	4.4	1.3	2.3	0.6	1.2	13.1	8.6	4.5	60	35.1	24.9	144	41	189	243	67	362.8	114	3.5	143.8	109.1	2	12.2	27.3	1.9	0.31	2	1	0
72	2	18.8	1	0	0	0	0	0	0	0	0	0	0	0	4.2	3	0.6	0.5	82	100	5.2	1.8	4.8	1.1	2.6	3.7	1.7	2	62.6	31.9	30.7	12	29	58	38	189	289	24	4.4	141.2	114.3	2.2	11.2	25.8	5.2	1.22	3	1	0
70	1	23.9	1	0	0	0	0	0	0	0	0	0	0	0	4.3	2.8	1	0.4	122	112	4.5	0.7	3.9	1.7	1.8	9	2.4	6.6	61.2	40.5	20.7	38	43	40	15	56	380	133	4.1	138.6	100.4	2.3	12.8	27.3	2.5	0.16	3	1	0
72	2	22.3	1	1	0	0	0	1	0	0	0	0	1	0	5.5	3.5	1.5	0.4	123	259	10.1	1.2	3.2	1.2	1.4	6.6	2.2	4.4	61.9	38.3	23.6	18	16	60	13	72	288.7	73	3.6	145.1	106.9	2.2	10.9	25.5	3.6	0.69	3	1	0
71	2	21.7	1	0	0	0	0	0	0	0	0	0	0	0	6.6	4	1.5	0.6	117	336	5	1.3	4.6	1	3.4	7.8	2.3	5.5	70.3	41.7	28.6	8	17	116	15	102	396.8	49	4.4	141.1	106.1	2.2	10.9	28	4.2	0.28	3	1	0
78	2	21.9	0	0	0	0	0	0	0	0	0	0	0	0	5.9	3.4	1.8	0.5	134	212	5.1	0.8	3.3	1.3	1.7	12	4.1	7.9	68.6	41.3	27.3	20	24	68	15	62	321.7	86	3.9	142.3	108.1	2.2	10.9	26.9	3	0.36	3	1	0
73	2	21.9	1	1	0	0	0	0	0	0	0	0	0	0	7.8	4.1	2.8	0.6	129	218	6.9	1	3.4	1.2	1.9	8.9	2.4	6.5	73.3	43	30.3	22	23	56	15	39	301.2	149	4.2	139.9	105.8	2.3	10.4	28.9	2.8	0.34	3	1	0
79	1	25.3	0	0	0	0	0	1	0	0	1	0	1	0	2	1.2	0.5	0.1	110	27	6.034	1.928	3.256	1.087	1.546	13.3	4.5	8.8	62.3	36.5	25.8	21	19	82.19	35.34	90	371	71.62	3.8	141.8	110.6	2.1	11.4	22.1	1.7	3.5502	3	1	0
65	2	25.7	1	0	0	0	0	0	0	0	0	0	0	0	11.4	9.7	0.9	0.8	132	170	5.5	0.9	2.2	1	0.8	12.8	5.3	7.5	59.6	39.2	20.4	11	13	74	11	66	176.5	83	4.8	140.8	105.6	2.1	12.104	27.651	4.465	5.0585	2	1	0
91	1	17.3	1	1	0	0	0	0	0	0	0	0	0	0	14.3	12.3	0.9	1	100	184	6.4	0.9	3.7	1.1	2.4	7.4	2.5	4.9	77.3	38.8	38.5	13	23	81	34	83	440.5	80	5.1	138.2	100.4	2.2	11.4	26.8	4.9	4.05	2	0	0
58	2	24	0	0	0	0	0	0	0	0	0	0	0	0	3.8	2	1.3	0.3	124	180	4.9	0.8	4.5	2	2.2	12.1	3.1	9	78	46.7	31.3	21	22	102	18	57	173.1	100	4.3	142.9	105.7	2.3	11	25	3	0.3	2	1	0
58	1	25	0	0	0	0	0	1	0	0	0	0	1	0	6.5	3.4	2.2	0.5	156	178	5.5	1.7	2.9	0.8	1.6	20.4	6.9	13.5	74.8	49.2	25.6	40	26	95	26	57	264.3	135	3.5	143.1	103.5	2.2	10.9	28.6	2.2	0.14	3	1	0
57	2	22.4	1	1	0	0	0	0	0	0	0	0	0	0	3	1	1.7	0.2	119	194	6.7	1.1	4.5	1.6	2.6	7.7	1.3	6.4	68.7	44	24.7	23	29	52	11	47	212.4	126	4.3	138.6	102.9	2.3	10.8	29.3	2.6	0.18	3	1	0
76	2	22.6	1	1	0	0	0	0	0	0	0	0	0	0	3.4	1.9	1.1	0.3	134	221	8.6	1.7	5.6	1.7	3.3	7.6	1.8	5.8	76	40.2	35.8	18	21	94	16	67	304.6	79	4.4	141.9	104.6	2.3	10.6	25.1	3.6	1.25	3	1	0
62	2	25.6	1	1	0	0	0	1	0	0	1	0	1	0	5.4	3.4	1.7	0.3	153	148	5.7	1.6	3.7	1.6	1.7	11.5	3.2	8.3	76.7	47.2	29.5	32	28	64	23	53	196.5	108	4.2	142	103.6	2.3	11.8	28.2	3.2	0.14	2	1	0
60	1	23.9	1	1	0	0	0	1	0	0	0	0	1	0	12.3	9.9	1.3	1	132	438	8.7	1	3.4	0.8	2.2	9.3	3	6.3	71.8	38.5	33.3	54	29	88	63	105	273.7	66	4.3	141.6	101.4	2.2	14.2	32.2	8	0.73	3	1	0
71	1	26.5	1	0	0	0	0	0	0	0	0	0	0	0	6.3	4	1.3	0.4	143	163	6.4	0.8	3.1	1.2	1.6	12.8	4.6	8.2	73.2	44.7	28.5	24	27	134	36	88	502.7	79	4.2	141.1	104.8	2.3	11.1	27.1	2.7	0.29	2	1	0
67	1	23.7	0	1	0	0	0	0	0	0	0	0	0	0	3.6	2.3	0.9	0.3	164	173	5.3	0.7	3.1	1.3	1.4	25.3	8	17.3	66.9	44.9	22	17	25	84	15	64	270	115	3.4	140.1	102.8	2.4	11.5	26.7	2.6	0.35	2	1	0
67	1	23.7	0	1	0	0	0	0	0	0	0	0	0	0	2.8	1.9	0.6	0.3	168	205	5.7	0.4	2.8	1.3	1.3	19	7.1	11.9	69.1	46.7	22.4	18	23	90	14	73	297	99	3.9	138.6	103.8	2.3	11.6	25.2	2.6	0.33	2	0	0
70	1	25.1	1	1	0	0	0	1	0	0	0	0	1	0	9.5	7	1.7	0.8	127	163	6.1	3	4.4	1.2	2.3	8.9	6.8	2.1	67.2	39.9	27.3	28	20	106	24	68	209	106	3.8	139.9	106.4	2.3	12.1	26.3	3.2	0.31	3	1	0
90	2	18.3	0	1	0	0	0	1	1	0	0	0	0	1	4.2	2.2	1.3	0.4	98	153	4.7	1	3.5	1.6	1.5	5.2	1.4	3.8	62.2	35	27.2	8	16	56	28	74	280.2	68	4.1	140.9	108.4	2	12.2	27.3	2.9	0.78	3	0	0
59	2	23.9	1	0	0	0	0	0	0	0	0	0	0	0	4.1	1.7	2	0.3	107	153	4.5	0.7	3	1.3	1.4	20.2	7.3	12.9	64.3	42.3	22	13	20	112	13	72	361.3	76	3.4	143.1	106.1	2.2	11.2	26.5	2.3	12.76	3	1	0
55	1	23.2	0	0	0	0	0	0	0	0	0	0	0	0	4.3	2.2	1.5	0.5	140	164	4.9	0.6	2.7	1.1	1.3	11.7	4.4	7.3	61.7	37.6	24.1	16	21	62	14	60	356.7	129	3.8	141.9	106.8	2.1	12.4	28.2	1.7	0.22	3	1	0
69	1	17.7	1	0	1	0	0	0	0	0	0	0	0	0	8.9	6.2	1.9	0.8	130	239	4.4	0.6	3.7	1.8	1.3	8.3	2.7	5.6	67.6	42.4	25.2	25	25	72	15	83	306.2	85	4.1	142.3	106.8	2.3	11.3	22.3	2.6	0.6	3	1	0
71	2	27.2	1	1	0	0	0	0	0	0	0	0	0	0	5.2	3	1.8	0.3	124	94	6.2	1.4	4.1	1.2	2.5	13.6	4.2	9.4	70.3	42.3	28	44	53	88	86	54	305.3	103	3.5	144.6	107.9	2.2	13.4	27.9	2.4	0.14	3	1	0
60	2	23.1	1	0	0	0	0	1	0	0	0	0	0	0	6.5	4.3	1.9	0.2	139	215	5.3	2.1	3.5	1.1	1.9	26.2	6.7	19.5	70.8	46.6	24.2	14	18	82	15	51.7	238.6	112	3.4	142.5	102.2	2.2	11.3	26.3	2.7	1.35	3	1	0
66	1	22	0	1	0	0	0	1	0	0	0	0	1	0	4.7	2.8	1.2	0.5	140	224	11	1	3.2	1	1.7	24.1	7.4	16.7	73.4	48.8	24.6	36	30	81	92	59	350.3	127	4.6	140.8	102.1	2.4	11.4	26.1	2.9	0.14	2	1	0
83	2	23.3	1	1	0	0	0	0	0	0	0	0	0	0	5.6	3.5	1.6	0.4	130	205	6	1	5.5	1.4	3.7	11	2.6	8.4	73.2	44.5	28.7	13	18	102	11	43	267.5	129	4	144	106.8	2.2	11.6	25.4	3	0.45	3	1	0
74	1	21.4	0	0	0	0	1	1	0	0	0	0	1	0	4.9	2.2	2	0.5	133	178	4.9	0.9	4.3	1.5	2.5	11.8	3.5	8.3	63.4	37.3	26.1	16	25	76	26	57.2	336.4	128	4.1	143.4	107.1	2.2	12.5	28.4	2.2	0.4772	3	1	0
64	1	23	0	1	0	0	0	1	0	0	0	0	1	0	4.2	2.5	1	0.5	133	119	14.1	1	3.9	1	2.4	11.7	4.4	7.3	73.4	42.7	30.7	133	75	138	198	33.1	258.2	248	4.2	134.1	103.8	2.3	11.7	27.5	2.6	0.25	3	1	0
71	2	18.7	1	0	1	0	0	1	0	0	1	0	1	0	10.9	8.9	0.9	0.8	122	185	7.7	1.1	3.2	1.4	1.3	17.3	5.5	11.8	70.1	36.5	33.6	11	23	107	10	55	336.8	100	4.1	140.2	106.9	2	30.6	51.5	5.9	0.82	3	0	0
58	2	29.3	1	0	0	0	0	0	0	0	0	0	0	0	5.6	3.3	1.9	0.3	132	195	6.7	5.4	4.8	1	2.6	7	1.9	5.1	69.2	46.3	22.9	48	35	92	52	70	248.7	79	3.6	142.4	103.6	2.4	11.3	27	2.5	0.14	2	1	0
73	1	23.5	1	1	1	0	0	1	0	0	0	0	1	0	4.1	2.8	0.6	0.3	131	198	14.2	0.7	2.6	0.9	1.4	10.9	3.9	7	63.6	40.1	23.5	34	20	72	12	133.1	307.5	49	3.7	140.8	107.5	2.1	12.1	28.6	2.5	0.7943	3	1	0
78	1	26.7	1	1	0	0	0	1	0	0	0	0	1	0	5.4	3.8	1	0.5	135	240	6.4	1.3	2.4	0.7	1.3	11.8	4.8	7	76.1	47.6	28.5	12	16	73	26	57	351	127	3.9	143.2	105.2	2.3	12.7	25.8	3.2	0.35	3	1	0
72	2	25.7	0	0	0	0	0	0	0	0	0	0	0	0	3	1	1.7	0.3	102	186	4.9	0.9	3	1.4	1.1	7.5	1.9	5.6	114.6	34.7	79.9	22	23	47	16	58	306	94	3.8	129.7	100.3	2.4	12.5	27.3	2.6	0.54	2	1	0
76	2	18	0	0	0	0	0	1	0	0	0	0	1	0	6.4	3.7	1.9	0.5	115	239	5.3	2	3.4	1	1.9	6.4	2	4.4	75.4	41.6	33.8	12	22	71	14	75	487	69	4.3	142	106.3	2.3	12.4	26.5	4	0.85	3	1	0
65	1	19.1	0	0	0	0	0	1	0	0	0	0	1	0	4.3	2.8	1	0.4	132	212	5.4	0.6	3.7	1.7	1.8	16.3	4.5	11.8	71.5	44.1	27.4	28	33	76	14	66	302	112	4.4	142	105.5	2.3	11.2	24.1	3	0.14	2	1	0
70	1	24.2	1	0	0	0	0	1	0	0	0	0	1	0	6.1	4.9	0.8	0.4	101	120	5.9	1.5	2.6	0.9	1.3	12.8	2.2	10.6	55.7	32	23.7	31	30	68	19	102	388	67	4.2	140.5	103.1	2	11.9	28.8	4.8	1.16	3	1	0
56	1	21	0	1	1	0	0	1	0	0	0	0	1	0	4.6	3.1	0.9	0.5	131	365	11.9	0.4	1.8	1	0.5	11.5	4.8	6.7	74.3	45.6	28.7	39	34	72	22	67	288	124	4.5	139.8	103.2	2.5	11.5	33.9	2	0.57226	3	1	1
67	1	26.3	0	0	0	0	0	0	0	0	0	0	0	0	4.3	2.7	1	0.3	129	194	5.5	0.5	2.8	1	1.4	9.2	3.5	5.7	59.3	36.5	22.8	11	13	52	20	74	329	97	4	141.9	109.9	2.1	11.6	26.2	1.9	0.26	2	1	0
66	1	20.3	0	0	0	0	1	1	0	0	0	0	1	0	5.8	4.2	0.9	0.4	108	339	4.8	1.5	2.7	0.9	1.2	5.9	2	3.9	66.6	36.7	29.9	16	43	83	29	57	373	106	4	136.9	108.4	2.1	11.4	26.1	3.4	1.32	3	1	0
67	2	23.6	1	1	0	0	0	0	0	0	0	0	0	0	5.4	2.8	2.1	0.3	124	220	6	1.4	2.7	0.9	1.4	8.5	3	5.5	71.1	43.5	27.6	31	28	81	30	48	267	119	4.4	144	107.4	2.3	12	27.2	2.6	0.25	2	1	0
77	1	21.8	0	0	0	0	1	0	0	0	0	0	0	0	3.9	2.2	1.3	0.4	133	163	4.7	1.8	4.8	0.8	3.5	9.3	3	6.3	74.5	36.1	38.4	13	18	61	26	65	298	110	4.5	137.1	101.7	2.2	12.8	30	3.9	1.4168	3	1	0
77	1	30	1	1	0	0	0	1	0	0	0	0	0	0	12.8	9.3	2.3	1.1	111	222	11.3	1.2	2.2	0.6	1.2	10.5	4.5	6	74.1	39.8	34.3	10	12	63	30	85	368	76	4	137.7	104.1	2.3	11.4	24.7	2.9	1.76	3	1	0
59	1	24	0	0	0	0	0	0	0	0	0	0	0	0	5.4	3.7	1.2	0.4	145	278	6.3	1	4.5	1	3.2	12.4	3.8	8.6	71.4	46.3	25.1	10	16	97	12	86	374	84	4.4	143.5	105.5	2.4	11.7	27	5.2	0.35	2	1	0
72	1	24.3	1	1	1	0	0	0	0	0	0	0	0	0	10.2	8.3	0.9	0.8	119	214	9.9	1	3.2	1	1.9	7.2	2.7	4.5	61.4	36.8	24.6	47	22	150	125	94	244	73	4.1	136.2	99.2	2.2	11.7	27.2	4.6	2.55	3	1	0
73	1	25.4	1	1	0	0	0	1	0	0	0	0	0	0	8.4	6.4	1.3	0.5	135	198	10	2.2	4.1	1.2	2.1	9.9	2.2	7.7	75.4	44	31.4	26	23	105	23	85	397	81	4.3	137.6	102.7	2.3	10.9	30	4.8	0.51	2	1	0
67	2	23.1	1	0	1	0	0	0	0	0	0	0	0	0	6.3	3.6	2.1	0.5	133	244	4.7	2.1	4.4	1.5	2.5	11.5	2.7	8.8	63.6	41.2	22.4	16	15	59	20	49	138	116	3.9	139.6	104.1	2.2	10.8	25.2	3.4	5.07	3	1	0
65	1	26.6	1	1	0	0	0	1	0	0	0	0	1	0	8.5	5.8	1.8	0.7	126	159	15.8	3	2.7	0.6	1.4	11.6	2.8	8.8	65.2	40.3	24.9	34	34	85	26	191	563	33	4.7	135.2	103.3	2.3	11.6	26	2.5	0.12	3	1	1
60	2	24.5	1	0	0	0	0	0	0	0	1	0	0	0	4.9	3.3	1.1	0.4	128	228	5	1.3	4.2	1.5	2.4	13.9	3.9	10	71.8	45.8	26	13	15	75	17	56	252	102	4	141.4	104.6	2.3	10.3	21.9	2.7	0.66	3	1	0
58	1	17	0	1	0	0	1	1	0	0	0	0	1	0	3	1.5	1.1	0.3	104	72	4.7	1.5	2.2	0.6	0.9	7.5	3.1	4.4	61.6	35.8	25.8	8	10	145	38	437	186	13	4.7	140	101.1	2.7	12.6	29.6	2.9	10.63	3	0	0
65	1	26.6	1	0	0	0	0	0	0	0	0	0	0	0	5.9	4.2	1.2	0.4	165	164	6.5	2.2	3.5	0.9	2	11.3	3.4	7.9	75.2	46.9	28.3	52	33	78	42	71	327	103	4.3	139.7	101.4	2.3	13	25.2	2.8	0.12	3	1	0
68	1	29.8	1	0	0	0	0	1	0	0	0	0	1	0	9.9	6.9	1.7	1.1	158	167	4.9	1.3	3.1	1.1	1.6	13.1	4.5	8.6	72.1	41.4	30.7	22	24	65	40	108	283	63	3.7	141.6	106.4	2.2	11.5	26.3	3.4	1.12	3	1	0
68	1	21.7	1	0	0	0	0	0	0	0	0	0	0	0	4.2	2.6	0.8	0.6	129	203	4.4	1.5	3.3	1.5	1.4	20.7	4.6	16.1	64.4	40.4	24	32	27	63	25	76	376	94	4.3	138	100.1	2.4	10.4	24.9	2.5	0.5486	3	1	0
67	2	26.2	1	0	0	0	0	0	0	0	0	0	0	0	5.4	3.5	1.4	0.4	131	201	4.8	1.6	4.7	1.1	2.8	26.6	6.1	20.5	73.4	39.7	33.7	16	23	108	11	56	426	100	3.6	143	105.6	2.4	11.5	26.5	2.7	0.974	3	1	0
77	1	17.9	1	0	0	0	0	1	0	0	0	0	1	0	2.6	1.5	0.8	0.2	123	151	4.2	0.6	2.8	1.3	1.1	17.5	8.8	8.7	64.5	39.8	24.7	9	20	43	14	59	259	123	3.3	143.7	105.1	2.3	11.4	26.6	2.1	1.7134	3	1	0
60	1	27.6	1	1	0	0	0	0	0	0	0	0	0	0	7.6	6.4	0.5	0.7	137	166	5.9	0.8	1.7	0.7	0.7	10.9	5.3	5.6	64.3	37.6	26.7	50	36	49	29	134	312	50	3.8	139.8	106.1	2.2	11.9	28.6	2.1	0.13	3	1	0
77	2	22.8	0	1	0	0	0	1	0	0	0	0	1	0	7.9	5.4	1.8	0.5	132	255	11.2	1.5	4.3	0.7	2.8	10.7	2.8	7.9	65.2	37.5	27.7	14	17	52	24	63	297	84	3.7	141.1	104	2.3	11.3	24.4	2.5	0.64	3	1	0
63	1	29.4	1	0	0	0	0	0	0	0	0	0	0	0	8.5	4.5	2.7	0.7	146	247	5.1	1.5	2.8	0.9	1.5	8.5	3.1	5.4	69.9	43.1	26.8	24	22	138	46	84	319	85	4.8	139.6	105.3	2.3	11	28.3	3.2	0.42	2	1	0
77	2	22.8	1	1	1	0	0	0	0	0	0	0	0	0	22.1	19.4	1.3	1.3	126	271	4.9	1	5.2	1.6	2.9	13.2	2.7	10.5	66.1	38.5	27.6	12	24	75	15	45	193	125	3.6	140.4	101.8	2.3	11.1	25.4	2.3	0.19	3	1	0
80	1	25.3	1	0	1	0	0	1	0	0	1	0	1	0	3.1	1.6	1	0.4	93	124	4.7	0.5	3.4	1.4	1.4	7.5	3	4.5	58.6	33.6	25	9	16	53	28	112	578	58	3.6	137.1	103.2	2.2	13.9	30	1.7	0.14	3	1	0
75	2	28.4	1	0	0	0	0	1	0	0	0	0	0	0	6	3.3	2.1	0.5	136	264	6.6	2.9	3.6	1	1.6	28.7	5.4	23.3	74.3	43.8	30.5	24	27	107	30	56	352	97	4.9	143.5	105.5	2.3	12.5	26.3	4.5	0.28	2	1	0
64	1	27.7	1	0	0	0	0	1	0	0	0	0	0	1	8	4	3.1	0.8	141	292	6.1	1.5	3	1	1.6	15.5	4.5	11	75.6	44.7	30.9	32	25	93	76	74	416.7	98	4.6	139.8	106.5	2.4	11.5	27.1	3.1	0.73	3	1	0
62	1	23.1	0	0	0	0	0	1	0	0	0	0	1	0	5.7	3.4	1.7	0.4	134	264	5	0.5	3.8	1.3	2	5	1.5	3.5	71.7	41.6	30.1	30	22	78	32	79	326	92	5.2	142.9	107.1	2.3	10.6	25	2.9	0.16	2	1	0
70	1	26.1	1	0	0	0	0	0	0	0	0	0	0	0	5.4	3.1	1.6	0.4	124	95	5.2	6.9	4.2	0.8	1.7	10.3	2.7	7.6	77.2	44.9	32.3	22	28	56	114	94	612	73	4	139.9	105.2	2.4	11	24.3	2.8	0.22	2	1	0
66	2	26.4	1	0	0	0	0	1	0	0	0	0	1	0	8	5.3	2.1	0.6	137	189	5.3	1.1	3	1.2	1.3	9.5	2	7.5	70.7	43	27.7	13	21	87	19	70	312	77	3.7	141.9	105.1	2.3	11.7	27.1	3.1	0.18	2	1	0
56	2	24.3	1	0	0	0	0	1	0	0	0	0	1	0	4.7	2.2	1.6	0.6	144	192	4.7	0.9	3.3	1.5	1.4	16.8	3.1	13.7	62	40.2	21.8	19	20	83	23	69	262	81	3.7	139.4	106.7	2.3	11.5	28.5	2	0.1	3	1	0
81	1	20.5	0	0	1	0	0	0	0	0	0	0	0	0	9.1	6.2	1.8	0.9	125	228	4.9	1	4.7	1.4	3	16.3	4.6	11.7	65.8	39.9	25.9	12	19	49	31	58	242.6	123	4.2	138.9	105.7	2.2	12	25.2	3.4	12.69	2	0	0
74	1	25.3	0	1	0	0	0	1	0	0	0	0	1	0	4.5	3	0.9	0.5	144	120	10.8	1.3	3.4	1	1.6	18.9	5.6	13.3	66.5	40.1	26.4	13	13	83	18	106	264	63	3.8	138.4	106.7	2.3	12.4	32.7	2.3	0.36	3	1	1
69	1	25.7	1	0	0	0	0	0	0	0	0	0	0	0	7.1	4.9	1.5	0.6	136	385	6.2	1.3	4.2	1	2.6	6.3	2.4	3.9	74.6	44.4	30.2	37	52	84	143	88	474	103	4	136.6	102.2	2.4	10	26.3	3.6	0.43	2	1	0
62	1	22.5	1	0	0	0	0	1	0	0	0	0	1	0	5.9	3	2.4	0.4	119	215	5.1	1.2	3.8	0.9	2.3	7.6	1.4	6.2	72.5	44.1	28.4	38	29	120	33	115	399	59	4.8	137	104.9	2.5	10.7	31.4	2.5	0.38	2	1	0
77	1	20.8	1	0	0	0	0	1	1	0	0	0	0	0	4.2	2.7	0.8	0.5	104	261	5.8	0.5	3.6	1.5	1.8	8.6	2.9	5.7	56.9	34.3	22.6	22	18	74	37	111	211	59	4.1	141	107.7	2.1	12.6	30.4	3.3	0.58	3	1	0
59	2	22.2	0	0	0	0	0	0	0	0	0	0	0	0	4.3	2.7	1.1	0.4	126	286	4.2	1.2	4.6	1.1	2.6	12.2	2	10.2	61.5	37	24.5	15	25	69	16	61	236	93	3.8	141.4	104.7	2.4	12.1	28.7	2.7	0.08	2	1	0
79	2	27.9	1	1	0	0	0	0	0	1	1	1	0	0	8	5.9	1.7	0.3	95	300	7	2.2	2.7	0.8	1.1	4.9	1.1	3.8	62.3	34.6	27.7	11	17	63	16	93	446	54	3.8	141.2	107.5	2.2	12.2	34.8	4.2	1.2	3	1	0
66	1	29.9	1	1	0	0	0	0	0	0	0	0	0	0	5.2	3.9	0.8	0.3	164	176	12.3	1.6	4.3	1	2.6	10.2	2.5	7.7	70.4	45.4	25	18	14	91	53	113	364	70	4.3	135	104.2	2.4	10.6	22.7	2.7	3.91	2	1	0
58	2	19.1	1	0	0	0	0	1	0	0	0	0	1	0	4.8	3.1	1.3	0.2	136	197	5.7	1	3.2	1.2	1.6	8.9	2.1	6.8	87.7	48.3	39.4	20	29	61	16	65	301	86	4.3	140	104.2	2.6	11	26.6	3	0.16	2	1	0
67	2	20.9	0	0	0	0	0	1	0	0	0	0	1	0	8.3	6	1.7	0.6	141	194	4.5	2.9	3.3	1.3	1.2	16.2	4.8	11.4	66.4	41.8	24.6	31	29	96	28	72	171	74	3.8	142.3	102.9	2.5	10.9	22.8	3.2	0.25	2	1	0
65	2	31.6	1	0	0	0	0	0	0	0	0	0	0	0	5.2	3.1	1.7	0.3	129	104	4	1.5	3.9	1.5	1.8	8.6	1.8	6.8	63.2	36	27.2	30	26	68	29	63	287	87	4	140.9	105.6	2.2	11.2	25.5	2.1	0.45	3	1	0
87	1	23.6	1	0	0	0	1	1	1	0	0	0	0	0	4.6	2.6	1.3	0.6	111	259	6	0.7	3.2	1.3	1.5	16.2	4	12.2	47.3	29.9	17.4	16	22	68	17	115	368	55	3.9	138	102.1	2.1	12	28.4	3.4	0.85	3	1	0
59	1	23.5	0	1	0	1	0	1	0	0	0	0	1	0	5.4	3.7	1.2	0.4	117	189	5.9	2.3	2.2	0.5	0.9	6.2	1.4	4.8	58.6	38.7	19.9	12	13	85	29	1087	538	4	5.7	134.4	95.5	2.3	11.9	28.8	3.1	0.18	3	1	0
75	1	22.9	0	1	0	0	0	0	0	0	0	0	0	0	8.1	5.8	1.1	0.8	116	296	6.8	1.4	3	0.7	1.8	5.3	2.1	3.2	74	33.3	40.7	64	74	70	31	56	136	131	4.5	135.2	96	3	14.7	25.5	5.2	0.64	3	1	0
63	1	24	1	1	0	0	0	1	0	0	0	0	1	0	5.9	3.5	1.8	0.4	142	159	6.4	1.9	3	1	1.5	7.3	1.3	6	63.8	40.9	22.9	17	18	32	20	72	351	102	4.1	139.7	102.6	2.3	10.5	24.8	2.1	0.3	3	1	0
78	1	24.9	1	1	0	0	0	0	0	0	0	0	0	0	5.3	2.8	1.8	0.5	125	126	5.5	2.3	3.3	0.7	1.9	10.7	2.1	8.6	67.2	40.7	26.5	18	26	73	24	81	390	85	4.4	140	102.6	2.3	12.4	27.4	2.8	0.35	2	1	0
76	2	25.1	1	0	0	0	0	1	0	0	0	0	1	0	4.5	2.6	1.5	0.4	119	154	5	1.9	3.7	1	2	14.4	2.6	11.8	62.2	36	26.2	14	21	78	43	62	406	86	3.7	140.6	106.3	2.2	11.2	28.2	2.7	0.27	3	1	0
78	1	24.4	0	0	0	0	0	0	0	0	0	0	0	0	6	3.1	2.1	0.5	137	161	4.8	0.6	3.2	1.4	1.5	11.8	2.1	9.7	66.2	39.5	26.7	16	21	96	29	101	282	66	4	139.8	107.1	2.3	11	26.7	2.2	0.53	2	1	0
76	2	25.1	1	0	0	0	0	1	0	0	0	0	1	0	4.5	2.6	1.5	0.4	119	154	5	1.9	3.7	1	2	14.4	2.6	11.8	62.2	36	26.2	14	21	78	43	62	406	86	3.7	140.6	106.3	2.2	11.2	28.2	2.7	0.27	3	1	0
74	2	21.8	1	0	0	0	0	1	0	0	0	0	1	0	6.5	3.9	1.7	0.6	119	177	3.8	1.1	3.2	1	1.7	16.3	2.4	13.9	61.1	36.6	24.5	16	20	104	31	67	380	79	2.9	144.1	106.1	2.2	11.9	25.7	3.7	0.45	3	1	0
59	1	23.4	0	1	0	0	0	1	0	0	0	1	0	1	7.9	4.1	2.8	0.6	128	233	5.2	0.8	3.2	1.3	1.6	10.3	2.7	7.6	65.2	46	19.2	14	17	83	32	65	331	116	4	143.6	105.8	2.2	21	34.8	2.7	0.88	3	1	0
67	1	20.6	1	0	0	0	0	0	0	0	0	0	0	0	8.8	5.5	2.5	0.7	137	448	4.6	1.6	3.4	1.2	1.8	13.6	2.8	10.8	68.6	44.9	23.7	17	21	112	30	71	377	102	3.7	143.9	102.8	2.3	11.3	25.9	2.8	0.12	2	1	0
69	1	29	1	0	0	0	0	0	0	0	0	0	0	0	7.2	4.2	2.2	0.5	126	165	5.2	3.5	4.7	1.4	2.3	12.1	3.4	8.7	70.3	38	32.3	25	21	72	121	113	362	59	3.8	139.5	105.8	2.3	11.6	26.4	3.3	0.29	3	1	0
71	2	22.1	0	0	0	0	0	0	0	0	0	0	0	0	4.6	1.9	1	0.3	129	102	4.8	1.5	4.5	1.8	1.8	12.1	2.1	10	67.3	43.4	23.9	34	31	68	16	56	267	98	4.3	143.5	106.5	2.3	11.5	26.5	2.5	0.54	2	1	0
63	1	21.7	0	0	1	0	0	0	0	1	0	0	0	0	7.3	5	1.4	0.6	132	293	5.4	1	3.6	1.2	1.8	11	2.5	8.5	65.7	38.9	26.8	24	21	119	28	43	316	184	3.7	140	107.1	2.2	12.2	30.6	5.8	0.27	3	1	0
64	1	21.8	1	0	0	0	0	1	0	0	0	0	1	0	4.6	2.2	1.8	0.3	156	116	5.5	2.5	3.2	1	1.2	7.4	1.8	5.6	64.8	40.9	23.9	54	46	62	18	163	234	39	4.1	141.9	107	2.3	11.2	30.5	3.1	0.8184	2	0	0
67	2	20.1	0	0	0	0	0	1	0	0	0	0	1	0	7.2	4.5	1.9	0.5	118	207	4.2	1.1	3.2	1.3	1.6	16	4	12	70.5	42.9	27.6	20	26	106	22	68	301	80	4.4	141	106.6	2.3	12	27.2	2	0.5337	3	1	0
64	1	26	0	0	0	0	0	0	0	0	0	0	0	0	7.8	4.7	2.5	0.5	153	315	4.2	4.3	3.7	1	1.7	12.1	2	10.1	71.8	43.2	28.6	45	42	65	89	71	310	103	4	139.6	99.9	2.3	12.1	27.5	2.9	0.13	3	1	0
54	1	23.7	1	0	0	0	0	0	0	0	0	0	0	0	6	4.6	0.8	0.5	149	186	5	1.1	3	1	1.6	8.6	2.2	6.4	63.7	42.5	21.2	50	32	106	31	83	300	89	4.1	141.1	106.6	2.3	11.8	25.1	3.2	0.35	3	1	0
76	1	26	1	0	0	0	0	1	0	0	0	0	1	0	4.7	3.3	1.2	0.2	141	115	5.5	0.8	3.5	1.7	1.5	14.9	5.1	9.8	71.4	42.4	29	16	22	75	7	55	231.4	134	4.9	144.4	107.3	2.2	11.2	27.2	2.4	0.31	3	1	0
73	2	24.1	1	1	0	0	0	0	0	0	0	0	0	0	5.7	3.7	1.4	0.5	130	368	6.4	2.3	4.2	0.9	2.3	7.4	2.2	5.2	72.6	45.9	26.7	22	23	137	26	54	349	102	4.4	139.3	103.5	2.3	12.3	28.2	3.7	3.83	3	1	0
76	2	27.6	1	0	1	0	0	0	0	0	1	0	0	0	3.7	1.8	1.4	0.3	127	133	5.5	0.9	3.7	1.3	2	12.4	3	9.4	65.1	38.3	26.8	44	30	109	21	74	255	70	3.7	142.9	108	2.2	12.5	28.8	1.9	0.59	3	1	0
68	1	23.3	0	0	0	0	0	1	0	0	0	0	1	0	6.5	4.3	1.6	0.4	148	189	4.5	0.8	2.7	0.9	1.6	8	2.3	5.7	66	42.2	23.8	64	53	76	30	80	383	89	4.6	141.7	104.3	2.3	11.5	31.6	4.5	1.54	3	1	0
49	1	27.6	1	0	0	0	0	0	0	0	0	0	0	0	6	3.9	1.6	0.4	172	187	6.7	1.9	5.3	0.9	3.4	16	3.1	12.9	73.7	45.8	27.9	57	37	104	43	83	355	91	4.1	141.6	103.4	2.4	12.3	26.9	2.8	0.14	2	1	0
79	1	22	1	0	0	0	0	0	0	0	0	0	0	0	7.3	6.4	0.5	0.3	148	145	5.5	0.7	3.9	1.1	2.4	21.9	5.9	16	65.5	37.1	28.4	11	22	127	10	80	278	86	4	139	105.8	2.1	13.5	29.6	3.7	12.76	2	1	0
46	1	22.5	0	0	0	0	0	0	0	0	0	0	0	0	6	3.1	2.1	0.5	157	164	4.9	1.2	5.1	1.1	3	10.9	1.9	9	65	41.1	23.9	25	23	101	36	78	262	99	4.2	141.9	103.5	2.3	12	27.6	2	0.17	2	1	0
74	2	22.4	1	1	0	0	0	0	0	0	0	0	0	0	6.2	4.8	0.9	0.3	128	174	7.7	0.7	5.6	1.8	3.3	8.2	1.8	6.4	71.2	45.4	25.8	34	31	91	23	71	493	74	4.7	139.3	99.1	2.5	11.7	25.8	3.9	0.3	3	1	0
74	1	27.5	1	0	0	0	1	0	0	0	0	0	0	0	7.9	5.3	1.3	1.1	99	166	5.3	1	3	1.3	1.3	10.4	3.8	6.6	71.2	44.7	26.5	28	27	108	98	253	439.8	23	4.3	139.5	103.5	2.2	14	27.9	5.2	0.63	3	1	0
75	1	30.7	1	0	0	0	1	1	0	0	0	0	0	0	7.7	5.2	1.5	0.8	160	228	5.1	1.3	3.4	1	1.9	12.3	2.6	9.7	67.6	41.8	25.8	15	21	100	15	77	260	91	4	142.8	103.2	2.3	12	27.1	2.9	0.51	3	1	0
74	1	25.9	0	0	0	0	0	0	0	0	0	0	0	0	4	1.5	1.9	0.4	130	155	4.4	1.1	4.3	1.3	2.5	9.2	1.8	7.4	61.4	37.3	24.1	30	26	59	23	65	401	111	3.9	141.2	105	2.1	11	26.3	2.5	0.27	3	1	0
80	1	20.8	1	0	0	0	0	0	0	0	0	0	0	0	4.8	2.7	1.4	0.4	138	164	4.6	1.9	5.1	0.7	3.8	8.7	2.1	6.6	64.8	42.3	22.5	20	31	66	32	85	343	80	4.2	142.4	106.4	2.4	12.2	24.9	2.4	1.69	3	1	0
56	1	27.1	1	0	1	0	0	0	0	0	0	0	0	0	6.1	3.9	1.6	0.4	151	239	5.6	1.4	3.1	1.1	1.5	11.4	2	9.4	74.4	47.1	27.3	30	27	58	80	97	336	74	4.2	143.4	104.4	2.4	10.9	25.7	2.7	0.14	2	1	0
58	1	25.8	0	0	0	0	0	1	0	0	0	0	1	0	5.4	3.9	1.1	0.4	150	164	5.6	1	4.7	1.4	2.6	12.8	2.7	10.1	74	47.7	26.3	33	24	80	50	87	283	83	3.7	137.3	98.2	2.4	11.7	26.4	2.9	0.22	2	1	0
68	1	29.8	1	0	0	0	0	0	0	0	0	0	0	0	6.9	3.9	2.1	0.5	177	226	5.5	4.2	4.5	0.9	2.2	11	2.2	8.8	73.4	44.4	29	34	29	72	27	100	261	68	4.3	141.1	102.9	2.4	11.1	28.5	2.5	0.23	3	1	0
76	1	26.3	0	0	0	0	0	0	0	0	0	0	0	0	11.5	7.8	2.7	0.8	150	407	7.1	2	3	0.9	1.6	19.4	6.2	13.2	73.6	43	30.6	28	46	135	93	82	339	84	4.6	137.2	95.8	2.4	11.2	24.4	2.6	0.2	3	1	0
69	1	28.6	0	0	0	0	0	0	0	0	0	0	0	0	2.9	1.3	1	0.3	138	163	4.7	1.2	4.5	1.1	2.6	10.8	2	8.8	65.2	39.9	25.3	18	26	61	16	57	352	131	4.4	136.7	102.3	2.2	11.1	24.2	2.6	0.7425	2	1	0
52	2	23.9	0	0	0	0	0	0	0	0	0	0	0	0	6.9	4.1	2.3	0.4	126	195	4.3	0.8	4.2	1.2	2.3	17.1	4.8	12.3	78	43.1	34.9	85	82	180	99	65	235	88	3.7	138.8	104.5	2.3	11.9	26.5	3	0.14	2	1	0
64	2	23.6	1	1	0	0	0	0	0	0	0	0	0	0	3.9	2.5	1	0.3	130	211	6.3	1.4	3.1	0.8	1.7	6.1	2.3	3.8	66	42	24	17	21	69	12	44	358	133	4.5	142.3	106.8	2.3	12.1	28.5	3.7	0.14	3	1	1
88	1	22.2	1	0	0	0	0	0	0	0	0	0	0	0	5.8	3.2	1.9	0.6	122	195	4.6	1.5	3.8	0.8	2.2	9.4	1.8	7.6	64.3	37.7	26.6	11	19	72	16	107	454	60	4.3	140.7	106.1	2.2	12.2	26.7	3	0.6861	2	1	0
75	1	24.7	0	0	0	0	0	0	0	0	0	0	0	0	5.3	2.9	1.5	0.6	134	178	4.9	1.1	4.7	1	2.9	13.1	2.1	11	59.6	36	23.6	12	21	97	14	59	306	123	3.8	140	103.5	2.1	11.5	28.9	2.6	0.34	3	1	0
76	1	22	1	0	0	0	0	1	0	0	0	0	1	0	3.8	2.4	0.8	0.4	119	213	5.8	0.9	2.6	0.8	1.4	9.6	3.7	5.9	69.1	38.8	30.3	59	54	113	42	96	459	70	4.2	141.6	109.5	2.2	10.8	25	4.7	0.5	2	1	0
62	2	25.4	0	0	0	0	0	1	0	0	0	0	1	0	4.6	3	1.2	0.3	128	258	5.6	2.9	5.2	1	2.6	10.8	2.1	8.7	76.6	43.5	33.1	27	32	77	21	54	261	105	4.2	137.9	105.7	2.3	11.9	24.8	3.1	0.3913	2	1	0
71	2	21.8	1	0	0	0	0	1	0	0	0	0	1	0	7	4.2	2.2	0.5	123	232	4.9	2.8	3	0.9	1.4	13.4	2.7	10.7	71.1	37.8	33.3	17	23	100	19	54	277	103	3.8	141.3	104	2.1	10.7	27	3.2	0.6944	3	1	0
70	1	21	0	1	0	0	0	1	0	0	0	0	1	0	3.6	2.3	0.8	0.4	116	236	5.6	0.9	3.4	1	1.9	4.9	1.3	3.6	63.5	34.6	28.9	10	16	89	18	104	353	65	4	137.2	101.9	2.3	10.8	27.8	3.9	0.56	2	1	0
80	2	30.5	1	0	0	0	0	0	0	0	0	0	0	0	5.8	3.5	1.5	0.4	137	167	4.7	2.1	4.5	0.9	2.8	10.4	2.2	8.2	65.9	39.7	26.2	20	21	110	25	60	329	89	3.6	144.7	107.7	2.3	11.3	25	2.1	0.36	3	1	0
72	1	28	1	0	0	0	0	1	0	0	0	0	1	0	4.9	2.9	1.3	0.5	148	194	5.7	4.4	2.9	0.6	1.1	6.8	2.3	4.5	68.2	39.6	28.6	18	20	74	29	82	270	85	4.1	138.4	101.3	2.3	10.7	26.7	2.5	0.14	2	1	0
71	1	23.3	1	1	0	1	0	1	0	1	0	0	1	0	12	10.2	0.4	1.4	104	190	4	1.4	2.5	0.5	1.3	1.8	0.8	1	54.4	24.2	30.2	9	15	91	23	1329	630	3	4.7	136.2	91.6	1.8	13.2	31	6.1	0.49	3	1	1
70	1	25.4	1	0	0	0	0	1	1	0	1	0	1	0	6	3	2.1	0.7	123	178	4.9	1.4	2.6	1	1.1	12	3.5	8.5	62.9	37.5	25.4	25	34	91	18	95	338	72	3.6	141.6	106.5	2.3	10.8	27.6	2.6	1.4	2	1	0
72	2	28.5	1	1	0	0	0	1	0	0	0	0	1	0	6.2	4.2	1.5	0.4	112	211	8.3	5.3	5.2	1	2.9	6.2	1.5	4.7	79.1	41.3	37.8	11	19	101	19	90	297	57	4.7	142.9	104.4	2.5	10.9	23.3	3.7	0.98	3	1	0
67	2	21.7	1	1	0	0	0	1	0	0	0	0	1	0	5.3	2.5	2.4	0.3	138	207	6.5	1.2	3.8	1.1	2.1	11	2.9	8.1	65.6	39.7	25.9	28	23	79	11	45	146	128	4.2	142.7	108.8	2.3	10.1	22.4	3.1	0.34	2	1	0
76	1	27.9	1	0	1	0	1	0	0	0	0	0	0	0	6.9	5.2	1	0.5	150	144	4.2	2.1	2.8	0.9	1.5	5.2	2.2	3	62.8	38.2	24.6	20	37	85	20	72	377	98	3.2	140.8	102.2	2.3	11.4	25.9	1.8	0.13	3	1	0
70	1	25.4	1	0	0	0	0	1	1	0	1	0	1	0	6	3	2.1	0.7	123	178	4.9	1.4	2.6	1	1.1	12	3.5	8.5	62.9	37.5	25.4	25	34	91	18	95	338	72	3.6	141.6	106.5	2.3	10.8	27.6	2.6	1.4	2	1	0
75	2	19.6	1	0	0	0	0	1	0	0	0	0	0	0	5.5	3.5	1.5	0.4	128	232	5.2	1	5.2	1.5	3.1	14.8	4	10.8	75.2	44.3	30.9	28	37	73	29	84	263	61	4.2	140.6	103.7	2.4	11.2	25.7	2.3	0.14	2	1	0
65	1	23.3	0	0	0	0	0	1	0	0	0	0	1	0	6.1	4.1	1.2	0.4	150	303	5.8	1.2	2.7	0.9	1.4	13.2	4.2	9	72.3	45.1	27.2	30	24	85	19	67	409	110	4.3	144.8	109.7	2.3	11.5	29.2	2.8	0.3	2	1	0
74	2	28	0	0	0	0	0	1	0	0	0	0	1	0	3.6	1.9	1.3	0.3	129	201	5	1	3.5	1.4	1.6	11.7	2.9	8.8	64.6	37.6	27	11	21	96	13	55	159	100	3.6	143.1	104.7	2.1	10.4	25.6	3.3	0.33	3	1	0
55	1	26	1	1	0	0	0	0	0	0	0	0	0	0	4.3	2.7	1.1	0.3	136	159	6.1	2	3.4	0.9	2	8.2	2.9	5.3	60.9	40.4	20.5	9	12	33	27	94	310	77	3.7	144.1	105.3	2.3	10.7	23.4	1.8	0.67	3	1	0
80	1	27.2	1	0	0	0	0	1	0	0	0	0	1	0	4.5	2.5	1.2	0.5	138	194	5.2	2.9	4.6	1.1	2.6	7.7	1.6	6.1	67.9	41.5	26.4	16	19	90	27	93	356	72	4.9	140.9	103.8	2.4	10.6	23	3.3	0.4	3	1	0
50	2	20	0	0	0	0	0	0	0	0	0	0	0	0	6.3	3.7	2	0.3	117	249	5.6	1	7.7	2.1	4.7	6.1	1.8	4.3	71	45.6	25.4	12	22	73	14	64	188	91	4.4	138.6	101.4	2.5	9.9	21.9	3	0.2	2	1	0
65	1	19.9	0	0	0	0	1	1	0	0	0	0	1	0	6.7	5	0.9	0.4	157	189	5.42	1.2	3.3	1.1	1.8	9.7	1.9	7.8	69	41.9	27.1	12	28	73	16	64	298	110	4.2	139.1	105.5	2.3	11.6	27.3	2.5	0.35	2	1	0
67	1	21.3	1	0	0	0	0	1	0	0	0	0	1	0	5.1	2.2	2.2	0.6	134	156	5	1.1	3.3	1	1.9	6.4	2.6	3.8	75	41.4	33.6	22	31	83	63	103	421	66	3.9	144.4	103.3	2.2	10.4	25.9	3.7	0.69	2	1	0
69	1	25.1	1	0	0	0	1	0	0	0	0	0	0	0	4.1	2.2	1.4	0.2	135	190	6.6	1.2	5.4	0.8	3.9	12.8	3.6	9.2	60	37.6	22.4	23	30	70	27	76	247	94	3.5	141.3	106.2	2.2	10.4	25.1	2.4	0.8081	2	1	0
64	1	25.2	0	1	0	0	0	0	0	0	0	0	0	0	8.2	5.6	2.1	0.5	142	126	11.1	0.9	2.4	1	1.2	13.9	4.2	9.7	75.6	39.9	35.7	22	24	120	12	68	263	108	3.8	139.3	104.1	2.3	10.7	25.4	3.1	1.1324	2	1	1
66	2	25.1	1	0	0	0	0	0	0	0	0	0	0	0	5	2.5	1.9	0.6	126	203	6.3	1.5	3.5	1.2	1.9	12.5	3.3	9.2	70.3	41.2	29.1	66	72	52	60	63	344	87	3.7	144	105.8	2.3	11.3	24.7	2.2	0.14	3	1	0
84	2	19.9	1	0	0	0	0	1	0	0	0	0	1	0	2.9	1.8	0.7	0.3	116	155	4.2	0.6	3.1	1.3	1.5	5.8	2	3.8	58.5	35.5	23	21	33	61	15	80	338	63	4.1	144.5	108.9	2.2	10.8	26.2	2.3	1.4136	3	1	0
71	1	28	1	0	0	0	0	1	0	0	0	0	1	0	4.9	2.9	1.3	0.5	148	194	5.7	4.4	2.9	0.6	1.1	6.8	2.3	4.5	68.2	39.6	28.6	18	20	74	29	82	270	85	4.1	138.4	101.3	2.3	10.7	26.7	2.5	0.14	2	1	0
69	1	25.7	1	0	0	0	0	0	0	0	0	0	0	0	6.5	4.1	1.5	0.7	135	265	5.2	1.2	2.8	1.1	1.3	6.3	2.1	4.2	65	39.2	25.8	16	31	74	80	91	336	76	4	139.1	104.9	2.3	12.1	29.7	2.9	0.5221	2	1	0
67	2	19.5	1	0	0	0	1	0	0	0	0	0	0	0	5.5	3	1.9	0.4	128	236	6.6	3	5.2	1.2	2.8	6.2	2	4.2	74.4	41.7	32.7	9	24	83	12	74	370	72	4.3	139.9	106.6	2.4	9.8	23.6	3	0.14	2	1	0
66	1	24.2	1	0	1	0	0	0	0	0	0	0	0	0	4.6	2.7	1.3	0.3	131	162	13.2	1.5	3.4	1.4	1.6	19.4	5.3	14.1	71.3	43.5	27.8	10	20	76	14	90	425	78	2.9	136.5	97.7	2.4	10.1	28.2	2.9	0.14	2	1	0
83	1	20.1	1	0	0	0	0	1	0	0	1	0	1	0	6.7	4.6	1.6	0.4	133	131	4.3	2.2	4.2	1.5	1.8	7.3	1.8	5.5	51.5	31.3	20.2	10	22	50	18	100	465	66	4.3	143.3	105.1	2.3	10.5	28.7	3	0.39	2	1	0
56	1	22.8	1	1	1	0	0	1	0	0	0	0	1	1	7.1	3.9	2.2	0.7	110	167	5.8	1.7	2.7	0.9	1.4	6.2	2.2	4	67	38.2	28.8	11	16	87	17	93	545	77	4.3	140.6	107	2.4	11.2	24.5	2.2	1.6887	3	1	1
68	1	24.6	1	0	0	0	0	1	0	0	0	0	1	0	5.4	3.8	1.1	0.3	137	187	5.4	1.3	3.4	1.3	1.6	14.4	3.5	10.9	69.9	40.1	29.8	22	24	102	31	89	426	78	4.1	142.3	107	2.2	10.6	28.2	3.7	0.34	3	1	0
72	1	24	0	0	0	0	0	0	0	0	0	0	0	0	4.3	2.8	1	0.3	129	208	6.3	0.7	3	1.4	1.3	13.4	3.6	9.8	88.1	44	44.1	26	28	66	15	55	400	135	3.8	138.7	101.1	2.4	10.2	21.9	3	2.02	2	1	0
68	2	24.7	1	1	0	0	0	1	0	0	0	0	0	0	5.7	3.5	1.6	0.4	118	137	5.3	0.8	4.3	2	1.8	12.7	3.7	9	67.6	34.2	33.4	18	25	117	13	58	202	95	3.8	143.4	105.7	2.3	10.9	27.6	2.8	1.512	3	1	1
70	2	23.4	1	1	0	1	0	1	1	1	0	0	1	0	6.7	4.8	1.2	0.6	78	231	9.2	2.4	3.2	0.7	1.6	5.9	2.3	3.6	77.2	31.5	45.7	12	37	63	29	166	195	28	4.7	134.3	97.8	2	12.6	25.9	7.5	0.14	2	0	0
72	1	23.2	1	0	0	0	0	0	0	0	0	0	0	0	3.6	1.7	1.3	0.4	129	144	4	0.4	3.3	1.3	1.9	9.9	2.7	7.2	62.3	34.5	27.8	17	18	70	13	74	336	96	3.4	140.7	110.2	2.1	11.4	28.7	2.2	1.14677	2	1	0
53	2	25.7	1	0	0	0	0	1	0	0	0	0	1	0	8.9	6.1	2.2	0.5	130	196	4.5	1	3.4	1.5	1.3	13.5	3.6	9.9	63	33	30	18	15	80.03	25.57	66	181	83	3.6	139.4	106.6	2.1	11.2	28.2	3.6	0.17	3	1	0
61	1	26.6	1	0	0	0	0	1	0	0	0	1	0	1	7.8	5.3	1.8	0.5	152	174	4.7	2.3	4.1	1.1	2.3	17.5	3.9	13.6	75.6	50.5	25.1	28	29	66	33	101	353	69	4.3	140.2	103.8	2.5	12.4	27.7	2.9	0.49	3	1	0
71	2	25.6	1	0	0	0	0	1	0	0	0	0	1	0	4.6	2.7	1.3	0.5	140	205	6.1	1.8	3.5	0.9	2.1	15	4.1	10.9	70.5	44.9	25.6	9	23	60	25	85	418	61	4.2	143.8	106	2.3	10.9	29.4	2.5	0.27	3	1	0
73	2	27.2	0	0	0	0	0	1	0	0	0	0	1	0	6.3	4.3	1.5	0.5	133	220	6.5	0.7	3.3	1.3	1.6	6.1	2	4.1	68.7	43.1	25.6	15	20	72	17	72	251.9	73	4.4	142.3	105.5	2.1	13.4	26.5	3.7	0.41	3	1	0
71	1	24.1	1	0	0	0	0	1	0	0	0	0	1	0	6.3	3.9	1.5	0.5	127	249	7.1	3.7	4.2	0.9	2.2	5.6	2.9	2.7	61.7	37.4	24.3	104	21	88	325	89	362	78	3.7	142.6	104.1	2.3	11.3	24.2	3.5	0.77	3	1	0
77	1	23.5	0	0	0	0	0	1	0	0	0	0	1	0	5.7	2.9	2	0.6	150	231	4	0.5	3.1	1.3	1.6	17.5	4.7	12.8	65.7	38.8	26.9	21	28	79	58	72	268	98	4.2	140.5	106.9	2.2	10.8	25.8	2.7	0.45	3	1	0
74	1	21.3	1	1	0	0	0	1	0	0	0	0	1	0	6.1	3.1	2	0.7	152	174	4.4	1.9	3.6	0.7	2	9.3	2.4	6.9	64	38.8	25.2	31	26	45	23	82	439	85	3.9	139.7	103.8	2.2	12.2	27.5	1.8	0.24	2	1	0
57	2	21.8	0	0	0	1	0	1	1	0	0	0	1	0	4.8	3.5	0.8	0.5	144	225	3.9	1.1	2.7	1.2	1.1	6.6	1.9	4.7	65.1	41.9	23.2	20	20	91	9	579	260.9	7	4.7	140.3	99	2.4	11.9	24.2	3.3	0.61	3	0	0
74	2	22.6	1	1	0	0	0	1	0	0	0	0	1	0	5.2	3.6	1.2	0.2	140	160	7	0.9	3	1.1	1.6	8.7	3	5.7	78.6	43.5	35.1	33	27	89	29	71	228	74	4	143.2	110	2.3	12.8	25.2	3.3	0.4	2	1	0
70	1	26.5	1	0	0	0	0	1	0	0	0	0	1	0	7.4	4.9	1.5	0.6	133	214	4.3	1.9	3.9	0.8	2.3	13	3.7	9.3	67.4	41.4	26	23	22	80	34	90	455	77	4.1	142.4	104.8	2.3	10.9	27.3	2.6	0.14	2	1	0
70	2	26.4	1	1	0	0	0	1	0	0	0	0	1	0	5.3	3.6	1.2	0.4	127	59	10	3.6	3	0.9	1.4	17.6	4.7	12.9	73	42	31	17	25	85	25	67	275	80	3.8	138.4	104.5	2.3	9.5	19.6	1.9	2.39	3	1	0
57	2	22.3	0	0	0	1	0	1	1	0	0	0	1	0	5.3	3.9	0.9	0.5	98	199	3.8	1.1	3	1.1	1.5	5	1.1	3.9	53.2	33.3	19.9	13	16	61	10	749	364	5	4.6	145.7	105.1	2.2	11.7	23	2.9	0.55	3	0	0
57	2	22.1	0	0	0	1	0	1	1	0	0	0	1	0	4.9	3.7	0.6	0.5	136	189	3.4	1.2	3.8	1	2	6	2	4	58.6	36.2	22.4	14	21	60	11	569	231	7	4.7	143.2	101.9	2.3	12.3	23.4	4.1	0.59	3	1	0
82	1	23.3	1	1	1	0	0	0	0	0	0	0	0	0	5.4	3.8	1	0.5	80	119	6.8	0.9	3.5	1.2	2	2.9	1.1	1.8	61.5	34	27.5	13	18	124	14	327	415	17	4	138.1	105.6	1.8	11.8	30.8	5.1	3.11	3	1	0
73	1	26	1	1	1	0	0	0	0	0	0	0	0	0	6.1	4.3	1.4	0.4	106	129	5.8	2	2.9	0.9	1.5	9.3	3.5	5.8	65.4	39.5	25.9	33	20	41	30	87	447	79	3.3	142.4	104.9	2.2	11.9	23.6	2	2.87	3	1	0
76	2	18	0	0	0	0	0	1	0	0	0	0	1	0	6.4	3.7	1.9	0.5	115	239	5.3	2	3.4	1	1.9	6.4	2	4.4	75.4	41.6	33.8	12	22	71	14	75	487	69	4.3	142	106.3	2.3	12.4	26.5	4	0.85	3	1	0
62	1	22.5	1	0	0	0	0	1	0	0	0	0	1	0	5.3	3.2	1.5	0.5	103	168	5.1	1.2	3.8	0.9	2.3	7.6	1.4	6.2	72.5	44.1	28.4	38	29	120	33	115	399	59	4.8	137	104.9	2.5	10.7	31.4	2.5	0.38	2	1	0
72	1	26.2	1	1	0	0	0	1	0	0	0	0	1	0	8.5	6	1.4	0.7	108	184	7.7	1	3.6	1	2.2	12.6	4.1	8.5	70.4	44.4	26	26	20	140	87	104	547	65	4.3	143.6	105.2	2.3	11.3	27.9	3	0.4	3	1	0
61	1	31.1	1	0	0	0	0	1	0	0	0	0	1	0	4.3	2.8	1.1	0.3	152	164	5.6	2.2	2.5	0.8	1.1	14.2	4.9	9.3	69.1	42.1	27	22	18	78	14	87	337	82	4.1	141.9	106.2	2.2	11.4	27.4	3.1	0.12	2	1	0
71	1	27.7	1	1	0	0	0	1	0	0	0	0	1	0	11.3	9.8	0.8	0.5	137	256	7.752	1.282	3.306	1.096	1.664	12.4	5	7.4	68.7	40.5	28.2	10	15	84.25	32.27	70	395.4	94.09	4.5	136.3	100.2	2.2	12.1	27	6.1	2.637	4	1	0
60	1	22.6	0	0	0	0	0	0	0	0	0	0	0	0	4.2	2.2	1.1	0.4	130	104	5.3	0.5	3	1.1	1.6	13	4.2	8.8	61.5	39.1	22.4	32	38	74.7	44.51	73	474.6	101	3.9	143.3	108.6	2.1	11.8	31.5	2.1	0.6225	2	1	0
61	2	27.4	1	0	0	0	0	0	0	0	0	0	0	0	4.7	2.4	1.8	0.3	130	216	6.5	5.5	5.6	0.9	3.6	7.8	1.8	6	65.5	38.8	26.7	20	27	92.99	38.6333	46	372.9	169	3.9	142.8	107.7	2.2	9.9	26.8	18.4	1.0546	2	1	0
78	2	27.5	1	0	1	0	0	0	0	0	0	0	0	0	6.5	4.5	1.1	0.7	128	276	6.1	0.7	3.5	1.2	1.9	11	4.7	6.3	71.2	42.2	29	25	23	114	24	44	126.2	127	3.5	130.8	93.6	2.3	11.2	26.4	4.6	2.1995	3	1	0
69	2	19.6	1	1	0	0	0	0	0	0	0	0	0	0	5.5	3.8	1.4	0.3	131	266	6.3	2.1	4.7	1.2	3.1	14	3.5	10.5	75	46.8	28.2	13	8	115	44	48	345.8	118	4.2	143.1	106.2	2.3	10.9	28.5	2.6	0.26	3	1	0
73	1	22.3	1	0	0	0	0	1	0	0	0	0	1	0	8.6	6.3	1.4	0.8	89	205	7.8	1	2.1	0.7	0.9	3.9	1.4	2.5	71	27.1	43.9	21	18	159	46	176	360	35	4.6	139.6	107.5	2	13.3	31.7	5.6	3.7542	2	1	0
79	2	23.8	1	0	0	0	0	1	0	0	1	0	1	0	4.9	2.2	2.2	0.4	126	186	5.9	1.7	3.6	1.1	2	11.9	3.8	8.1	69.8	41.8	28	28	35	74	53	53	359.8	103	3.9	145.8	106.3	2.2	12	29.6	3	0.12	3	1	0
75	1	22.7	1	0	0	0	0	1	0	0	0	0	0	1	5.3	3.7	1	0.5	124	207	5.2	0.3	2.8	1.8	0.6	5	2.2	2.8	66.9	40.8	26.1	20	13	74	56	57	164.4	128	4.2	128.1	91.3	2.1	10.5	26.5	2.2	0.35	3	1	0
69	1	26.8	1	0	0	0	0	1	0	0	0	0	0	0	8	5.7	1.4	0.7	132	233	4.7	1.1	3.2	1	2	10.7	3.7	7	63.3	36.9	26.4	16	14	75	13	74	422.3	97	3.7	144.3	107.8	2.1	11	25.6	2.6	0.35	2	1	0
74	1	20.8	1	0	0	0	0	0	0	0	0	0	0	0	12.5	11.4	0.5	0.6	128	121	6.5	1.458	3.482	1.239	1.751	25	9.2	15.8	68.5	43.5	25	26.4	26.46	79.18	34.54	65	323	107.79	4.1	141.1	102.8	2.2	11.2	23.9	1.8	1.72	2	1	0
57	1	23.8	0	0	1	0	0	1	0	0	0	0	1	0	6.9	4.5	1.5	0.7	120	137	5.1	1.1	3.2	0.9	2	6.3	2.5	3.8	60.6	36.1	24.5	21	46	75	47	98	319.8	73	4.1	141	109	2.1	11.7	29.9	3.9	1.1733	2	1	0
71	1	23.2	0	0	0	0	0	0	0	0	0	0	0	0	4.6	2.6	1.3	0.5	119	145	4.4	1.31167	3.456	1.114	1.829	8.6	3	5.6	63.7	38.4	25.3	37	22	83.88	30.31	66	510.4	98.36	3.6	140.9	105.6	2.3	12.5	29.3	3.4	0.41	2	1	0
68	1	23.2	1	0	0	0	0	1	0	0	0	0	1	0	7.9	3.9	2.9	0.7	141	201	4.8	2.7	3.3	0.7	1.9	13.5	4.4	9.1	67.4	39.6	27.8	25	37	113	87	111	434	61	3.7	142.8	107	2.2	11.2	25.6	2.8	0.27	2	1	0
74	2	26	1	0	0	0	0	0	0	0	0	0	0	0	6.4	4.5	1.4	0.4	123	179	4.9	1.3	3.6	1.4	1.8	4.7	1.6	3.1	65.2	40.2	25	19	17	93	148	49	287	114	3.8	145	108.8	2.1	10.4	26.2	3.1	0.17	2	1	0
76	1	26.2	1	0	0	0	0	0	0	0	0	0	0	0	6.2	3.3	1.9	0.6	128	179	5.5	1.1	4.1	1.3	2.4	9.5	3	6.5	66.9	40.1	26.8	18	9	60	32	86	394	80	3.8	141.7	108.4	2.1	11.9	25.6	2.5	0.55	2	1	0
57	2	27.7	1	0	0	0	0	0	0	0	0	0	0	0	4.3	2.6	1.3	0.3	134	157	5.1	1.4	4.3	0.9	2.8	8.6	1.7	6.9	68.1	40.1	28	17	25	52	40	50	458	117	3.9	140.4	103.4	2.4	11.6	27.9	2.3	0.12	2	1	0
76	2	34.5	1	0	0	0	0	0	0	0	1	0	0	0	7.9	5.5	1.4	0.3	127	274	4.5	2.5	5.4	1	3.2	8.5	2.1	6.4	73.1	41.2	31.9	23	16	96	16	91	350	55	4.3	142.9	107.7	2.3	11.7	30.5	4.4	0.62	3	1	0
66	1	27	1	0	0	0	0	0	0	0	0	0	0	0	6	2.8	2.3	0.6	128	229	4.2	5.5	4.6	0.8	1.9	13.7	3	10.7	77.7	44.4	33.3	29	27	64	100	72	331	101	3.8	137.7	100.3	2.4	11.3	26.7	2.8	0.6431	2	1	0
86	1	24.5	1	0	0	0	0	1	0	0	0	0	1	0	4.4	2.8	0.9	0.6	120	76	3.9	2.1	4.1	0.8	2.5	5.1	1.9	3.2	55.7	33.3	22.4	19	13	56	15	90	476	74	2.8	147.8	105.9	2	12.1	27.7	2.5	1.53	3	1	0
74	1	28.4	1	1	0	0	0	1	0	0	0	0	1	0	8.5	5.4	2	0.8	153	160	5.6	0.9	2.6	0.8	1.4	12.9	5.1	7.8	61.6	36.2	25.4	19	20	78	25	97	326	70	3.5	141	107	2.2	12.7	26	2.9	0.9	3	1	1
74	1	28.4	1	1	0	0	0	1	0	0	0	0	1	0	8.5	5.4	2	0.8	153	160	5.6	0.9	2.6	0.8	1.4	12.9	5.1	7.8	61.6	36.2	25.4	19	20	78	25	97	326	70	3.5	141	107	2.2	12.7	26	2.9	0.9	3	1	1
81	1	19.8	1	1	0	0	0	1	0	1	1	0	1	0	11.1	8.4	1.7	0.9	111	373	10	1.506	3.482	1.028	1.781	6	2.6	3.4	66.8	35.4	31.4	25.29	14	98.1	40.97	85	448	66.75	4.3	131.9	101.4	2.2	13.2	27	4	3.49	3	0	0
82	2	24.1	1	1	1	0	0	1	0	1	1	0	1	0	8.1	6.2	1.2	0.5	143	106	8.6	0.8	4.3	1.6	2.2	27.6	7.3	20.3	59.3	34.4	24.9	18	13	75	9	59	326.3	90	4	145.2	106.1	2.1	11.9	25.2	4.3	1.07	3	1	1
77	1	22.5	0	1	0	0	0	0	0	0	0	0	0	0	9.7	8.4	1	0.3	166	112	10.8	1.968	3.966	1.166	2.285	22.1	6.6	15.5	76.3	46.3	30	48.78	37.02	88.72	55.65	68	254	97.96	4	139.9	102.5	2.4	11.8	24.2	3.3	0.22	4	1	0
49	1	23.2	0	0	0	0	0	0	0	0	0	0	0	0	5	3.1	1	0.6	162	181	4.4	1.8	5.1	1	3.1	9.2	2.8	6.4	65.4	45.2	20.2	26	32	94	60	74	291	104	4.4	140.8	106	2.4	11.6	28.1	3	0.18	2	1	0
56	1	25.2	1	0	0	0	0	0	0	0	0	0	0	0	6.9	2.5	3.8	0.4	169	207	5.1	2.3	5.8	0.9	4	8	1.9	6.1	70.5	41.5	29	20	22	100	35	62	264	124	3.8	141.5	105	2.4	10.9	29.6	2.9	0.29	2	1	0
81	1	21.2	1	0	0	0	0	0	0	0	0	0	0	0	2.7	1.6	0.5	0.3	134	144	4.2	0.8	3.8	1.7	1.7	7.3	2.6	4.7	66.9	37.4	29.5	42	33	91	61	80	325	86	3.7	136.1	99.4	2.2	12.2	23.7	2.5	0.99	2	1	0
69	2	18.7	1	1	0	0	0	0	0	0	0	0	0	0	4.6	2	2.1	0.4	116	232	7.7	1.807	3.697	1.142	2.017	3.9	1	2.9	78.5	36.8	41.7	61.89	52.97	101.72	71.849	40	84	111.91	3.6	138.7	104.4	2.1	12	30.7	5.2	1.15	3	1	0
83	1	20.8	0	1	0	0	1	1	0	0	0	0	1	0	5.9	4.2	1.1	0.4	134	205	7.9	0.9	3.8	0.9	2.4	7.5	2	5.5	70.5	45.4	25.1	31	57	89	42	56	289	128	4.3	141.5	104.9	2.4	12.7	25	2.9	0.24	2	1	0
66	1	22.5	1	0	0	0	0	1	0	1	0	0	1	0	11.3	9.4	1.2	0.5	69	381	14.3	1.669	3.59	0.998	1.96	3.6	1.1	2.5	67	40.3	26.7	26.08	15	105.07	45.26	87	396	65.39	4.7	134.9	105.6	2.1	12.9	29.7	15.5	7.48	3	1	0
43	2	21.9	0	0	0	0	0	0	0	0	0	1	0	0	9.4	8.1	1	0.3	108	140	7.7	1.211	3.646	1.279	1.869	8.3	2.4	5.9	65.5	35.2	30.3	18	12	53	20	48	195	130	3.7	135.9	104.5	2	13	22.8	1.9	14.63	2	1	0
75	1	26.8	1	0	0	0	0	0	0	0	0	0	0	0	4.2	1.7	1.8	0.6	135	137	5.1	1.6	2.4	1	0.9	26	9.3	16.7	71.5	41.9	29.6	18	13	53	12	65	328.7	110	4.4	142.1	106	2.4	12.4	29.3	1.6	0.2	2	1	0
85	1	21.2	0	0	0	0	0	1	0	0	0	0	1	0	4.9	3	1	0.7	129	176	4.7	1.2	3.8	1.1	1.9	8.2	1.5	6.7	65	37.8	27.2	22	11	76	29	82	204	82	4.1	140.1	103.7	2.3	10.8	27.1	3.1	0.48	2	1	0
62	1	23.6	0	1	0	0	0	0	0	0	0	0	0	0	3.8	2.3	1.2	0.2	153	88	9.5	2.1	3.8	1.1	1.9	11.9	2.2	9.7	73	50.4	22.6	26	38	86	92	68	365	109	4.4	139.9	104	2.4	11.7	26.2	1.6	1.2133	2	0	0
59	1	29.6	1	0	0	0	0	0	0	0	0	0	0	0	7.8	4.4	2.2	0.8	156	199	4.4	1.1	3.4	0.8	2.1	15.3	3.6	11.7	61.2	40.4	20.8	27	33	61	24	105	420	67	4	143.2	104.1	2.3	11.6	25.9	2.6	0.11	2	0	0
78	1	29.2	0	0	0	0	1	0	0	0	0	0	0	0	2.9	1.6	0.8	0.4	121	94	5	0.7	3.1	1.2	1.7	8.1	3.1	5	55.9	34.3	21.6	24	20	82	15	73	408.7	96	4.2	141.3	108.6	2.1	11.3	27.1	2.2	2.89	2	1	0
66	2	22.6	0	0	0	0	0	0	0	0	0	0	0	0	4.3	2.7	0.9	0.6	101	231	5.2	1	4.9	1.8	2.7	7.9	2.6	5.3	48.1	29.3	18.8	22	13	77	7	79	165.9	67	3.9	141.8	107.5	2.1	11.7	22.5	2.6	1.03	2	1	0
41	1	27.4	1	0	1	0	0	1	1	0	1	0	1	0	4.2	1.7	1.9	0.5	142	139	3.8	1.1	2.4	0.6	1.4	14.5	6.1	8.4	63.2	38.3	24.9	35	61	101	47	98	322	78	2.8	143.4	106.3	2.3	11.4	26.7	1.2	0.62	3	1	0
58	2	26.6	1	0	0	0	0	1	0	0	0	0	1	0	5.2	2.6	1.9	0.6	142	256	5.8	2.3	2.9	0.9	1.3	10.7	3.6	7.1	69.9	41.3	28.6	25	25	146	35	57	236.1	100	4.3	140.1	104.7	2.4	13.5	34.7	3.7	0.48	2	1	0
65	1	28.3	0	0	0	0	0	0	0	0	0	0	0	0	4.6	3	1.5	0	140	129	8.6	1.2	2.7	0.9	1.5	8.2	2.3	5.9	63.7	39.1	24.6	26	21	73.2625	23.982	63	352	103.25	4.2	141.5	102.1	2.3	10.8	26.8	2.5	2.32	2	1	0
75	1	22.2	1	1	0	0	0	1	1	0	1	0	1	0	5.7	4.3	0.7	0.5	140	131	5	1.084	3.302	1.074	1.707	9.3	4.1	5.2	72.8	39.2	33.6	21	20	95.02	27.4	153	388	56.91	3.9	141.9	104.2	2.1	13.2	30.8	4.6	2.04	3	1	0
79	1	25.4	1	0	0	0	0	1	0	0	1	0	1	0	5	3.4	1.1	0.4	140	185	5.4	1.2	3.2	1	1.8	10.9	3.8	7.1	67.9	41.3	26.6	21	16	89	25	109	542	60	4.1	140.8	105.4	2.2	11	27.4	2.5	0.33	3	1	0
85	1	23.4	1	0	1	0	0	1	0	0	0	0	1	0	4.6	3.3	0.7	0.5	116	158	5.8	1.14	3.503	1.137	1.802	17	3.7	13.3	64.2	34.3	29.9	17	9	88.54	32.088	47	110	111.82	3	136.2	99.3	2.1	11.7	27.1	2.6	0.73	2	0	0
68	2	25.8	1	0	0	0	0	1	0	0	0	0	1	0	6.7	4.4	1.8	0.4	133	198	5.3	1.7	3.3	1.3	1.4	19	4.8	14.2	63.9	39.6	24.3	21	16	103	18	64	298	85	3.3	143.5	108.1	2.3	11.2	31.1	3.3	0.5979	2	1	0
79	2	21.5	1	0	0	0	0	1	0	0	0	0	1	0	5.2	2.4	1.8	1	128	153	5.2	1.3	3	1.1	1.4	5.6	1.5	4.1	69.1	37.2	31.9	27	14	107	10	53	215	103	3.8	141.5	102.9	2.3	10.8	29.9	3	1.0106	2	0	0
75	1	19.4	0	0	0	0	0	1	0	0	0	0	1	1	6.2	4.4	1	0.5	124	265	6.1	1.278	3.599	1.114	1.78	8.1	3	5.1	70.7	40.3	30.4	16.71	13	93.75	30.64	103	303	74.92	4.3	136.8	106.1	2.3	11.6	26.3	16.4	1.3639	2	1	0
68	1	28.3	1	0	0	0	0	1	0	0	0	0	1	0	4.1	1.3	2.1	0.5	132	137	5.7	2	2.9	0.8	1.7	11.9	3.8	8.1	58	35.3	22.7	25	20	50	16	50	369.2	152	3.7	144	109.4	2	11.8	26.6	3.2	1.35	2	0	0
90	1	21.2	1	0	0	0	0	1	1	1	1	0	1	0	7.5	5.7	1.1	0.5	116	349	3.7	1.2	3.2	1	1.7	15.4	4.2	11.2	68	35.3	32.7	20	10	67	24	74	364	92	4	137.6	103.2	2.3	11.7	25.3	3.1	0.88	3	1	0
64	1	22.1	0	0	0	0	0	1	0	0	0	0	1	0	3.8	2.3	1	0.5	142	118	4.3	0.6	2.3	1	1.2	15.6	5	10.6	59.4	35.9	23.5	24	9	45	15	87	319	81	3.7	141.2	107.1	2.2	11.4	26	1.7	0.5	2	1	0
64	1	24.2	1	1	1	0	0	1	0	0	0	0	1	0	5.4	3.1	1.6	0.3	139	197	7	10.9	3.5	1.113	1.727	10.9	3.5	7.4	63	41.1	21.9	27.325	21	81.13	69.03	63	293	109.52	4	140.6	106.6	2.4	9.9	26.6	2.2	0.4402	3	1	0
62	2	25.4	1	0	1	0	0	0	0	0	0	0	0	0	5.3	2.6	2.2	0.4	128	297	6.4	2	4.2	1.2	2.3	8.9	2.2	6.7	64.6	41	23.6	22	23	94	19	42	304	141	4.1	143.1	106	2.3	10.9	29.1	2.5	0.21	3	1	0
65	1	27.2	1	0	0	0	0	1	0	0	0	0	1	0	3.2	1.8	1.1	0.3	142	173	4.9	0.9	3.5	1.4	1.6	14.6	5.2	9.4	65.3	43.4	21.9	19	24	66	73	71	334.3	103	3.8	135.2	98.2	2.1	11.1	27.6	2.4	0.12	2	1	0
72	1	27.6	0	0	1	0	0	1	0	0	0	0	1	0	6.3	3.2	2.3	0.5	120	291	5	2.3	1.8	0.7	0.5	5.7	2.3	3.4	59.5	37.4	22.1	26.62	27	59	23	87	518.9	80	4	144.3	107.4	2.2	11.4	26.9	2.6	0.41	2	1	0
69	1	23.3	0	0	1	0	0	1	0	1	0	0	1	0	4.8	2.6	1.8	0.3	127	338	4.2	1.5	4	0.7	2.6	10.7	5.5	5.2	63.6	34.3	29.3	21	17	80	150	71	172	101	3.5	140.7	104.4	2	12.9	35.5	4.4	1.52	2	1	0
56	1	26.2	1	0	0	0	0	0	0	1	0	0	0	0	5.6	2.9	2.1	0.5	126	141	5.1	6.3	3.7	0.8	1	17.7	6.6	11.1	64.5	38	26.5	79	48	126	913	66	575	115	2.6	142.7	105.7	2.1	11.8	23.4	1.4	0.12	3	1	0
77	1	18.1	0	0	0	0	0	1	0	1	0	0	1	0	9	7.3	0.8	0.7	108	345	9.4	1.473	3.745	1.225	1.862	7.8	1.9	5.9	58	27	31	49	21	104.45	71.02	49	140	116.77	4.1	133.4	99.9	2	11.1	21.9	5	4.09	2	1	0
76	1	23	1	0	0	0	0	1	0	0	0	0	1	0	5.9	4.5	0.9	0.5	126	89	4.9	1	3.3	1.1	1.7	15.3	5.2	10.1	69.8	40.7	29.1	123	184	54	52	77	234	91	4.2	142.5	103.2	2.3	13.5	32.2	2.4	0.36	2	1	0
79	1	20.9	0	0	0	1	0	1	0	0	1	1	1	1	4.7	3.5	0.9	0.2	119	123	4.8	1.3	3.1	0.8	2	12	3.9	8.1	59.1	37.2	21.9	34	30	53	15	96	427	70	3.4	141.5	106.7	2.2	11.4	28.9	2.2	0.23	2	0	0
76	1	22.5	1	1	1	0	0	1	1	0	1	0	1	0	9.2	8	0.8	0.3	92	193	9.3	2.473	3.671	1.041	1.87	8.3	3.2	5.1	66.6	35.1	31.5	24.42	13	96.23	53.41	216	647.2	41.74	3.8	140.3	112.3	2	12.2	30	1.8	0.61	4	1	0
71	1	24.1	1	1	1	0	0	1	0	1	0	0	0	0	7	4.5	1.8	0.6	134	146	6.7	2.2	4.9	1.1	3.2	15.7	4.3	11.4	66.5	38.8	27.7	34.9	36	55	27	71.2	427.7	100	4.8	138.4	103.5	2.2	12.6	26.2	3.6	0.8489	3	1	0
73	1	32.5	1	0	0	0	1	1	0	0	0	0	1	0	5.3	3.2	1.3	0.5	83	298	4.9	1.5	3.2	1.3	1.4	6.8	2.3	4.5	66.2	36.9	29.3	107	96	64	16	75	300	65	4.9	139.2	97.8	2.3	11.6	27	3.4	0.61	3	1	0
72	1	25.4	0	0	0	0	0	0	0	0	0	0	0	0	7.2	4.4	1.9	0.7	151	150	5.1	1.1	4.4	1.2	2.9	11.6	3.8	7.8	65.6	40.6	25	19.62	18	81	20	54	338.6	138	3.9	143	107.4	2.2	11	25.8	2.8	0.46	2	0	0
87	2	20.4	1	0	1	0	0	0	0	1	1	0	0	0	6.6	6	0.3	0.3	111	109	8.3	1.645	3.82	1.288	1.989	9.7	2.7	7	74.5	43.7	30.8	21.2	23	92.4	33.08	54	263	103.27	3.7	138.3	101.8	2.2	10.6	23.1	2.2	9.58	3	1	0
73	2	26.8	1	0	0	0	0	1	0	0	0	0	1	0	4.8	3.1	1.3	0.3	136	200	4.4	1.4	3.3	1.2	1.5	12.9	3.3	9.6	72.5	43.9	28.6	23	17	120	26	51	317	109	4	143.4	106.3	2.2	10.8	26.3	2.4	0.26	2	1	0
59	2	23.1	1	1	0	0	0	1	0	0	0	0	1	0	7	4.9	1.5	0.4	126	187	7.4	0.9	3.5	1.8	1.2	11	1.8	9.2	71.1	41.4	29.7	20	20	51	26	56	220	102	4.7	139.4	104.3	2.3	10.7	25.6	1.9	0.26	3	1	0
53	2	22.6	1	0	0	0	0	0	0	0	0	0	0	0	4.2	2.1	1.6	0.3	136	233	4	0.8	4.4	1.5	2.3	13.9	2.6	11.3	73.4	41.4	32	24	15	86	15	68	280	83	3.9	140.8	103.4	2.4	11.9	25.8	2.6	0.2	2	1	0
63	1	23.1	1	0	0	0	0	1	0	0	0	0	1	0	5.2	2.9	1.8	0.5	141	195	4.7	0.7	3.8	1.2	2.2	13	2.7	10.3	69	42.4	26.6	22	17	56	20	73	350	100	4.1	140.4	105.9	2.3	11.3	22.8	3.2	0.6	2	0	0
63	1	23.6	1	0	0	0	0	0	0	0	0	0	0	0	6.3	3.8	1.7	0.6	149	272	5.3	0.9	3.2	1.3	1.6	14.1	3	11.1	74.9	43.4	31.5	36	18	112	48	83	286	86	3.6	139.6	102.5	2.4	10.6	24.9	2.3	0.34	2	0	0
63	1	26.1	0	0	0	0	0	0	0	0	0	0	0	0	3.6	2.2	1.1	0.3	143	104	5.1	1.496	3.57	1.133	1.762	14	2.7	11.3	64.2	40.3	23.9	25	28	75.34	31.37	61	315	108.9	3.4	137.6	105	2.3	12.3	29.6	1.8	0.12	2	1	0
70	1	27.2	1	0	0	0	0	0	0	0	0	0	0	0	8.7	5.4	2.3	0.5	167	286	4.7	3.3	4.6	1.1	2.5	15.5	2.6	12.9	75	46.9	28.1	26	19	78	36	104	598	65	4.8	139.8	101.5	2.5	11.3	28.8	3.3	0.32	2	1	0
79	1	25.7	1	0	1	0	0	1	0	1	1	0	1	0	3.1	1.6	1	0.4	93	124	4.7	0.5	3.4	1.4	1.4	7.5	3	4.5	58.6	33.6	25	16	9	53	28	112	578	58	3.6	137.1	103.2	2.2	13.9	30	1.7	0.12	3	1	0
62	2	21.1	1	0	0	0	0	1	0	0	0	0	1	0	11.9	9.5	1.7	0.7	121	215	5.9	1.326	3.799	1.231	2.03	15.8	4.2	11.6	65.2	39.2	26	27	18	84.46	27.06	52	254	114.29	3.9	134.9	103.2	2.3	11.477	25.99	3.889	2.2904	2	1	0
66	1	29.2	1	0	0	0	0	0	0	0	0	0	0	0	6.4	4.3	1.7	0.3	157	193	4.6	1.4	3	1.4	1.3	17.3	3.6	13.7	79.5	48	31.5	30	24	98	18	93	474	75	4.1	141.2	102.6	2.4	11.7	26.1	3.2	1.54	2	1	0
64	2	23.4	0	0	0	0	0	1	0	0	0	0	1	0	6.3	3.6	2.2	0.4	129	311	7.3	1.3	4.8	1.8	2.3	10.7	2.4	8.3	73.6	42.5	31.1	19	17	108	23	58	251	96	4.6	140.4	106.2	2.5	10.4	28.5	2	1.37	2	1	0
78	1	20.6	1	0	0	0	0	1	0	0	0	0	1	0	4.5	2.7	1.1	0.6	140	153	5.1	0.4	2.1	0.9	1	11.9	3.3	8.6	66.5	37.5	29	43.67	51	112	27	96	300	70	4.8	142.2	109.5	2.2	17.7	34.7	2.3	0.39	2	1	0
80	2	28.7	1	0	0	0	0	0	0	0	0	0	0	0	5.8	3.6	1.4	0.5	128	201	6	0.8	2.5	1	1.3	10.6	3	7.6	66.4	39.2	27.2	16	13	66	16	71	336	73	3.9	140.9	105.5	2.2	12	28.2	3.5	0.81	2	1	0
74	1	23	1	0	0	0	0	1	0	0	1	0	1	0	9.1	7.8	1.1	0.2	83	146	10	0.7	3.3	1	1.9	9.5	2.8	6.7	60.2	34.7	25.5	15	12	93	22	277	372	23	4	137.3	111.9	2.3	13	36.4	2.4	3.45	3	1	0
71	1	18.3	1	0	1	0	0	1	0	0	0	0	1	0	6.4	3.6	2	0.5	97	245	5.3	1.674	3.556	1.128	1.875	4.4	1.3	3.1	66.9	37.7	29.2	19.53	14	91.11	31.008	108	448	59.78	4.3	136.1	110.4	2.2	10.6	28.5	3.1	1.13	3	1	0
75	1	21.5	1	1	1	0	0	1	0	0	0	0	1	0	2.1	1.3	0.5	0.2	119	88	6	1.142	3.289	1.121	1.535	8.3	3.2	5.1	68.3	39.6	28.7	37	23	81.4275	43.32	118	283	64.49	3.7	137.5	108.6	2.2	12.6	27.1	2.2	1.2787	3	1	1
54	1	25.1	1	1	0	1	0	1	0	1	0	0	0	1	6.8	4.8	1.2	0.5	141	219	6.8	2.7	2.5	0.6	1.2	6.1	2.5	3.6	78.6	41.7	36.9	14	15	97	38	685	287.1	8	5	137.1	97.4	2.5	13.2	32.2	4.7	0.25	3	0	1
54	1	25.1	1	1	0	1	0	1	0	1	0	0	0	1	6.2	4.3	1.2	0.4	126	213	5.5	1.8	2.4	0.6	1.3	7.7	3.2	4.5	82.5	41.3	41.2	12	8	107	33	722	268.3	7	4.8	139.9	100.3	2.3	12.9	31.4	4.4	0.56	3	0	1
67	2	26.3	1	0	0	0	0	0	0	0	0	0	0	0	6.7	3.3	2.9	0.3	125	211	4.2	1.4	5.9	1.4	3.7	21.1	3.4	17.7	71.2	40.9	30.3	28	16	95	19	57	314	98	3.8	139.4	104.7	2.3	11.5	26.6	3.3	1.21	2	1	0
70	1	26.2	1	0	0	0	0	0	0	0	0	0	0	0	4.7	2.4	1.8	0.4	125	164	5.3	2.6	3.9	1.1	1.8	12.7	1.9	10.8	66.2	42.7	23.5	22	15	82	24	147	551	44	4.2	144.3	108.8	2.2	11.2	26.8	3.1	5.16	2	1	0
74	1	24.3	1	0	0	0	0	1	1	0	0	0	1	0	4.1	2.6	1.2	0.3	116	165	4.4	1.1	3.7	1.4	1.9	13	2.8	10.2	68.6	38.6	30	25	28	76	17	64	251	113	3.9	140.1	103.7	2.3	12.1	26.2	2.9	1.12	3	1	0
66	2	20.5	1	1	0	0	0	0	0	0	0	0	0	0	5.7	3.6	1.5	0.4	136	249	6.5	1.636	3.917	1.266	1.992	11	4.9	6.1	70.3	41.3	29	595	580	128.48	150.61	55	125	116.16	3.8	136.6	101.9	2.3	10.9	27.1	4.7	0.45	3	1	1
68	1	21.1	0	0	0	0	0	0	0	0	0	0	0	0	4.6	3.3	1	0.2	129	135	6.2	0.8	2.3	1.1	1	14	3.5	10.5	63.5	41.9	21.6	29	20	80	25	62	253	119	3.7	143.7	110.1	2.2	13.4	32	2.1	0.12	2	1	0
71	1	23.5	1	1	0	0	1	1	0	0	0	0	1	0	6.3	4.3	1.5	0.4	142	189	6.9	1.2	2.8	1.5	1.1	8.3	2.1	6.2	66.8	44.9	21.9	23	21	75	46	75	221	95	4	137.6	103.6	2.2	10.9	26.9	5.4	0.7	3	1	1
81	1	25.6	1	0	1	0	1	0	0	0	0	0	0	0	3.8	2.8	0.6	0.3	100	111	5.6	1.2	3.4	1.1	1.8	7.3	2.9	4.4	62.6	39.9	22.7	55	91	92	45	84	392.4	81	4.3	144.7	107.9	2.2	11.4	27.1	3.8	0.44	3	1	0
70	1	23.9	1	1	0	1	0	1	1	1	0	0	1	0	9.4	7.6	0.7	0.9	110	224	11	1.1	3.1	0.7	1.6	7	2.6	4.4	68.6	29.9	38.7	12	9	121.83	44.31	1001	492	18.36	5.2	129.2	93.9	2.1	13.8	28.5	8.5	3.5078	4	1	1
84	2	21.7	1	0	0	0	0	0	0	0	0	0	0	0	8.6	5.9	1.9	0.5	142	255	7.2	1.532	3.752	1.161	2.057	8.2	1.9	6.3	80.7	40	40.7	19	8	112.09	27.32	55	196	103.43	3.8	138.9	104.9	2.3	12.7	31	3.8	1.4	2	1	0
90	1	25.3	1	0	0	0	0	1	0	0	1	0	1	0	8.1	5.7	1.5	0.6	121	355	3.5	1.5	3.3	1	1.7	14.7	5.1	9.6	68.1	35.8	32.3	17	9	72	17	73	370	93	3.7	138.6	107.5	2.1	14	31.3	2.9	0.79	3	1	0
90	1	26.1	1	0	1	0	0	1	0	0	0	0	1	0	6.6	4.7	1.2	0.5	119	377	4.4	0.8	2.5	0.9	1.3	18.9	7.1	11.8	59.6	33	26.6	14	8	61	16	85	314	78	3.9	140.8	108.2	2	13.3	32.7	5.2	1.08	3	1	0
83	2	21.7	1	0	0	0	0	0	0	0	0	0	0	0	8.6	5.9	1.9	0.5	142	255	7.2	1.536	3.753	1.161	2.058	8.2	1.9	6.3	80.7	40	40.7	19	8	108.59	26.9	55	196	103.81	3.8	138.9	104.9	2.3	12.7	31	3.8	1.4	2	1	0
57	1	30.4	1	1	0	0	0	0	0	0	0	0	0	0	3.5	1.6	1.5	0.3	138	174	7.5	3.1	3.8	1.1	1.5	11.5	1.9	9.6	66.8	39	27.8	20	24	90	24	80	308	92	4.8	139.1	101.7	2.2	11.7	33.5	2.4	0.3929	2	1	0
62	2	22.4	0	0	0	0	0	0	0	0	0	0	0	0	5.5	3.3	1.7	0.3	138	306	4.7	1.6	5.6	1.6	3.2	11	1.7	9.3	79.4	44.7	34.7	22	18	98	22	52	337	110	4.5	140.2	104	2.5	10.9	25.6	3.1	0.68	2	0	0
76	2	26	1	0	0	0	0	0	0	0	0	0	0	0	6.5	3.8	2.1	0.4	139	244	4.5	2.8	4.8	1.4	2.5	6.6	1.6	5	70.3	42.4	27.9	16	13	154	20	59	322	91	3.5	146.2	104.5	2.3	10.9	27.7	3.1	0.44	2	1	0
52	1	25.4	0	0	0	0	0	0	0	0	0	0	0	0	13.6	10.1	2.2	0.9	145	259	4.5	3.1	4.2	0.9	2.1	9.8	2.1	7.7	74.1	43.9	30.2	20	33	116	34	109	411	65	4	139.1	102	2.2	11	27.8	3.7	0.32	2	1	0
53	1	28.4	1	0	0	0	0	0	0	0	0	0	0	0	7.5	4.7	2	0.6	157	220	4.5	4	2.8	0.8	1	11.7	2.1	9.6	68.7	41.9	26.8	18	22	76	43	134	429	51	4	139.9	103	2.4	11.9	28.1	2.7	0.09	2	1	0
56	2	23.9	1	0	1	0	0	1	0	0	0	0	1	0	4.1	1.7	2	0.3	107	153	4.5	0.7	3	1.3	1.4	20.2	7.3	12.9	64.3	42.3	22	20	13	112	13	72	361.3	76	3.4	143.1	106.1	2.2	11.2	26.5	2.3	12.76	3	1	0
48	1	28.1	1	0	0	0	0	1	0	0	0	0	1	0	7.3	4.7	1.9	0.5	139	176	4	1.2	2.4	0.7	1.3	15.1	4	11.1	60.5	39.5	21	18	19	75	24	84	465	90	3.3	143.7	108.5	2.2	11.9	27.6	2.7	0.26	2	1	0
55	2	24.1	0	0	0	0	0	1	0	0	0	0	1	0	6.6	4	2.1	0.5	111	322	4.7	3.6	4.4	1	2.2	5.8	0.9	4.9	73.6	44.7	28.9	22	20	103.01	28.22	59	295	98	4.7	141.2	107.8	2.5	11	26.5	2.8	0.55	2	1	0
70	1	32.3	1	0	0	0	0	1	0	1	0	0	1	0	7.4	5.4	1.1	0.6	129	192	6	2	3.1	1	1.4	19.3	9.6	9.7	69.1	39.7	29.4	39	25	90	334	55	258	136	3.4	138.4	102	2.3	13	27.3	4	0.2	3	1	0
78	1	20.8	1	0	0	0	0	1	1	0	1	0	1	0	4	2.3	1.4	0.2	148	167	5.1	1.4	3.8	1	2.2	13.2	4.2	9	70.4	39.5	30.9	24	12	87.45	30.15	78	410	89	4.4	140.1	105.7	2.6	15.3	30.2	2.6	0.41	3	1	0
57	1	22.4	1	0	0	0	0	1	0	1	0	0	1	0	5.7	2.9	2	0.4	142	124	6.8	1.5	3.7	1.1	1.8	23.3	5.8	17.5	64.8	39.6	25.2	29	24	103	34	68	302	111	4.3	138.3	102.9	2.3	12.1	27.8	2.5	0.36	3	0	0
70	1	19.2	1	1	1	0	0	0	0	0	0	0	0	0	6.2	4.3	1.4	0.4	122	158	6.5	0.5	2.4	1.1	1.1	6.5	2.4	4.1	71.4	40.8	30.6	28	30	53	12	95	359	72	4.4	143.8	107.4	2.3	11	25.7	3.2	0.4	3	1	1
71	1	28.6	1	1	0	1	0	0	0	1	0	0	0	0	4.1	2.9	0.7	0.3	90	110	5.5	2.4	2.4	0.5	1.3	5.7	2.1	3.6	65.7	37.5	28.2	12	14	74	35	546	341.6	10	4.7	143.6	109.1	2	11.2	28.9	4.7	0.79	3	0	0
99	1	19.5	1	0	0	0	0	1	0	0	0	0	1	0	16.6	14.6	1	0.9	81	170	6.1	1.183	3.338	1.105	1.709	19	6.2	12.8	60.1	35.4	24.7	39	35	91.58	51.27	123	311	67.41	3.8	137.2	108.5	2.2	11.974	28.205	4.241	0.98	2	1	0
85	1	23.4	1	0	1	0	0	1	0	1	0	0	1	0	4.6	3.3	0.7	0.5	116	158	5.8	1.134	3.485	1.14	1.791	17	3.7	13.3	64.2	34.3	29.9	17	9	92.61	34.528	47	110	111.95	3	136.2	99.3	2.1	11.7	27.1	2.6	0.73	3	0	0
73	1	23.7	1	1	0	0	0	1	0	0	0	0	1	0	9.3	6.3	2	0.9	147	167	5.3	1.527	3.525	1.103	1.916	30.8	8.4	22.4	65	39.4	25.6	72	60	92.32	74.969	89	344	76.56	3.8	136.1	104.8	2.1	11.67	26.179	3.345	1.5402	3	1	0
58	2	20.2	0	0	0	0	0	0	0	0	0	0	0	0	4.4	2.2	1.8	0.4	128	293	4.7	1.517	4.112	1.256	2.164	7.7	1.7	6	65.3	38.9	26.4	57	53	86.14	39.21	71	187	91.76	4	137.8	105.8	2.3	11.207	25.917	3.17	0.5108	2	1	0
83	1	23.2	1	1	0	0	1	0	0	1	0	0	0	0	8.9	6.8	1.1	0.7	118	191	4.4	1.172	3.41	1.129	1.77	17.2	4.4	12.8	63.4	33.2	30.2	30	18	87.61	42.16	65	178	96.35	4.4	139.5	102.8	2.1	11.784	27.594	3.471	0.55	3	1	0
88	1	24.6	1	0	0	0	0	1	0	0	0	0	1	0	5.8	3.8	1.2	0.6	105	247	4	0.9	2.8	1.1	1.4	7	1.9	5.1	65.5	34.9	30.6	16	7	55	17	99	383	66	4.1	137.2	102	2.3	13.5	28.5	3.2	0.21	2	1	0
87	2	26.9	1	0	0	0	1	0	0	0	0	0	0	0	6.5	4.3	1.5	0.4	138	295	5.8	1.405	3.675	1.221	1.869	14.2	1.2	13	55.2	32.4	22.8	18	9	86	9	58	245	91	4.1	141.2	109.6	2.1	14	30.2	3.7	1.58	3	1	0
78	2	22.2	1	0	0	0	0	0	0	0	0	0	0	0	4.1	2.2	1.4	0.3	141	115	6.2	1.1	2.5	1	1.2	18.1	4.3	13.8	68.4	40	28.4	31	19	74	29	52	376	105	4	140.1	101.4	2.5	13.5	26.2	2.4	0.56	2	1	0
74	1	23.6	1	1	0	0	0	1	0	0	0	0	1	0	5.5	4	1	0.3	87	276	6.6	0.9	2.1	0.6	1.1	17.3	7.9	9.4	48.5	27.6	20.9	9	5	66	11	107	298	62	3.3	144.5	110.5	1.9	13.2	20.2	4.4	0.53	3	1	0
81	2	22	1	1	0	0	0	1	0	0	0	0	1	0	3.2	2.4	0.5	0.3	104	122	6.7	0.8	2.8	1.1	1.3	13.9	1.1	12.8	54.1	33	21.1	37	28	79.39	35.5	89	283	55	4	138.8	109.6	2	12.9	27.8	2.9	0.49	3	1	0
79	1	21.7	0	0	0	0	1	0	0	0	0	0	0	0	12.7	8.4	3	1.1	133	228	5.7	1	4.9	1	3.3	13.7	2.8	10.9	68.6	38.1	30.5	21	10	89	11	148	374	42	4.2	135.2	97.2	2.3	12.3	28.7	6.1	0.93	2	1	0
76	1	22.2	1	0	0	0	0	0	0	1	1	0	0	0	11.7	9.5	0.6	0.9	125	600	3.6	1.6	3.4	1.2	1.5	9.4	2.3	7.1	68.1	37.7	30.4	60	24	108	118	143	513	44	4.5	142.3	102.1	2.2	13.6	29.4	3.1	0.41	3	1	0
70	1	23.7	0	0	0	0	0	1	0	0	0	0	1	0	3	1.9	0.8	0.3	144	125	7.8	1.287	3.247	1.052	1.645	13	1.9	11.1	58.5	35.7	22.8	16	12	74.55	27.95	99	356	71.65	3.5	138.1	106.9	2	12.3	29.4	2.1	0.19	2	1	0
87	2	23	1	1	0	0	0	1	0	1	0	0	1	0	4.6	3.5	0.9	0.1	86	220	6.3	1.3	3.8	0.6	2.7	12.9	2.7	10.2	71.5	43.2	28.3	24	8	61	12	49	333	77	3.8	135.8	98	2.4	11.8	29.8	2.3	4.6	3	1	0
64	1	27.4	1	0	0	0	0	0	0	0	0	0	0	0	7	4.6	1.3	0.7	161	253	5.2	1.9	4.3	1.2	2.2	11.6	3	8.6	70.9	45.4	25.5	21	31	95	55	74	218	98	4.6	141.6	105.8	2.2	11.1	25.3	2.7	0.21	2	1	0
73	1	25.2	0	0	0	0	0	1	0	0	0	0	1	0	6.9	4.4	1.8	0.5	163	155	5.4	0.7	3	1.1	1.6	13.7	4.7	9	62.2	39.1	23.1	23	24	61	14	80	196	87	3.3	142.4	108.2	2.2	12.5	26.6	2.7	0.67	2	1	0
63	2	25.5	1	0	0	0	0	0	0	0	0	0	0	0	5.4	3.3	1.7	0.3	113	189	6.1	3.9	4.2	0.9	2	4.3	1.2	3.1	74	39.7	34.3	18	17	81	28	90	370	58	4.2	138.6	105.4	2.3	11.7	26.5	3.3	0.26	2	1	0
76	1	24.4	1	1	0	0	0	0	0	0	0	0	0	0	4.3	2.3	1.5	0.4	144	169	5.2	0.9	3.3	1.3	1.5	12.4	2.6	9.8	67.8	39.5	28.3	50	61	86	17	87	407	79	4.5	141.8	106	2.4	11.8	27.2	2.5	0.22	3	1	0
59	2	22.9	1	0	0	0	0	0	0	0	0	0	0	0	3.7	2.3	1.1	0.2	115	233	7	1.8	3.7	1.2	1.8	10.5	2.1	8.4	77.5	44.1	33.4	70	20	52	17	71	263	78	4.2	142.7	105	2.5	12.8	25.4	4.7	0.21	2	1	0
70	2	23.2	1	0	0	0	0	0	0	0	0	0	0	0	3.9	2.4	1.2	0.3	95	297	4.6	1.1	4.4	1.4	2.3	6.2	1.1	5.1	72.9	43.1	29.8	36	31	82	27	68	327	79	5.1	142.8	109.3	2.3	12.2	25.6	4.1	0.46	2	1	0
69	1	26.1	1	0	0	0	0	1	0	0	0	0	1	0	5.3	2.4	2	0.5	120	247	6	1.952	3.85	1.056	2.117	8.6	2.4	6.2	73.3	42.5	30.8	23	16	72.92	30.14	88	326	78.62	4.1	137.5	107.6	2.4	11.5	29.3	2	0.3	2	1	0
67	2	24.5	1	1	0	0	0	0	0	0	0	0	0	0	5.9	4	1.6	0.3	128	261	6.2	2	4.4	1.2	2.5	12.9	2	10.9	67.4	42.5	24.9	18	10	107	52	61	293	90	3.9	140	102.7	2.4	11	27.2	2.9	0.18	3	1	0
65	1	22.3	1	1	0	0	0	0	0	0	0	0	0	0	4	2.3	1.3	0.3	140	134	5.5	0.4	3.2	1.4	1.6	13	3.4	9.6	66.4	43.3	23.1	26	24	72	13	83	182	86	4.2	141.3	105.2	2.4	12.9	27.9	2.9	0.23	3	1	0
67	1	29.2	0	0	0	0	0	1	0	0	0	0	1	0	4.4	2.8	1.3	0.3	132	113	5.3	0.8	4.9	2.1	2.3	11	2.7	8.3	67.5	41.3	26.2	85	146	58	33	80	211	89	4.5	139.5	103.3	2.2	11.3	23.8	1.9	1.64	2	1	0
68	1	23.2	1	0	0	0	0	0	0	0	0	0	0	0	5.6	4	1	0.4	107	170	4.7	1.2	2.5	0.8	1.4	4.9	1.7	3.2	62.1	38.2	23.9	12	8	87	39	152	421	42	3.9	143.7	111.5	2	11.4	28	2.8	2.0334	2	1	0
76	1	27.5	1	1	1	0	1	1	0	0	0	0	1	0	7.3	4.7	1.3	0.9	124	281	4.6	2.1	4.1	0.8	2.5	6	1.5	4.5	62.4	36.1	26.3	19	17	64	52	112	335	59	4.2	140.7	108.1	2.2	11.8	24.8	4.1	0.26	3	1	0
82	2	26.7	0	0	0	0	0	1	0	1	0	0	1	0	9.9	7.6	1.6	0.7	147	193	6	1.655	3.653	1.114	1.886	40.1	14.8	25.3	68.4	42.5	25.9	74	131	106.6	88.66	54	286	103.83	3.9	141.9	111.9	2.1	13.3	28.7	16.6	0.64	2	1	0
63	1	26.5	1	1	0	0	0	1	0	0	0	0	1	0	5.1	3.1	1.4	0.4	141	161	7.4	1.3	3.6	1	2.1	9.5	2.2	7.3	65.4	39.4	26	25	25	114	23	91	374	78	4.2	140	102.4	2.3	11.4	25.2	3.5	0.42	3	1	0
90	2	24.7	0	0	0	0	0	0	0	1	1	0	0	0	6.2	3.5	2	0.5	118	226	5.5	1.345	3.589	1.178	1.875	21.5	5.8	15.7	65.1	35.5	29.6	19	10	90.95	32.11	57	294	97.91	3.7	140.2	107.8	2.2	11.9	28.7	4.1	4.59	2	1	0
69	1	27.8	1	1	0	0	0	1	0	0	0	0	1	0	5.7	3.3	1.1	0.3	136	220	15.6	1.987	3.163	0.926	1.743	5.2	1.6	3.6	60.9	39.5	21.4	15	13	72.69	29.98	87	296	86	3.5	141.1	109.7	2.1	11.9	34.6	1.9	0.25	3	1	0
63	2	24.3	0	1	1	0	0	1	0	0	0	0	1	0	4.4	2.5	1.4	0.4	133	168	6.2	1.324	3.633	1.279	1.81	8	2.4	5.6	66.1	40.9	25.2	49	34	79.43	35.65	62	151.9	98.8	4	140.6	104.5	2.1	12.9	31.4	2.8	1.2483	2	0	1
59	1	26.1	0	1	0	0	0	1	0	0	0	0	0	0	4	2	1.3	0.5	95	205	6.1	0.6	3.1	1.3	1.5	6.4	2	4.4	68.2	41.6	26.6	21	19	79	6.2	55	203	141	4	140.4	102.7	2.2	12	23.5	2.9	4.45	2	1	0
69	1	21	1	0	0	0	0	0	0	0	0	0	0	0	4.4	2.8	0.9	0.4	119	186	4.2	1.4	4.4	1.3	2.4	9.6	1.8	7.8	66.7	39.2	27.5	32	24	100	20	132	276	50	4.3	140.3	106.7	2.2	11.8	23.9	2.3	1.12	2	1	0
76	1	29.4	1	1	0	0	0	1	1	0	0	0	1	0	5.8	3	1.9	0.5	132	282	6.1	1.1	2.3	0.5	1.4	6.2	2.1	4.1	64.8	35.4	29.4	22	19	76	17	87	346	79	4.4	138.1	102.5	2.2	12.5	24.8	4.2	0.39	3	1	0
59	1	20.6	1	0	0	0	0	1	0	0	0	0	1	0	7.9	6	1.1	0.6	132	197	5.8	1.5	4.2	0.8	2.9	4.8	1.4	3.4	74.1	43.4	30.7	16	13	115	27	75	408	98	4.8	140.8	104.1	2.3	11	30.6	4.3	0.36	2	1	0
80	1	23.3	1	0	0	0	0	1	0	1	0	0	1	0	23.4	22.3	0.6	0.5	86	198	5.4	1.158	3.717	1.033	1.987	16	10.5	5.5	58	30.5	27.5	35	10	100.78	60.3	192	482	51.27	4.7	146.9	115.8	1.8	11.6	30.2	3.9	6.93	3	1	0
63	2	27.9	1	0	0	0	0	1	0	0	0	0	1	0	6.8	4	2.2	0.5	125	324	4.8	1.1	5	1	3.3	16.7	3.3	13.4	71.7	41.6	30.1	26	18	135	19	51	266	112	3.4	142	107.3	2.3	11.9	25.6	4.2	0.58	2	1	0
69	2	25.7	1	0	0	0	0	1	0	0	0	0	1	0	7.7	4	3	0.5	141	189	5.2	1.4	4.1	1.7	1.9	12.8	1.6	11.2	70.4	43.4	27	19	13	114	14	68	294	79	3.9	144.5	109.7	2.4	11.5	24.2	3.4	1.08	2	1	0
88	1	29.7	1	0	1	0	0	0	0	0	0	0	0	0	7.3	4.3	1.8	0.6	110	323	5.5	1	2.2	0.9	1	8.8	2.5	6.3	63.4	34.5	28.9	22	15	65	58	86	374	77	3.6	137.4	99	2.1	11.9	25.6	2.3	0.33	3	1	0
83	1	24.2	1	0	0	0	0	1	0	0	0	0	1	0	4.3	2.3	1.3	0.4	132	155	4.5	0.6	2.6	1	1.4	10.8	3	7.8	63.7	38	25.7	27	14	67	12	64	285	110	3.7	143.6	108.6	2.2	12.8	27.3	2.3	0.55	2	1	0
73	1	21.3	1	1	0	0	0	0	0	0	0	0	0	0	7	4.7	1.4	0.8	109	101	6.9	0.9	3.8	1.1	2.1	21.4	4.3	17.1	53.5	33.4	20.1	21	11	62	22	73	210	97	4	141.3	107.2	2.1	12.1	26.7	3.3	12.05	3	0	0
73	2	24.6	1	1	0	0	0	0	0	0	0	0	0	0	8.9	4.9	3.4	0.4	123	202	7.3	1.8	4.4	0.8	2.6	10.7	2.1	8.6	71.6	39.3	32.3	53	55	114	216	89	262	57	4.6	138.9	106.5	2.3	11.3	23.2	3	0.4	3	1	1
57	2	26.5	1	0	0	0	0	1	0	0	0	0	1	0	6.9	4.8	1.4	0.6	133	295	5.8	1.3	4.4	1.6	2.1	24.6	4.7	19.9	69.9	44.4	25.5	27	30	93	18	67	291	84	4.4	137.7	100.5	2.3	10.1	25.9	2.4	0.61	2	1	0
86	2	16.5	1	0	0	0	0	0	0	0	0	0	0	0	11.1	5.5	4.8	0.8	93	270	3.7	1.4	2.8	0.7	1.6	14.7	7.8	6.9	68.8	31	37.8	26	18	253	300	142	517	32	3	139.2	99.4	2.2	12.1	25.4	4	2.11	2	1	0
65	1	24.9	1	0	0	0	0	1	0	0	0	0	1	0	4.7	2.4	1.3	0.8	142	228	6.7	0.7	4.4	1	2.8	27	5.3	21.7	67.2	40.9	26.3	31	18	72	13	80	359	89	4.3	139.9	104.1	2.3	11.9	26.8	2.2	0.62	2	1	0
63	1	22	0	1	0	0	0	0	0	0	0	0	0	0	5.7	3.7	1.4	0.6	112	178	2.7	0.5	2.5	0.9	1.4	11.6	3.3	8.3	60.5	38.6	21.9	27	22	63	16	60	257	125	3.9	137.6	101.6	2.2	11	26	1.9	0.22	2	1	0
68	1	19.8	1	0	0	0	0	0	0	1	1	0	0	0	3.5	2.2	0.8	0.3	139	199	9	0.9	3.7	1.2	1.9	6.7	1.6	5.1	64.9	35.9	29	27	22	129	150	260	303	38	4.1	130.5	96.1	2.4	12.1	25.7	3.5	0.44	3	1	0
83	1	24.9	1	0	0	0	0	1	0	0	0	0	0	0	6.9	4.7	1.3	0.8	142	189	5.9	1.1	4.4	1.2	2.4	19.3	4.6	14.7	67.8	42	25.8	22	16	85	28	78	276	88	4.3	139.4	104	2.3	10.8	24.7	3.7	0.26	2	0	0
81	1	25.2	1	0	0	0	0	1	0	0	0	0	1	0	3.1	2.2	0.7	0.2	140	76	4.7	1.3	4.3	1.6	1.9	19.2	4.3	14.9	75.5	37.5	38	33	21	94	57	76	271	91	3.9	140.3	107.1	2.5	12.1	27.6	2.7	1.9162	2	1	0
43	1	30.6	1	0	0	0	0	1	1	0	0	0	1	0	10.8	7.4	2.5	0.6	174	218	4.4	0.9	3	0.9	1.7	10	2.5	7.5	69.6	46.6	23	29	47	66	37	75	327	105	4.5	138	103	2.4	11.3	32.2	2.1	0.16	3	1	0
73	1	23.9	1	1	0	0	0	1	1	0	0	0	1	0	6.2	4.3	1	0.6	144	126	6.4	0.9	2.7	1.2	1.379	10.7	4.5	6.2	66.7	43.4	23.3	22.6067	22	80.19	25.29	66	223.7	109	4.6	140.4	101.9	2.257	10.6	27.8	3	0.12	3	1	0
63	1	32.6	1	0	0	0	0	1	0	0	0	0	1	0	6	3.1	2.2	0.5	153	192	5.1	2.1	3.8	0.8	2.2	9.3	1.8	7.5	61.9	37.9	24	25	30	73	42	53	272	145	3.6	142.7	106.8	2.2	11.5	25.7	2.9	0.12	2	1	0
64	1	24.2	0	1	0	0	0	1	0	0	0	0	1	0	2.7	1.6	0.7	0.2	144	200	7	1.3	3.5	1.1	1.8	8.2	2.2	6	75	45.6	29.4	37	49	41	24	80	244	90	5	140.3	103.9	2.4	10.4	25.4	2.9	0.27	2	1	0
71	1	25.7	1	0	0	0	0	1	0	0	0	0	1	0	4.3	2.7	1.1	0.4	148	132	4.9	1.1	2.1	0.8	0.9	25.1	5.3	19.8	62.2	42.1	20.1	41	29	81	34	83	518	84	3.6	140	107.4	2.3	12.4	26.8	2	0.31	2	1	0
73	1	23.4	0	1	0	0	0	0	0	0	0	0	0	0	6.4	4.7	1	0.5	150	174	6	0.7	3	1.1	1.5	9.3	2.9	6.4	71.3	43.8	27.5	29	27	74	38	73	374	97	4.8	142.5	106.9	2.2	11.5	27.6	3.5	0.65	2	1	0
57	2	20.4	1	1	0	0	0	0	0	0	0	0	0	0	10.3	7.1	2.1	0.8	131	396	9.1	0.9	4.6	1.7	2	6.8	1.5	5.3	82.1	47.5	34.6	26	33	91	30	92	292	58	4.5	138.5	99.2	2.7	10.9	26.7	4.6	0.26	3	1	0
76	1	25.8	1	0	0	0	0	1	1	0	0	0	1	1	6.6	4.6	1.4	0.4	165	198	5.4	1.7	5.5	1.1	3.7	11.6	2.7	8.9	71	41.6	29.4	28	22	77	19	69	327	103	4.5	141.4	105.4	2.3	10.9	26.4	3.3	1.04	3	1	0
78	1	23	1	0	0	0	0	0	0	0	0	0	0	0	7.6	4.4	2.4	0.5	158	186	5.6	2.8	3.9	0.8	2.1	18.1	3	15.1	79.1	45.4	33.7	42	26	86	28	103	458	64	4.5	140.4	103.1	2.3	11.4	25.6	3.1	0.43	2	1	0
67	1	27.3	1	0	0	0	0	0	0	0	0	0	0	0	4.8	2.4	1.8	0.4	171	177	4.6	1.2	3.8	1	2.1	16.2	3.9	12.3	74.3	43.6	30.7	38	41	77	23	76	364	94	4.3	142.2	104.7	2.3	11.7	24.2	2.8	0.52	2	1	0
83	1	24.8	0	0	0	0	0	0	0	0	0	0	0	0	4.5	2.7	1.2	0.5	132	136	5.4	0.9	2.5	0.8	1.3	20.3	7	13.3	69.9	42.4	27.5	25	14	85	18	82	323	83	4.3	141.5	107.3	2.3	13.1	26.9	3.3	0.95	2	1	0
76	2	25.1	1	0	1	0	0	0	0	0	0	0	0	0	4.9	3	1.4	0.4	139	197	4.7	1.2	5.1	1.7	2.7	10.6	1.8	8.8	72.7	43.8	28.9	28	16	92	41	81	347	63	4.9	140.7	104	2.4	10.4	24.5	2.9	0.23	3	0	0
61	1	23.9	0	1	0	0	0	1	0	0	0	0	1	0	6.2	3.2	2.5	0.4	137	261	6.3	0.8	4	1.4	1.9	25.1	7.9	17.2	80.3	52.5	27.8	31	30	63	29	80	215	91	4.1	137.7	98.1	2.7	12	26.1	3.3	0.13	2	1	0
71	1	22.5	0	0	0	0	1	1	0	0	0	0	1	0	6.7	5	1.1	0.5	144	161	6.7	0.9	2.6	0.9	1.2	10.7	4.1	6.6	73.3	39.7	33.6	47	34	77	16	88	368	79	4	138.1	103.9	2.2	11.6	27.6	2.9	2.06	2	1	0
[truncated: 1,308 more rows]
[truncated: 4 more columns]

## Sheet: 3.Supplementary mediation analy
Mediation analysis of the association between NPAR and Perioperative MACEs mediated by GA
[truncated: 17 more rows]
